# Supplementary material for: Biallelic variants in RNU2-2 cause a remarkably frequent developmental and epileptic encephalopathy
Source: Nat Genet. 2026 Mar 30;58(4):798–809. doi: 10.1038/s41588-026-02551-9 (PMC13083258; doi:10.1038/s41588-026-02551-9)
Supplement: Supplementary file 4 — Supplementary Tables 1–11. [file 41588_2026_2551_MOESM4_ESM.xlsx]

## Sheet: Summary of Tables
Table	Title
Supplementary Table 1	Known disorders cause by mutations in snRNA components of the major and minor spliceosome
Supplementary Table 2	Enrichment analysis of biallelic genotypes across all snRNAs comparing NDD cases with controls
Supplementary Table 3	Counts of individuals with more than one rare variant in RNU2-2 in each cohort of 100KGP
Supplementary Table 4	Enrichment analysis of the disbribution of biallelic RNU2-2 variants comparing NDD cases and controls
Supplementary Table 5	Prioritised biallelic variants in RNU2-2 in unsolved NDD cases including both discovery and validation cohorts
Supplementary Table 6	Significantly enriched HPO terms in biallelic RNU2-2 cases compared to all other NDD participants
Supplementary Table 7	Detailed clinical information for 28 individuals with prioritised biallelic RNU2-2 variants
Supplementary Table 8	OUTRIDER summary statistics for individuals with outlier RNU2-2 or WDR74 expression.
Supplementary Table 9	Expression of RNU2-2 and RNU2-1 across all cohorts
Supplementary Table 10	Variants and U2 expression statistics for individuals with RNU2-2-related disorders and RNA-Seq data available
Supplementary Table 11	Relative abundace of clinical features in individuals with recessive versus dominant RNU2-2-related disorders

## Sheet: Supplementary Table 1_
Supplementary Table 1: Known disorders cause by mutations in snRNA components of the major and minor spliceosome
Spliceosome	Gene	OMIM	Disorder name	Inheritance	Reference	PMID or DOI
Major	RNU2-2	621304	Developmental and Epileptic Encephalopathy 119	Dominant	Jackson et al, Greene et al	40442284, 40210679
	RNU4-2	620851	ReNU sydnrome	Dominant	Chen et al, Greene et al	38991538, 38821540
		NA	NA	Recessive	Rius et al	10.1101/2025.08.13.25333306
	RNU6	NA	NA	Dominant	Quinodoz et al	39830270
Major / Minor	RNU5B-1	621302	Neurodevelopmental disorder with seizures and joint laxity	Dominant	Jackson et al, Nava et al	40442284, 40379786
Minor	RNU4ATAC	226960	Lowry-Wood syndrome	Recessive	Farach et al 2018	29265708
		210710	Microcephalic Osteodysplastic Primordial Dwarfism type 1	Recessive	Edery et al 2011	21474761
		616651	Roifman syndrome	Recessive	Merico et al 2015	26522830
	RNU12	620208	CDAGS syndrome	Recessive	Xing et al 2021	34085356
		603116	Spinocerebellar ataxia type 33		Elsaid et al 2017	27863452

## Sheet: Supplementary Table 2_
Supplementary Table 2: Enrichment analysis of biallelic genotypes across all snRNAs comparing NDD cases with controls
Group	Gene	Count of biallelic genotypes in NDD cohort	Count of biallelic genotypes in Control Cohort	Remaining NDD cases wihtout biallelic variants	Remaining Control Cases without biallelic genotypes	odds_ratio	95%_conf_lower	95%_conf_upper	P	pAdj (Bonferroni)
All_biallelic	RNU2-2P_ENSG00000222328.1	32	77	6730	71212	4.39746	2.81448	6.72813	4.39685e-10	3.39877e-07
Homozygous	RNU2-2P_ENSG00000222328.1	16	17	6746	71272	9.94304	4.69886	20.9392	2.74261e-09	2.01033e-06
Compound_Heterozygous	RNU12_ENSG00000276027.1	8	15	6754	71274	5.62792	2.06574	14.147	0.000471085	0.0749026
Compound_Heterozygous	RNU2-2P_ENSG00000222328.1	16	60	6746	71229	2.81553	1.51288	4.95483	0.000697715	0.110239
All_biallelic	RNU4-2_ENSG00000202538.1	6	11	6756	71278	5.75388	1.74684	16.9783	0.00225368	1
All_biallelic	RNU12_ENSG00000276027.1	8	22	6754	71267	3.83668	1.47642	8.95049	0.00325034	1
All_biallelic	RNU6-1144P_ENSG00000206974.1	2	0	6760	71289	Inf	1.98007	Inf	0.00750472	1
All_biallelic	RNU6-167P_ENSG00000207019.1	2	0	6760	71289	Inf	1.98007	Inf	0.00750472	1
All_biallelic	RNU6ATAC17P_ENSG00000251883.1	2	0	6760	71289	Inf	1.98007	Inf	0.00750472	1
Homozygous	RNU6-1144P_ENSG00000206974.1	2	0	6760	71289	Inf	1.98007	Inf	0.00750472	1
Homozygous	RNU6-167P_ENSG00000207019.1	2	0	6760	71289	Inf	1.98007	Inf	0.00750472	1
Homozygous	RNU6ATAC17P_ENSG00000251883.1	2	0	6760	71289	Inf	1.98007	Inf	0.00750472	1
Homozygous	RNVU1-14_ENSG00000207501.1	6	17	6756	71272	3.72316	1.20156	9.90158	0.0117124	1
Homozygous	RNU5E-6P_ENSG00000202444.1	5	12	6757	71277	4.3953	1.21263	13.4094	0.0124273	1
All_biallelic	RNU2-33P_ENSG00000222276.1	3	4	6759	71285	7.90958	1.15843	46.7629	0.0174247	1
Homozygous	RNU2-33P_ENSG00000222276.1	3	4	6759	71285	7.90958	1.15843	46.7629	0.0174247	1
Compound_Heterozygous	RNVU1-7_ENSG00000206585.1	0	49	6762	71240	0	0	0.823998	0.0201691	1
All_biallelic	RNU4-88P_ENSG00000223152.1	2	1	6760	71288	21.0892	1.09774	1233.11	0.0212142	1
All_biallelic	RNU6-958P_ENSG00000252804.1	2	1	6760	71288	21.0892	1.09774	1233.11	0.0212142	1
All_biallelic	RNU6ATAC26P_ENSG00000210841.1	2	1	6760	71288	21.0892	1.09774	1233.11	0.0212142	1
Homozygous	RNU4-2_ENSG00000202538.1	2	1	6760	71288	21.0892	1.09774	1233.11	0.0212142	1
Homozygous	RNU4-88P_ENSG00000223152.1	2	1	6760	71288	21.0892	1.09774	1233.11	0.0212142	1
Homozygous	RNU6ATAC26P_ENSG00000210841.1	2	1	6760	71288	21.0892	1.09774	1233.11	0.0212142	1
Compound_Heterozygous	RNU6-656P_ENSG00000252594.1	2	1	6760	71288	21.0892	1.09774	1233.11	0.0212142	1
All_biallelic	RNU6-656P_ENSG00000252594.1	3	5	6759	71284	6.32734	0.982413	32.533	0.0261029	1
Homozygous	RNU6-1264P_ENSG00000206618.1	3	5	6759	71284	6.32734	0.982413	32.533	0.0261029	1
Compound_Heterozygous	RNU4-2_ENSG00000202538.1	4	10	6758	71279	4.21912	0.965541	14.6333	0.0277832	1
Homozygous	RNU5A-8P_ENSG00000200972.1	3	6	6759	71283	5.27298	0.853089	24.6919	0.0366718	1
All_biallelic	RNU6-706P_ENSG00000253038.1	2	2	6760	71287	10.5448	0.76422	145.687	0.0399972	1
All_biallelic	RNU6-752P_ENSG00000252185.1	2	2	6760	71287	10.5448	0.76422	145.687	0.0399972	1
All_biallelic	RNU6-835P_ENSG00000252783.1	2	2	6760	71287	10.5448	0.76422	145.687	0.0399972	1
All_biallelic	RNU6-845P_ENSG00000199448.1	2	2	6760	71287	10.5448	0.76422	145.687	0.0399972	1
Homozygous	RNU6-1263P_ENSG00000207331.1	2	2	6760	71287	10.5448	0.76422	145.687	0.0399972	1
Homozygous	RNU6-706P_ENSG00000253038.1	2	2	6760	71287	10.5448	0.76422	145.687	0.0399972	1
Homozygous	RNU6-752P_ENSG00000252185.1	2	2	6760	71287	10.5448	0.76422	145.687	0.0399972	1
Homozygous	RNU6-835P_ENSG00000252783.1	2	2	6760	71287	10.5448	0.76422	145.687	0.0399972	1
Homozygous	RNU6-845P_ENSG00000199448.1	2	2	6760	71287	10.5448	0.76422	145.687	0.0399972	1
All_biallelic	RNU5E-1_ENSG00000199347.1	2	78	6760	71211	0.27011	0.0321329	1.00937	0.0459578	1
All_biallelic	RNU6-283P_ENSG00000201658.1	3	7	6759	71282	4.51979	0.753986	19.803	0.0490835	1
Homozygous	RNU6-283P_ENSG00000201658.1	3	7	6759	71282	4.51979	0.753986	19.803	0.0490835	1
All_biallelic	RNU5A-8P_ENSG00000200972.1	5	20	6757	71269	2.6368	0.773076	7.24338	0.0600273	1
All_biallelic	RNU1-42P_ENSG00000200903.1	2	3	6760	71286	7.03077	0.587057	61.4227	0.0628721	1
All_biallelic	RNU6-1263P_ENSG00000207331.1	2	3	6760	71286	7.03077	0.587057	61.4227	0.0628721	1
All_biallelic	RNU6-957P_ENSG00000200522.1	2	3	6760	71286	7.03077	0.587057	61.4227	0.0628721	1
All_biallelic	RNU6ATAC8P_ENSG00000221387.1	2	3	6760	71286	7.03077	0.587057	61.4227	0.0628721	1
Homozygous	RNU1-42P_ENSG00000200903.1	2	3	6760	71286	7.03077	0.587057	61.4227	0.0628721	1
Homozygous	RNU6-957P_ENSG00000200522.1	2	3	6760	71286	7.03077	0.587057	61.4227	0.0628721	1
Homozygous	RNU6ATAC8P_ENSG00000221387.1	2	3	6760	71286	7.03077	0.587057	61.4227	0.0628721	1
All_biallelic	RNU6-1264P_ENSG00000206618.1	3	8	6759	71281	3.95425	0.675577	16.4821	0.0632544	1
All_biallelic	RNU6-850P_ENSG00000252743.1	3	8	6759	71281	3.95425	0.675577	16.4821	0.0632544	1
Homozygous	RNU6-850P_ENSG00000252743.1	3	8	6759	71281	3.95425	0.675577	16.4821	0.0632544	1
Homozygous	RNU4ATAC_ENSG00000264229.1	4	14	6758	71275	3.01347	0.722032	9.59899	0.0644673	1
All_biallelic	RNU5E-4P_ENSG00000201801.1	5	22	6757	71267	2.39709	0.708905	6.48894	0.0791672	1
All_biallelic	RNU1-104P_ENSG00000253089.1	1	0	6761	71289	Inf	0.270323	Inf	0.0866357	1
All_biallelic	RNU1-36P_ENSG00000202000.1	1	0	6761	71289	Inf	0.270323	Inf	0.0866357	1
All_biallelic	RNU1-39P_ENSG00000206624.1	1	0	6761	71289	Inf	0.270323	Inf	0.0866357	1
All_biallelic	RNU1-45P_ENSG00000253000.1	1	0	6761	71289	Inf	0.270323	Inf	0.0866357	1
All_biallelic	RNU1-51P_ENSG00000202215.1	1	0	6761	71289	Inf	0.270323	Inf	0.0866357	1
All_biallelic	RNU1-73P_ENSG00000206698.1	1	0	6761	71289	Inf	0.270323	Inf	0.0866357	1
All_biallelic	RNU1-82P_ENSG00000212153.1	1	0	6761	71289	Inf	0.270323	Inf	0.0866357	1
All_biallelic	RNU2-21P_ENSG00000222300.1	1	0	6761	71289	Inf	0.270323	Inf	0.0866357	1
All_biallelic	RNU2-44P_ENSG00000252604.1	1	0	6761	71289	Inf	0.270323	Inf	0.0866357	1
All_biallelic	RNU2-54P_ENSG00000222231.1	1	0	6761	71289	Inf	0.270323	Inf	0.0866357	1
All_biallelic	RNU2-70P_ENSG00000222650.1	1	0	6761	71289	Inf	0.270323	Inf	0.0866357	1
All_biallelic	RNU2-72P_ENSG00000223107.1	1	0	6761	71289	Inf	0.270323	Inf	0.0866357	1
All_biallelic	RNU4-11P_ENSG00000202157.1	1	0	6761	71289	Inf	0.270323	Inf	0.0866357	1
All_biallelic	RNU4-14P_ENSG00000222790.1	1	0	6761	71289	Inf	0.270323	Inf	0.0866357	1
All_biallelic	RNU4ATAC6P_ENSG00000252401.1	1	0	6761	71289	Inf	0.270323	Inf	0.0866357	1
All_biallelic	RNU6-105P_ENSG00000200779.1	1	0	6761	71289	Inf	0.270323	Inf	0.0866357	1
All_biallelic	RNU6-1068P_ENSG00000222890.1	1	0	6761	71289	Inf	0.270323	Inf	0.0866357	1
All_biallelic	RNU6-1110P_ENSG00000252271.1	1	0	6761	71289	Inf	0.270323	Inf	0.0866357	1
All_biallelic	RNU6-1111P_ENSG00000212420.1	1	0	6761	71289	Inf	0.270323	Inf	0.0866357	1
All_biallelic	RNU6-1114P_ENSG00000251831.1	1	0	6761	71289	Inf	0.270323	Inf	0.0866357	1
All_biallelic	RNU6-1169P_ENSG00000200407.1	1	0	6761	71289	Inf	0.270323	Inf	0.0866357	1
All_biallelic	RNU6-1194P_ENSG00000252017.1	1	0	6761	71289	Inf	0.270323	Inf	0.0866357	1
All_biallelic	RNU6-1203P_ENSG00000222635.1	1	0	6761	71289	Inf	0.270323	Inf	0.0866357	1
All_biallelic	RNU6-1207P_ENSG00000207071.1	1	0	6761	71289	Inf	0.270323	Inf	0.0866357	1
All_biallelic	RNU6-1261P_ENSG00000253003.1	1	0	6761	71289	Inf	0.270323	Inf	0.0866357	1
All_biallelic	RNU6-1287P_ENSG00000199784.1	1	0	6761	71289	Inf	0.270323	Inf	0.0866357	1
All_biallelic	RNU6-12P_ENSG00000207334.1	1	0	6761	71289	Inf	0.270323	Inf	0.0866357	1
All_biallelic	RNU6-1308P_ENSG00000252626.1	1	0	6761	71289	Inf	0.270323	Inf	0.0866357	1
All_biallelic	RNU6-262P_ENSG00000222249.1	1	0	6761	71289	Inf	0.270323	Inf	0.0866357	1
All_biallelic	RNU6-326P_ENSG00000202350.1	1	0	6761	71289	Inf	0.270323	Inf	0.0866357	1
All_biallelic	RNU6-327P_ENSG00000252079.1	1	0	6761	71289	Inf	0.270323	Inf	0.0866357	1
All_biallelic	RNU6-329P_ENSG00000238882.1	1	0	6761	71289	Inf	0.270323	Inf	0.0866357	1
All_biallelic	RNU6-41P_ENSG00000207472.1	1	0	6761	71289	Inf	0.270323	Inf	0.0866357	1
All_biallelic	RNU6-449P_ENSG00000206641.1	1	0	6761	71289	Inf	0.270323	Inf	0.0866357	1
All_biallelic	RNU6-451P_ENSG00000199791.1	1	0	6761	71289	Inf	0.270323	Inf	0.0866357	1
All_biallelic	RNU6-482P_ENSG00000212370.1	1	0	6761	71289	Inf	0.270323	Inf	0.0866357	1
All_biallelic	RNU6-487P_ENSG00000202300.1	1	0	6761	71289	Inf	0.270323	Inf	0.0866357	1
All_biallelic	RNU6-488P_ENSG00000251727.1	1	0	6761	71289	Inf	0.270323	Inf	0.0866357	1
All_biallelic	RNU6-517P_ENSG00000207090.1	1	0	6761	71289	Inf	0.270323	Inf	0.0866357	1
All_biallelic	RNU6-531P_ENSG00000252503.1	1	0	6761	71289	Inf	0.270323	Inf	0.0866357	1
All_biallelic	RNU6-554P_ENSG00000222398.1	1	0	6761	71289	Inf	0.270323	Inf	0.0866357	1
All_biallelic	RNU6-715P_ENSG00000202074.1	1	0	6761	71289	Inf	0.270323	Inf	0.0866357	1
All_biallelic	RNU6-728P_ENSG00000202245.1	1	0	6761	71289	Inf	0.270323	Inf	0.0866357	1
All_biallelic	RNU6-746P_ENSG00000206839.1	1	0	6761	71289	Inf	0.270323	Inf	0.0866357	1
All_biallelic	RNU6-763P_ENSG00000212167.1	1	0	6761	71289	Inf	0.270323	Inf	0.0866357	1
All_biallelic	RNU6-824P_ENSG00000200594.1	1	0	6761	71289	Inf	0.270323	Inf	0.0866357	1
All_biallelic	RNU6-881P_ENSG00000252622.1	1	0	6761	71289	Inf	0.270323	Inf	0.0866357	1
All_biallelic	RNU6-951P_ENSG00000199603.1	1	0	6761	71289	Inf	0.270323	Inf	0.0866357	1
All_biallelic	RNU6-970P_ENSG00000252121.1	1	0	6761	71289	Inf	0.270323	Inf	0.0866357	1
All_biallelic	RNU6-980P_ENSG00000252734.1	1	0	6761	71289	Inf	0.270323	Inf	0.0866357	1
All_biallelic	RNU6-996P_ENSG00000202308.1	1	0	6761	71289	Inf	0.270323	Inf	0.0866357	1
All_biallelic	RNU6ATAC16P_ENSG00000221518.1	1	0	6761	71289	Inf	0.270323	Inf	0.0866357	1
All_biallelic	RNU6ATAC6P_ENSG00000221059.1	1	0	6761	71289	Inf	0.270323	Inf	0.0866357	1
All_biallelic	RNU7-127P_ENSG00000238812.1	1	0	6761	71289	Inf	0.270323	Inf	0.0866357	1
All_biallelic	RNU7-196P_ENSG00000238913.1	1	0	6761	71289	Inf	0.270323	Inf	0.0866357	1
All_biallelic	RNU7-94P_ENSG00000238609.1	1	0	6761	71289	Inf	0.270323	Inf	0.0866357	1
All_biallelic	RNU7-99P_ENSG00000252080.1	1	0	6761	71289	Inf	0.270323	Inf	0.0866357	1
All_biallelic	U4_ENSG00000274197.1	1	0	6761	71289	Inf	0.270323	Inf	0.0866357	1
Homozygous	RNU1-104P_ENSG00000253089.1	1	0	6761	71289	Inf	0.270323	Inf	0.0866357	1
Homozygous	RNU1-36P_ENSG00000202000.1	1	0	6761	71289	Inf	0.270323	Inf	0.0866357	1
Homozygous	RNU1-39P_ENSG00000206624.1	1	0	6761	71289	Inf	0.270323	Inf	0.0866357	1
Homozygous	RNU1-45P_ENSG00000253000.1	1	0	6761	71289	Inf	0.270323	Inf	0.0866357	1
Homozygous	RNU1-51P_ENSG00000202215.1	1	0	6761	71289	Inf	0.270323	Inf	0.0866357	1
Homozygous	RNU1-73P_ENSG00000206698.1	1	0	6761	71289	Inf	0.270323	Inf	0.0866357	1
Homozygous	RNU1-82P_ENSG00000212153.1	1	0	6761	71289	Inf	0.270323	Inf	0.0866357	1
Homozygous	RNU2-21P_ENSG00000222300.1	1	0	6761	71289	Inf	0.270323	Inf	0.0866357	1
Homozygous	RNU2-44P_ENSG00000252604.1	1	0	6761	71289	Inf	0.270323	Inf	0.0866357	1
Homozygous	RNU2-54P_ENSG00000222231.1	1	0	6761	71289	Inf	0.270323	Inf	0.0866357	1
Homozygous	RNU2-70P_ENSG00000222650.1	1	0	6761	71289	Inf	0.270323	Inf	0.0866357	1
Homozygous	RNU2-72P_ENSG00000223107.1	1	0	6761	71289	Inf	0.270323	Inf	0.0866357	1
Homozygous	RNU4-11P_ENSG00000202157.1	1	0	6761	71289	Inf	0.270323	Inf	0.0866357	1
Homozygous	RNU4-14P_ENSG00000222790.1	1	0	6761	71289	Inf	0.270323	Inf	0.0866357	1
Homozygous	RNU4ATAC6P_ENSG00000252401.1	1	0	6761	71289	Inf	0.270323	Inf	0.0866357	1
Homozygous	RNU6-105P_ENSG00000200779.1	1	0	6761	71289	Inf	0.270323	Inf	0.0866357	1
Homozygous	RNU6-1110P_ENSG00000252271.1	1	0	6761	71289	Inf	0.270323	Inf	0.0866357	1
Homozygous	RNU6-1111P_ENSG00000212420.1	1	0	6761	71289	Inf	0.270323	Inf	0.0866357	1
Homozygous	RNU6-1114P_ENSG00000251831.1	1	0	6761	71289	Inf	0.270323	Inf	0.0866357	1
Homozygous	RNU6-1167P_ENSG00000200097.1	1	0	6761	71289	Inf	0.270323	Inf	0.0866357	1
Homozygous	RNU6-1169P_ENSG00000200407.1	1	0	6761	71289	Inf	0.270323	Inf	0.0866357	1
Homozygous	RNU6-1194P_ENSG00000252017.1	1	0	6761	71289	Inf	0.270323	Inf	0.0866357	1
Homozygous	RNU6-1203P_ENSG00000222635.1	1	0	6761	71289	Inf	0.270323	Inf	0.0866357	1
Homozygous	RNU6-1207P_ENSG00000207071.1	1	0	6761	71289	Inf	0.270323	Inf	0.0866357	1
Homozygous	RNU6-1261P_ENSG00000253003.1	1	0	6761	71289	Inf	0.270323	Inf	0.0866357	1
Homozygous	RNU6-1287P_ENSG00000199784.1	1	0	6761	71289	Inf	0.270323	Inf	0.0866357	1
Homozygous	RNU6-1308P_ENSG00000252626.1	1	0	6761	71289	Inf	0.270323	Inf	0.0866357	1
Homozygous	RNU6-262P_ENSG00000222249.1	1	0	6761	71289	Inf	0.270323	Inf	0.0866357	1
Homozygous	RNU6-329P_ENSG00000238882.1	1	0	6761	71289	Inf	0.270323	Inf	0.0866357	1
Homozygous	RNU6-41P_ENSG00000207472.1	1	0	6761	71289	Inf	0.270323	Inf	0.0866357	1
Homozygous	RNU6-431P_ENSG00000206601.1	1	0	6761	71289	Inf	0.270323	Inf	0.0866357	1
Homozygous	RNU6-449P_ENSG00000206641.1	1	0	6761	71289	Inf	0.270323	Inf	0.0866357	1
Homozygous	RNU6-451P_ENSG00000199791.1	1	0	6761	71289	Inf	0.270323	Inf	0.0866357	1
Homozygous	RNU6-482P_ENSG00000212370.1	1	0	6761	71289	Inf	0.270323	Inf	0.0866357	1
Homozygous	RNU6-487P_ENSG00000202300.1	1	0	6761	71289	Inf	0.270323	Inf	0.0866357	1
Homozygous	RNU6-488P_ENSG00000251727.1	1	0	6761	71289	Inf	0.270323	Inf	0.0866357	1
Homozygous	RNU6-517P_ENSG00000207090.1	1	0	6761	71289	Inf	0.270323	Inf	0.0866357	1
Homozygous	RNU6-531P_ENSG00000252503.1	1	0	6761	71289	Inf	0.270323	Inf	0.0866357	1
Homozygous	RNU6-554P_ENSG00000222398.1	1	0	6761	71289	Inf	0.270323	Inf	0.0866357	1
Homozygous	RNU6-715P_ENSG00000202074.1	1	0	6761	71289	Inf	0.270323	Inf	0.0866357	1
Homozygous	RNU6-728P_ENSG00000202245.1	1	0	6761	71289	Inf	0.270323	Inf	0.0866357	1
Homozygous	RNU6-746P_ENSG00000206839.1	1	0	6761	71289	Inf	0.270323	Inf	0.0866357	1
Homozygous	RNU6-763P_ENSG00000212167.1	1	0	6761	71289	Inf	0.270323	Inf	0.0866357	1
Homozygous	RNU6-824P_ENSG00000200594.1	1	0	6761	71289	Inf	0.270323	Inf	0.0866357	1
Homozygous	RNU6-881P_ENSG00000252622.1	1	0	6761	71289	Inf	0.270323	Inf	0.0866357	1
Homozygous	RNU6-951P_ENSG00000199603.1	1	0	6761	71289	Inf	0.270323	Inf	0.0866357	1
Homozygous	RNU6-970P_ENSG00000252121.1	1	0	6761	71289	Inf	0.270323	Inf	0.0866357	1
Homozygous	RNU6-980P_ENSG00000252734.1	1	0	6761	71289	Inf	0.270323	Inf	0.0866357	1
Homozygous	RNU6-996P_ENSG00000202308.1	1	0	6761	71289	Inf	0.270323	Inf	0.0866357	1
Homozygous	RNU6ATAC16P_ENSG00000221518.1	1	0	6761	71289	Inf	0.270323	Inf	0.0866357	1
Homozygous	RNU6ATAC6P_ENSG00000221059.1	1	0	6761	71289	Inf	0.270323	Inf	0.0866357	1
Homozygous	RNU7-127P_ENSG00000238812.1	1	0	6761	71289	Inf	0.270323	Inf	0.0866357	1
Homozygous	RNU7-196P_ENSG00000238913.1	1	0	6761	71289	Inf	0.270323	Inf	0.0866357	1
Homozygous	RNU7-94P_ENSG00000238609.1	1	0	6761	71289	Inf	0.270323	Inf	0.0866357	1
Homozygous	RNU7-99P_ENSG00000252080.1	1	0	6761	71289	Inf	0.270323	Inf	0.0866357	1
Homozygous	U1_ENSG00000273727.1	1	0	6761	71289	Inf	0.270323	Inf	0.0866357	1
Homozygous	U4_ENSG00000274197.1	1	0	6761	71289	Inf	0.270323	Inf	0.0866357	1
Compound_Heterozygous	RNU1-14P_ENSG00000199629.1	1	0	6761	71289	Inf	0.270323	Inf	0.0866357	1
Compound_Heterozygous	RNU2-56P_ENSG00000252635.1	1	0	6761	71289	Inf	0.270323	Inf	0.0866357	1
Compound_Heterozygous	RNU6-1068P_ENSG00000222890.1	1	0	6761	71289	Inf	0.270323	Inf	0.0866357	1
Compound_Heterozygous	RNU6-12P_ENSG00000207334.1	1	0	6761	71289	Inf	0.270323	Inf	0.0866357	1
Compound_Heterozygous	RNU6-326P_ENSG00000202350.1	1	0	6761	71289	Inf	0.270323	Inf	0.0866357	1
Compound_Heterozygous	RNU6-327P_ENSG00000252079.1	1	0	6761	71289	Inf	0.270323	Inf	0.0866357	1
Compound_Heterozygous	RNU6-520P_ENSG00000207448.1	1	0	6761	71289	Inf	0.270323	Inf	0.0866357	1
Compound_Heterozygous	RNU6-54P_ENSG00000202433.1	1	0	6761	71289	Inf	0.270323	Inf	0.0866357	1
Compound_Heterozygous	RNU6-81P_ENSG00000202478.1	1	0	6761	71289	Inf	0.270323	Inf	0.0866357	1
Compound_Heterozygous	RNU6-958P_ENSG00000252804.1	1	0	6761	71289	Inf	0.270323	Inf	0.0866357	1
Homozygous	RNU5E-4P_ENSG00000201801.1	3	10	6759	71279	3.16366	0.559367	12.2914	0.096414	1
Compound_Heterozygous	RNU2-63P_ENSG00000222724.1	5	24	6757	71265	2.1972	0.65459	5.87789	0.101173	1
Homozygous	RNU4-1_ENSG00000200795.1	4	18	6758	71271	2.34345	0.576755	7.11872	0.117498	1
All_biallelic	U1_ENSG00000273727.1	2	5	6760	71284	4.21816	0.401575	25.7715	0.117615	1
All_biallelic	RNU4-1_ENSG00000200795.1	12	75	6750	71214	1.68801	0.834694	3.1277	0.122191	1
All_biallelic	RNVU1-14_ENSG00000207501.1	8	45	6754	71244	1.87516	0.763155	4.022	0.134163	1
Compound_Heterozygous	RNU5E-6P_ENSG00000202444.1	0	25	6762	71264	0	0	1.67612	0.163767	1
All_biallelic	RNU1-59P_ENSG00000201699.1	1	1	6761	71288	10.5434	0.134304	821.683	0.165767	1
All_biallelic	RNU2-12P_ENSG00000253025.1	1	1	6761	71288	10.5434	0.134304	821.683	0.165767	1
All_biallelic	RNU2-32P_ENSG00000223125.1	1	1	6761	71288	10.5434	0.134304	821.683	0.165767	1
All_biallelic	RNU2-40P_ENSG00000222765.1	1	1	6761	71288	10.5434	0.134304	821.683	0.165767	1
All_biallelic	RNU2-56P_ENSG00000252635.1	1	1	6761	71288	10.5434	0.134304	821.683	0.165767	1
All_biallelic	RNU2-62P_ENSG00000222800.1	1	1	6761	71288	10.5434	0.134304	821.683	0.165767	1
All_biallelic	RNU4-18P_ENSG00000252560.1	1	1	6761	71288	10.5434	0.134304	821.683	0.165767	1
All_biallelic	RNU4-25P_ENSG00000222501.1	1	1	6761	71288	10.5434	0.134304	821.683	0.165767	1
All_biallelic	RNU4-50P_ENSG00000201231.1	1	1	6761	71288	10.5434	0.134304	821.683	0.165767	1
All_biallelic	RNU4ATAC17P_ENSG00000253081.1	1	1	6761	71288	10.5434	0.134304	821.683	0.165767	1
All_biallelic	RNU6-1136P_ENSG00000252643.1	1	1	6761	71288	10.5434	0.134304	821.683	0.165767	1
All_biallelic	RNU6-1167P_ENSG00000200097.1	1	1	6761	71288	10.5434	0.134304	821.683	0.165767	1
All_biallelic	RNU6-116P_ENSG00000206769.1	1	1	6761	71288	10.5434	0.134304	821.683	0.165767	1
All_biallelic	RNU6-1208P_ENSG00000238482.1	1	1	6761	71288	10.5434	0.134304	821.683	0.165767	1
All_biallelic	RNU6-148P_ENSG00000252823.1	1	1	6761	71288	10.5434	0.134304	821.683	0.165767	1
All_biallelic	RNU6-164P_ENSG00000201474.1	1	1	6761	71288	10.5434	0.134304	821.683	0.165767	1
All_biallelic	RNU6-220P_ENSG00000212221.1	1	1	6761	71288	10.5434	0.134304	821.683	0.165767	1
All_biallelic	RNU6-22P_ENSG00000207083.1	1	1	6761	71288	10.5434	0.134304	821.683	0.165767	1
All_biallelic	RNU6-294P_ENSG00000201869.1	1	1	6761	71288	10.5434	0.134304	821.683	0.165767	1
All_biallelic	RNU6-299P_ENSG00000253032.1	1	1	6761	71288	10.5434	0.134304	821.683	0.165767	1
All_biallelic	RNU6-31P_ENSG00000207116.1	1	1	6761	71288	10.5434	0.134304	821.683	0.165767	1
All_biallelic	RNU6-398P_ENSG00000206870.1	1	1	6761	71288	10.5434	0.134304	821.683	0.165767	1
All_biallelic	RNU6-401P_ENSG00000212374.1	1	1	6761	71288	10.5434	0.134304	821.683	0.165767	1
All_biallelic	RNU6-431P_ENSG00000206601.1	1	1	6761	71288	10.5434	0.134304	821.683	0.165767	1
All_biallelic	RNU6-518P_ENSG00000251865.1	1	1	6761	71288	10.5434	0.134304	821.683	0.165767	1
All_biallelic	RNU6-520P_ENSG00000207448.1	1	1	6761	71288	10.5434	0.134304	821.683	0.165767	1
All_biallelic	RNU6-54P_ENSG00000202433.1	1	1	6761	71288	10.5434	0.134304	821.683	0.165767	1
All_biallelic	RNU6-573P_ENSG00000206665.1	1	1	6761	71288	10.5434	0.134304	821.683	0.165767	1
All_biallelic	RNU6-639P_ENSG00000206801.1	1	1	6761	71288	10.5434	0.134304	821.683	0.165767	1
All_biallelic	RNU6-708P_ENSG00000206944.1	1	1	6761	71288	10.5434	0.134304	821.683	0.165767	1
All_biallelic	RNU6-762P_ENSG00000252916.1	1	1	6761	71288	10.5434	0.134304	821.683	0.165767	1
All_biallelic	RNU6-81P_ENSG00000202478.1	1	1	6761	71288	10.5434	0.134304	821.683	0.165767	1
All_biallelic	RNU7-185P_ENSG00000239102.1	1	1	6761	71288	10.5434	0.134304	821.683	0.165767	1
All_biallelic	RNU7-18P_ENSG00000252174.1	1	1	6761	71288	10.5434	0.134304	821.683	0.165767	1
All_biallelic	RNU7-8P_ENSG00000251767.1	1	1	6761	71288	10.5434	0.134304	821.683	0.165767	1
All_biallelic	U6_ENSG00000274385.1	1	1	6761	71288	10.5434	0.134304	821.683	0.165767	1
Homozygous	RNU1-100P_ENSG00000202125.1	1	1	6761	71288	10.5434	0.134304	821.683	0.165767	1
Homozygous	RNU1-59P_ENSG00000201699.1	1	1	6761	71288	10.5434	0.134304	821.683	0.165767	1
Homozygous	RNU2-12P_ENSG00000253025.1	1	1	6761	71288	10.5434	0.134304	821.683	0.165767	1
Homozygous	RNU2-32P_ENSG00000223125.1	1	1	6761	71288	10.5434	0.134304	821.683	0.165767	1
Homozygous	RNU2-40P_ENSG00000222765.1	1	1	6761	71288	10.5434	0.134304	821.683	0.165767	1
Homozygous	RNU4-18P_ENSG00000252560.1	1	1	6761	71288	10.5434	0.134304	821.683	0.165767	1
Homozygous	RNU4-25P_ENSG00000222501.1	1	1	6761	71288	10.5434	0.134304	821.683	0.165767	1
Homozygous	RNU4-50P_ENSG00000201231.1	1	1	6761	71288	10.5434	0.134304	821.683	0.165767	1
Homozygous	RNU4ATAC17P_ENSG00000253081.1	1	1	6761	71288	10.5434	0.134304	821.683	0.165767	1
Homozygous	RNU5E-8P_ENSG00000200372.1	1	1	6761	71288	10.5434	0.134304	821.683	0.165767	1
Homozygous	RNU6-1136P_ENSG00000252643.1	1	1	6761	71288	10.5434	0.134304	821.683	0.165767	1
Homozygous	RNU6-116P_ENSG00000206769.1	1	1	6761	71288	10.5434	0.134304	821.683	0.165767	1
Homozygous	RNU6-1204P_ENSG00000200818.1	1	1	6761	71288	10.5434	0.134304	821.683	0.165767	1
Homozygous	RNU6-1208P_ENSG00000238482.1	1	1	6761	71288	10.5434	0.134304	821.683	0.165767	1
Homozygous	RNU6-148P_ENSG00000252823.1	1	1	6761	71288	10.5434	0.134304	821.683	0.165767	1
Homozygous	RNU6-164P_ENSG00000201474.1	1	1	6761	71288	10.5434	0.134304	821.683	0.165767	1
Homozygous	RNU6-1_ENSG00000206625.1	1	1	6761	71288	10.5434	0.134304	821.683	0.165767	1
Homozygous	RNU6-220P_ENSG00000212221.1	1	1	6761	71288	10.5434	0.134304	821.683	0.165767	1
Homozygous	RNU6-22P_ENSG00000207083.1	1	1	6761	71288	10.5434	0.134304	821.683	0.165767	1
Homozygous	RNU6-294P_ENSG00000201869.1	1	1	6761	71288	10.5434	0.134304	821.683	0.165767	1
Homozygous	RNU6-299P_ENSG00000253032.1	1	1	6761	71288	10.5434	0.134304	821.683	0.165767	1
Homozygous	RNU6-31P_ENSG00000207116.1	1	1	6761	71288	10.5434	0.134304	821.683	0.165767	1
Homozygous	RNU6-398P_ENSG00000206870.1	1	1	6761	71288	10.5434	0.134304	821.683	0.165767	1
Homozygous	RNU6-401P_ENSG00000212374.1	1	1	6761	71288	10.5434	0.134304	821.683	0.165767	1
Homozygous	RNU6-518P_ENSG00000251865.1	1	1	6761	71288	10.5434	0.134304	821.683	0.165767	1
Homozygous	RNU6-573P_ENSG00000206665.1	1	1	6761	71288	10.5434	0.134304	821.683	0.165767	1
Homozygous	RNU6-639P_ENSG00000206801.1	1	1	6761	71288	10.5434	0.134304	821.683	0.165767	1
Homozygous	RNU6-708P_ENSG00000206944.1	1	1	6761	71288	10.5434	0.134304	821.683	0.165767	1
Homozygous	RNU6-762P_ENSG00000252916.1	1	1	6761	71288	10.5434	0.134304	821.683	0.165767	1
Homozygous	RNU6-958P_ENSG00000252804.1	1	1	6761	71288	10.5434	0.134304	821.683	0.165767	1
Homozygous	RNU6-97P_ENSG00000200257.1	1	1	6761	71288	10.5434	0.134304	821.683	0.165767	1
Homozygous	RNU7-185P_ENSG00000239102.1	1	1	6761	71288	10.5434	0.134304	821.683	0.165767	1
Homozygous	RNU7-18P_ENSG00000252174.1	1	1	6761	71288	10.5434	0.134304	821.683	0.165767	1
Homozygous	RNU7-21P_ENSG00000238558.1	1	1	6761	71288	10.5434	0.134304	821.683	0.165767	1
Homozygous	RNU7-8P_ENSG00000251767.1	1	1	6761	71288	10.5434	0.134304	821.683	0.165767	1
Homozygous	U6_ENSG00000274385.1	1	1	6761	71288	10.5434	0.134304	821.683	0.165767	1
Compound_Heterozygous	RNU2-62P_ENSG00000222800.1	1	1	6761	71288	10.5434	0.134304	821.683	0.165767	1
Compound_Heterozygous	RNU6-855P_ENSG00000222327.1	1	1	6761	71288	10.5434	0.134304	821.683	0.165767	1
Compound_Heterozygous	RNU6-968P_ENSG00000206803.1	1	1	6761	71288	10.5434	0.134304	821.683	0.165767	1
Compound_Heterozygous	RNVU1-3_ENSG00000201183.1	1	1	6761	71288	10.5434	0.134304	821.683	0.165767	1
Homozygous	RNU11_ENSG00000274978.1	2	7	6760	71282	3.01288	0.305306	15.821	0.179961	1
Homozygous	U1_ENSG00000273768.1	3	15	6759	71274	2.10898	0.391259	7.45632	0.200756	1
Homozygous	U1_ENSG00000275291.1	3	15	6759	71274	2.10898	0.391259	7.45632	0.200756	1
Compound_Heterozygous	RNU5E-1_ENSG00000199347.1	2	56	6760	71233	0.37634	0.0444761	1.42495	0.237692	1
All_biallelic	RNU1-100P_ENSG00000202125.1	1	2	6761	71287	5.27172	0.0893459	101.307	0.238043	1
All_biallelic	RNU1-14P_ENSG00000199629.1	1	2	6761	71287	5.27172	0.0893459	101.307	0.238043	1
All_biallelic	RNU1-91P_ENSG00000201616.1	1	2	6761	71287	5.27172	0.0893459	101.307	0.238043	1
All_biallelic	RNU2-14P_ENSG00000222985.1	1	2	6761	71287	5.27172	0.0893459	101.307	0.238043	1
All_biallelic	RNU4-76P_ENSG00000201379.1	1	2	6761	71287	5.27172	0.0893459	101.307	0.238043	1
All_biallelic	RNU5E-7P_ENSG00000202160.1	1	2	6761	71287	5.27172	0.0893459	101.307	0.238043	1
All_biallelic	RNU5E-8P_ENSG00000200372.1	1	2	6761	71287	5.27172	0.0893459	101.307	0.238043	1
All_biallelic	RNU6-108P_ENSG00000202428.1	1	2	6761	71287	5.27172	0.0893459	101.307	0.238043	1
All_biallelic	RNU6-1204P_ENSG00000200818.1	1	2	6761	71287	5.27172	0.0893459	101.307	0.238043	1
All_biallelic	RNU6-1214P_ENSG00000200520.1	1	2	6761	71287	5.27172	0.0893459	101.307	0.238043	1
All_biallelic	RNU6-1232P_ENSG00000252108.1	1	2	6761	71287	5.27172	0.0893459	101.307	0.238043	1
All_biallelic	RNU6-1249P_ENSG00000200107.1	1	2	6761	71287	5.27172	0.0893459	101.307	0.238043	1
All_biallelic	RNU6-1280P_ENSG00000202081.1	1	2	6761	71287	5.27172	0.0893459	101.307	0.238043	1
All_biallelic	RNU6-1328P_ENSG00000222870.1	1	2	6761	71287	5.27172	0.0893459	101.307	0.238043	1
All_biallelic	RNU6-679P_ENSG00000212305.1	1	2	6761	71287	5.27172	0.0893459	101.307	0.238043	1
All_biallelic	RNU6-822P_ENSG00000199577.1	1	2	6761	71287	5.27172	0.0893459	101.307	0.238043	1
All_biallelic	RNU6-873P_ENSG00000200703.1	1	2	6761	71287	5.27172	0.0893459	101.307	0.238043	1
All_biallelic	RNU6-876P_ENSG00000212597.1	1	2	6761	71287	5.27172	0.0893459	101.307	0.238043	1
All_biallelic	RNU6-908P_ENSG00000222092.1	1	2	6761	71287	5.27172	0.0893459	101.307	0.238043	1
All_biallelic	RNU6-920P_ENSG00000222858.1	1	2	6761	71287	5.27172	0.0893459	101.307	0.238043	1
All_biallelic	RNU6-931P_ENSG00000200720.1	1	2	6761	71287	5.27172	0.0893459	101.307	0.238043	1
All_biallelic	RNU6-968P_ENSG00000206803.1	1	2	6761	71287	5.27172	0.0893459	101.307	0.238043	1
All_biallelic	RNU6-97P_ENSG00000200257.1	1	2	6761	71287	5.27172	0.0893459	101.307	0.238043	1
All_biallelic	RNU7-21P_ENSG00000238558.1	1	2	6761	71287	5.27172	0.0893459	101.307	0.238043	1
All_biallelic	U6_ENSG00000283300.1	1	2	6761	71287	5.27172	0.0893459	101.307	0.238043	1
Homozygous	RNU11-2P_ENSG00000252707.1	1	2	6761	71287	5.27172	0.0893459	101.307	0.238043	1
Homozygous	RNU1-13P_ENSG00000238825.1	1	2	6761	71287	5.27172	0.0893459	101.307	0.238043	1
Homozygous	RNU1-91P_ENSG00000201616.1	1	2	6761	71287	5.27172	0.0893459	101.307	0.238043	1
Homozygous	RNU2-14P_ENSG00000222985.1	1	2	6761	71287	5.27172	0.0893459	101.307	0.238043	1
Homozygous	RNU4-76P_ENSG00000201379.1	1	2	6761	71287	5.27172	0.0893459	101.307	0.238043	1
Homozygous	RNU5E-7P_ENSG00000202160.1	1	2	6761	71287	5.27172	0.0893459	101.307	0.238043	1
Homozygous	RNU6-108P_ENSG00000202428.1	1	2	6761	71287	5.27172	0.0893459	101.307	0.238043	1
Homozygous	RNU6-1214P_ENSG00000200520.1	1	2	6761	71287	5.27172	0.0893459	101.307	0.238043	1
Homozygous	RNU6-1232P_ENSG00000252108.1	1	2	6761	71287	5.27172	0.0893459	101.307	0.238043	1
Homozygous	RNU6-1249P_ENSG00000200107.1	1	2	6761	71287	5.27172	0.0893459	101.307	0.238043	1
Homozygous	RNU6-1280P_ENSG00000202081.1	1	2	6761	71287	5.27172	0.0893459	101.307	0.238043	1
Homozygous	RNU6-1328P_ENSG00000222870.1	1	2	6761	71287	5.27172	0.0893459	101.307	0.238043	1
Homozygous	RNU6-679P_ENSG00000212305.1	1	2	6761	71287	5.27172	0.0893459	101.307	0.238043	1
Homozygous	RNU6-873P_ENSG00000200703.1	1	2	6761	71287	5.27172	0.0893459	101.307	0.238043	1
Homozygous	RNU6-876P_ENSG00000212597.1	1	2	6761	71287	5.27172	0.0893459	101.307	0.238043	1
Homozygous	RNU6-908P_ENSG00000222092.1	1	2	6761	71287	5.27172	0.0893459	101.307	0.238043	1
Homozygous	RNU6-920P_ENSG00000222858.1	1	2	6761	71287	5.27172	0.0893459	101.307	0.238043	1
Homozygous	RNU6-931P_ENSG00000200720.1	1	2	6761	71287	5.27172	0.0893459	101.307	0.238043	1
Homozygous	U1_ENSG00000270384.1	1	2	6761	71287	5.27172	0.0893459	101.307	0.238043	1
Homozygous	U6_ENSG00000283300.1	1	2	6761	71287	5.27172	0.0893459	101.307	0.238043	1
Compound_Heterozygous	RNU6-104P_ENSG00000238509.1	1	2	6761	71287	5.27172	0.0893459	101.307	0.238043	1
Compound_Heterozygous	RNU6-822P_ENSG00000199577.1	1	2	6761	71287	5.27172	0.0893459	101.307	0.238043	1
Compound_Heterozygous	RNVU1-8_ENSG00000286172.1	1	2	6761	71287	5.27172	0.0893459	101.307	0.238043	1
Compound_Heterozygous	U1_ENSG00000206828.1	1	2	6761	71287	5.27172	0.0893459	101.307	0.238043	1
All_biallelic	RNU6-82P_ENSG00000200840.1	2	9	6760	71280	2.34306	0.246311	11.3217	0.245886	1
All_biallelic	U1_ENSG00000278099.1	2	9	6760	71280	2.34306	0.246311	11.3217	0.245886	1
Homozygous	RNU6-82P_ENSG00000200840.1	2	9	6760	71280	2.34306	0.246311	11.3217	0.245886	1
Homozygous	U1_ENSG00000278099.1	2	9	6760	71280	2.34306	0.246311	11.3217	0.245886	1
Homozygous	RNU5D-1_ENSG00000200169.1	3	17	6759	71272	1.86075	0.349298	6.43702	0.247924	1
All_biallelic	RNU4ATAC_ENSG00000264229.1	8	54	6754	71235	1.5625	0.641859	3.30543	0.252497	1
Homozygous	RNU5E-1_ENSG00000199347.1	0	22	6762	71267	0	0	1.92454	0.253657	1
Compound_Heterozygous	RNU4-1_ENSG00000200795.1	8	57	6754	71232	1.48021	0.609614	3.11985	0.270271	1
All_biallelic	RNU1-120P_ENSG00000199879.1	2	10	6760	71279	2.10882	0.224614	9.89863	0.279248	1
All_biallelic	RNU2-63P_ENSG00000222724.1	6	40	6756	71249	1.58188	0.547901	3.75688	0.288021	1
All_biallelic	RNU1-125P_ENSG00000252561.1	1	3	6761	71286	3.51447	0.0669377	43.7704	0.304058	1
All_biallelic	RNU11-2P_ENSG00000252707.1	1	3	6761	71286	3.51447	0.0669377	43.7704	0.304058	1
All_biallelic	RNU1-13P_ENSG00000238825.1	1	3	6761	71286	3.51447	0.0669377	43.7704	0.304058	1
All_biallelic	RNU5F-8P_ENSG00000251750.1	1	3	6761	71286	3.51447	0.0669377	43.7704	0.304058	1
All_biallelic	RNU6-102P_ENSG00000207214.1	1	3	6761	71286	3.51447	0.0669377	43.7704	0.304058	1
All_biallelic	RNU6-1_ENSG00000206625.1	1	3	6761	71286	3.51447	0.0669377	43.7704	0.304058	1
All_biallelic	RNU6-274P_ENSG00000239075.1	1	3	6761	71286	3.51447	0.0669377	43.7704	0.304058	1
All_biallelic	RNU6-2_ENSG00000207357.1	1	3	6761	71286	3.51447	0.0669377	43.7704	0.304058	1
All_biallelic	RNU6-457P_ENSG00000200869.1	1	3	6761	71286	3.51447	0.0669377	43.7704	0.304058	1
All_biallelic	RNU6-558P_ENSG00000201382.1	1	3	6761	71286	3.51447	0.0669377	43.7704	0.304058	1
All_biallelic	RNU6-655P_ENSG00000199728.1	1	3	6761	71286	3.51447	0.0669377	43.7704	0.304058	1
All_biallelic	RNU6-840P_ENSG00000253084.3	1	3	6761	71286	3.51447	0.0669377	43.7704	0.304058	1
All_biallelic	RNU6-954P_ENSG00000223287.1	1	3	6761	71286	3.51447	0.0669377	43.7704	0.304058	1
All_biallelic	U1_ENSG00000270384.1	1	3	6761	71286	3.51447	0.0669377	43.7704	0.304058	1
Homozygous	RNU1-125P_ENSG00000252561.1	1	3	6761	71286	3.51447	0.0669377	43.7704	0.304058	1
Homozygous	RNU5F-8P_ENSG00000251750.1	1	3	6761	71286	3.51447	0.0669377	43.7704	0.304058	1
Homozygous	RNU6-102P_ENSG00000207214.1	1	3	6761	71286	3.51447	0.0669377	43.7704	0.304058	1
Homozygous	RNU6-274P_ENSG00000239075.1	1	3	6761	71286	3.51447	0.0669377	43.7704	0.304058	1
Homozygous	RNU6-2_ENSG00000207357.1	1	3	6761	71286	3.51447	0.0669377	43.7704	0.304058	1
Homozygous	RNU6-322P_ENSG00000251819.1	1	3	6761	71286	3.51447	0.0669377	43.7704	0.304058	1
Homozygous	RNU6-457P_ENSG00000200869.1	1	3	6761	71286	3.51447	0.0669377	43.7704	0.304058	1
Homozygous	RNU6-558P_ENSG00000201382.1	1	3	6761	71286	3.51447	0.0669377	43.7704	0.304058	1
Homozygous	RNU6-655P_ENSG00000199728.1	1	3	6761	71286	3.51447	0.0669377	43.7704	0.304058	1
Homozygous	RNU6-840P_ENSG00000253084.3	1	3	6761	71286	3.51447	0.0669377	43.7704	0.304058	1
Homozygous	RNU6-954P_ENSG00000223287.1	1	3	6761	71286	3.51447	0.0669377	43.7704	0.304058	1
Homozygous	RNU6ATAC_ENSG00000221676.1	1	3	6761	71286	3.51447	0.0669377	43.7704	0.304058	1
Homozygous	U1_ENSG00000270722.1	1	3	6761	71286	3.51447	0.0669377	43.7704	0.304058	1
Compound_Heterozygous	RNU1-108P_ENSG00000199426.1	1	3	6761	71286	3.51447	0.0669377	43.7704	0.304058	1
Compound_Heterozygous	RNU1-120P_ENSG00000199879.1	1	3	6761	71286	3.51447	0.0669377	43.7704	0.304058	1
Compound_Heterozygous	RNVU1-6_ENSG00000201558.1	1	3	6761	71286	3.51447	0.0669377	43.7704	0.304058	1
All_biallelic	RNU1-1_ENSG00000206652.1	2	11	6760	71278	1.91716	0.206431	8.78875	0.31249	1
Homozygous	RNU5A-1_ENSG00000199568.1	2	11	6760	71278	1.91716	0.206431	8.78875	0.31249	1
All_biallelic	RNU5D-1_ENSG00000200169.1	9	69	6753	71220	1.37561	0.603391	2.76747	0.317862	1
Homozygous	RNU1-114P_ENSG00000202167.1	4	26	6758	71263	1.62228	0.411353	4.67822	0.325492	1
Homozygous	RNVU1-7_ENSG00000206585.1	7	50	6755	71239	1.47644	0.564527	3.27347	0.340085	1
Compound_Heterozygous	RNU5E-4P_ENSG00000201801.1	2	12	6760	71277	1.7573	0.19097	7.89596	0.345384	1
Compound_Heterozygous	RNU5D-1_ENSG00000200169.1	7	52	6755	71237	1.41961	0.543795	3.13914	0.352665	1
All_biallelic	RNU1-151P_ENSG00000201142.1	1	4	6761	71285	2.63583	0.0535155	26.6494	0.364354	1
All_biallelic	RNU2-47P_ENSG00000222581.1	1	4	6761	71285	2.63583	0.0535155	26.6494	0.364354	1
All_biallelic	RNU4-41P_ENSG00000201296.1	1	4	6761	71285	2.63583	0.0535155	26.6494	0.364354	1
All_biallelic	RNU4-83P_ENSG00000222795.1	1	4	6761	71285	2.63583	0.0535155	26.6494	0.364354	1
All_biallelic	RNU6-440P_ENSG00000212184.1	1	4	6761	71285	2.63583	0.0535155	26.6494	0.364354	1
All_biallelic	RNU6-789P_ENSG00000252914.1	1	4	6761	71285	2.63583	0.0535155	26.6494	0.364354	1
All_biallelic	RNU6-855P_ENSG00000222327.1	1	4	6761	71285	2.63583	0.0535155	26.6494	0.364354	1
All_biallelic	RNU7-6P_ENSG00000252654.1	1	4	6761	71285	2.63583	0.0535155	26.6494	0.364354	1
Homozygous	RNU1-151P_ENSG00000201142.1	1	4	6761	71285	2.63583	0.0535155	26.6494	0.364354	1
Homozygous	RNU2-47P_ENSG00000222581.1	1	4	6761	71285	2.63583	0.0535155	26.6494	0.364354	1
Homozygous	RNU4-41P_ENSG00000201296.1	1	4	6761	71285	2.63583	0.0535155	26.6494	0.364354	1
Homozygous	RNU4-83P_ENSG00000222795.1	1	4	6761	71285	2.63583	0.0535155	26.6494	0.364354	1
Homozygous	RNU6-333P_ENSG00000238669.1	1	4	6761	71285	2.63583	0.0535155	26.6494	0.364354	1
Homozygous	RNU6-440P_ENSG00000212184.1	1	4	6761	71285	2.63583	0.0535155	26.6494	0.364354	1
Homozygous	RNU6-656P_ENSG00000252594.1	1	4	6761	71285	2.63583	0.0535155	26.6494	0.364354	1
Homozygous	RNU6-789P_ENSG00000252914.1	1	4	6761	71285	2.63583	0.0535155	26.6494	0.364354	1
Homozygous	RNU7-1_ENSG00000238923.1	1	4	6761	71285	2.63583	0.0535155	26.6494	0.364354	1
Homozygous	RNU7-6P_ENSG00000252654.1	1	4	6761	71285	2.63583	0.0535155	26.6494	0.364354	1
All_biallelic	RNU5E-6P_ENSG00000202444.1	5	37	6757	71252	1.42497	0.436997	3.63601	0.408346	1
All_biallelic	RNU6-104P_ENSG00000238509.1	1	5	6761	71284	2.10866	0.0445768	18.8478	0.419428	1
All_biallelic	RNU6-143P_ENSG00000252751.1	1	5	6761	71284	2.10866	0.0445768	18.8478	0.419428	1
All_biallelic	RNU6-322P_ENSG00000251819.1	1	5	6761	71284	2.10866	0.0445768	18.8478	0.419428	1
All_biallelic	RNU6-769P_ENSG00000207136.1	1	5	6761	71284	2.10866	0.0445768	18.8478	0.419428	1
All_biallelic	RNU7-113P_ENSG00000238735.1	1	5	6761	71284	2.10866	0.0445768	18.8478	0.419428	1
All_biallelic	RNVU1-1_ENSG00000207340.1	1	5	6761	71284	2.10866	0.0445768	18.8478	0.419428	1
All_biallelic	RNVU1-3_ENSG00000201183.1	1	5	6761	71284	2.10866	0.0445768	18.8478	0.419428	1
Homozygous	RNU1-1_ENSG00000206652.1	1	5	6761	71284	2.10866	0.0445768	18.8478	0.419428	1
Homozygous	RNU6-143P_ENSG00000252751.1	1	5	6761	71284	2.10866	0.0445768	18.8478	0.419428	1
Homozygous	RNU6-769P_ENSG00000207136.1	1	5	6761	71284	2.10866	0.0445768	18.8478	0.419428	1
Homozygous	RNU7-113P_ENSG00000238735.1	1	5	6761	71284	2.10866	0.0445768	18.8478	0.419428	1
Homozygous	RNVU1-1_ENSG00000207340.1	1	5	6761	71284	2.10866	0.0445768	18.8478	0.419428	1
Compound_Heterozygous	U1_ENSG00000273727.1	1	5	6761	71284	2.10866	0.0445768	18.8478	0.419428	1
All_biallelic	U1_ENSG00000275291.1	3	19	6759	71270	1.66489	0.315477	5.65762	0.432676	1
All_biallelic	U1_ENSG00000273768.1	6	47	6756	71242	1.34616	0.470133	3.15661	0.460494	1
All_biallelic	RNU1-108P_ENSG00000199426.1	1	6	6761	71283	1.75719	0.0381966	14.4859	0.46973	1
All_biallelic	RNU6-1003P_ENSG00000252908.1	1	6	6761	71283	1.75719	0.0381966	14.4859	0.46973	1
All_biallelic	RNU6-311P_ENSG00000252033.1	1	6	6761	71283	1.75719	0.0381966	14.4859	0.46973	1
All_biallelic	RNU6-441P_ENSG00000207275.1	1	6	6761	71283	1.75719	0.0381966	14.4859	0.46973	1
All_biallelic	RNU6-528P_ENSG00000252735.1	1	6	6761	71283	1.75719	0.0381966	14.4859	0.46973	1
Homozygous	RNU6-1003P_ENSG00000252908.1	1	6	6761	71283	1.75719	0.0381966	14.4859	0.46973	1
Homozygous	RNU6-311P_ENSG00000252033.1	1	6	6761	71283	1.75719	0.0381966	14.4859	0.46973	1
Homozygous	RNU6-441P_ENSG00000207275.1	1	6	6761	71283	1.75719	0.0381966	14.4859	0.46973	1
Homozygous	RNU6-528P_ENSG00000252735.1	1	6	6761	71283	1.75719	0.0381966	14.4859	0.46973	1
Compound_Heterozygous	RNU1-1_ENSG00000206652.1	1	6	6761	71283	1.75719	0.0381966	14.4859	0.46973	1
Compound_Heterozygous	U1_ENSG00000274210.1	3	23	6759	71266	1.37527	0.264277	4.55354	0.489048	1
All_biallelic	RNU6-333P_ENSG00000238669.1	1	7	6761	71282	1.50614	0.033414	11.7273	0.515674	1
All_biallelic	U1_ENSG00000206828.1	1	7	6761	71282	1.50614	0.033414	11.7273	0.515674	1
Homozygous	RNU1-120P_ENSG00000199879.1	1	7	6761	71282	1.50614	0.033414	11.7273	0.515674	1
All_biallelic	RNU1-114P_ENSG00000202167.1	4	29	6758	71260	1.4544	0.371392	4.14352	0.527111	1
All_biallelic	RNU6-387P_ENSG00000223263.1	1	8	6761	71281	1.31786	0.0296957	9.83284	0.557638	1
All_biallelic	RNU6ATAC_ENSG00000221676.1	1	8	6761	71281	1.31786	0.0296957	9.83284	0.557638	1
All_biallelic	RNVU1-8_ENSG00000286172.1	1	8	6761	71281	1.31786	0.0296957	9.83284	0.557638	1
Homozygous	RNU6-387P_ENSG00000223263.1	1	8	6761	71281	1.31786	0.0296957	9.83284	0.557638	1
Homozygous	RNU6-921P_ENSG00000207089.1	1	8	6761	71281	1.31786	0.0296957	9.83284	0.557638	1
Compound_Heterozygous	RNU6-9_ENSG00000207507.1	1	8	6761	71281	1.31786	0.0296957	9.83284	0.557638	1
Compound_Heterozygous	RNU5F-1_ENSG00000199377.1	4	34	6758	71255	1.24044	0.319679	3.47964	0.567839	1
All_biallelic	RNU6-921P_ENSG00000207089.1	1	9	6761	71280	1.17142	0.026722	8.45624	0.595967	1
All_biallelic	RNVU1-7_ENSG00000206585.1	7	99	6755	71190	0.745149	0.291862	1.59436	0.602779	1
All_biallelic	RNU5F-1_ENSG00000199377.1	5	44	6757	71245	1.19816	0.370663	3.0151	0.612293	1
All_biallelic	RNU6-47P_ENSG00000206593.1	0	11	6762	71278	0	0	4.20091	0.61491	1
Compound_Heterozygous	RNU5A-1_ENSG00000199568.1	0	11	6762	71278	0	0	4.20091	0.61491	1
All_biallelic	RNU1-122P_ENSG00000202408.2	0	13	6762	71276	0	0	3.45947	0.620335	1
Compound_Heterozygous	U1_ENSG00000274428.1	0	13	6762	71276	0	0	3.45947	0.620335	1
Homozygous	RNVU1-15_ENSG00000207205.1	6	53	6756	71236	1.19367	0.419133	2.77613	0.641229	1
Compound_Heterozygous	RNU5A-8P_ENSG00000200972.1	2	14	6760	71275	1.50621	0.166088	6.56127	0.643955	1
All_biallelic	RNU7-1_ENSG00000238923.1	2	15	6760	71274	1.40578	0.155989	6.04709	0.654478	1
Homozygous	U1_ENSG00000274428.1	2	16	6760	71273	1.31791	0.146998	5.6066	0.66585	1
All_biallelic	RNU6-9_ENSG00000207507.1	2	18	6760	71271	1.17145	0.131767	4.89394	0.690273	1
Compound_Heterozygous	RNVU1-15_ENSG00000207205.1	1	24	6761	71265	0.439195	0.0106814	2.69411	0.719849	1
Compound_Heterozygous	RNU11_ENSG00000274978.1	1	25	6761	71264	0.421621	0.0102704	2.57647	0.722798	1
Compound_Heterozygous	RNU4ATAC_ENSG00000264229.1	4	40	6758	71249	1.05431	0.273888	2.91758	0.790304	1
All_biallelic	U1_ENSG00000274210.1	5	51	6757	71238	1.03362	0.321813	2.57455	0.814052	1
All_biallelic	RN7SK_ENSG00000283293.1	0	1	6762	71288	0	0	408.543	1	1
All_biallelic	RNU1-103P_ENSG00000252311.1	0	7	6762	71282	0	0	7.31593	1	1
All_biallelic	RNU1-105P_ENSG00000200340.1	0	1	6762	71288	0	0	408.543	1	1
All_biallelic	RNU1-106P_ENSG00000207110.1	0	1	6762	71288	0	0	408.543	1	1
All_biallelic	RNU1-109P_ENSG00000206687.1	0	2	6762	71287	0	0	56.1793	1	1
All_biallelic	RNU1-11P_ENSG00000206702.1	0	4	6762	71285	0	0	15.9733	1	1
All_biallelic	RNU1-130P_ENSG00000200800.1	0	4	6762	71285	0	0	15.9733	1	1
All_biallelic	RNU1-134P_ENSG00000199805.1	0	3	6762	71286	0	0	25.5079	1	1
All_biallelic	RNU1-138P_ENSG00000206820.1	0	2	6762	71287	0	0	56.1793	1	1
All_biallelic	RNU1-139P_ENSG00000212609.1	0	2	6762	71287	0	0	56.1793	1	1
All_biallelic	RNU11-3P_ENSG00000212413.1	0	1	6762	71288	0	0	408.543	1	1
All_biallelic	RNU1-148P_ENSG00000207201.1	0	1	6762	71288	0	0	408.543	1	1
All_biallelic	RNU1-149P_ENSG00000212172.1	0	4	6762	71285	0	0	15.9733	1	1
All_biallelic	RNU1-150P_ENSG00000199361.1	0	1	6762	71288	0	0	408.543	1	1
All_biallelic	RNU1-15P_ENSG00000195024.2	0	1	6762	71288	0	0	408.543	1	1
All_biallelic	RNU1-16P_ENSG00000202347.1	0	1	6762	71288	0	0	408.543	1	1
All_biallelic	RNU11-6P_ENSG00000212429.1	0	2	6762	71287	0	0	56.1793	1	1
All_biallelic	RNU1-17P_ENSG00000199892.2	0	1	6762	71288	0	0	408.543	1	1
All_biallelic	RNU1-18P_ENSG00000199932.1	0	1	6762	71288	0	0	408.543	1	1
All_biallelic	RNU1-19P_ENSG00000200176.1	0	1	6762	71288	0	0	408.543	1	1
All_biallelic	RNU11_ENSG00000274978.1	3	32	6759	71257	0.988363	0.193602	3.16057	1	1
All_biallelic	RNU1-20P_ENSG00000200184.1	0	2	6762	71287	0	0	56.1793	1	1
All_biallelic	RNU1-24P_ENSG00000201155.1	0	1	6762	71288	0	0	408.543	1	1
All_biallelic	RNU1-2_ENSG00000207005.1	0	4	6762	71285	0	0	15.9733	1	1
All_biallelic	RNU1-30P_ENSG00000272020.1	0	4	6762	71285	0	0	15.9733	1	1
All_biallelic	RNU1-32P_ENSG00000200807.1	0	1	6762	71288	0	0	408.543	1	1
All_biallelic	RNU1-34P_ENSG00000201291.1	0	1	6762	71288	0	0	408.543	1	1
All_biallelic	RNU1-38P_ENSG00000199687.1	0	2	6762	71287	0	0	56.1793	1	1
All_biallelic	RNU1-44P_ENSG00000207182.1	0	1	6762	71288	0	0	408.543	1	1
All_biallelic	RNU1-46P_ENSG00000207154.1	0	1	6762	71288	0	0	408.543	1	1
All_biallelic	RNU1-54P_ENSG00000252990.1	0	3	6762	71286	0	0	25.5079	1	1
All_biallelic	RNU1-55P_ENSG00000202380.1	0	2	6762	71287	0	0	56.1793	1	1
All_biallelic	RNU1-58P_ENSG00000199283.1	0	1	6762	71288	0	0	408.543	1	1
All_biallelic	RNU1-61P_ENSG00000251916.1	0	1	6762	71288	0	0	408.543	1	1
All_biallelic	RNU1-64P_ENSG00000202313.1	0	1	6762	71288	0	0	408.543	1	1
All_biallelic	RNU1-65P_ENSG00000200789.1	0	3	6762	71286	0	0	25.5079	1	1
All_biallelic	RNU1-6P_ENSG00000277344.1	0	2	6762	71287	0	0	56.1793	1	1
All_biallelic	RNU1-74P_ENSG00000206835.1	0	2	6762	71287	0	0	56.1793	1	1
All_biallelic	RNU1-77P_ENSG00000212170.1	0	2	6762	71287	0	0	56.1793	1	1
All_biallelic	RNU1-7P_ENSG00000200975.1	0	1	6762	71288	0	0	408.543	1	1
All_biallelic	RNU1-85P_ENSG00000200997.1	0	4	6762	71285	0	0	15.9733	1	1
All_biallelic	RNU1-89P_ENSG00000207322.1	0	3	6762	71286	0	0	25.5079	1	1
All_biallelic	RNU1-8P_ENSG00000207056.1	0	2	6762	71287	0	0	56.1793	1	1
All_biallelic	RNU1-92P_ENSG00000252826.1	1	12	6761	71277	0.878525	0.0205485	5.93965	1	1
All_biallelic	RNU1-94P_ENSG00000199497.1	0	1	6762	71288	0	0	408.543	1	1
All_biallelic	RNU1-96P_ENSG00000201033.1	0	1	6762	71288	0	0	408.543	1	1
All_biallelic	RNU1-98P_ENSG00000239023.1	0	4	6762	71285	0	0	15.9733	1	1
All_biallelic	RNU2-15P_ENSG00000222624.1	0	1	6762	71288	0	0	408.543	1	1
All_biallelic	RNU2-18P_ENSG00000223156.1	0	2	6762	71287	0	0	56.1793	1	1
All_biallelic	RNU2-23P_ENSG00000222477.1	0	1	6762	71288	0	0	408.543	1	1
All_biallelic	RNU2-24P_ENSG00000252639.1	0	1	6762	71288	0	0	408.543	1	1
All_biallelic	RNU2-25P_ENSG00000222973.1	0	1	6762	71288	0	0	408.543	1	1
All_biallelic	RNU2-27P_ENSG00000251994.1	0	9	6762	71280	0	0	5.34188	1	1
All_biallelic	RNU2-28P_ENSG00000222389.1	0	2	6762	71287	0	0	56.1793	1	1
All_biallelic	RNU2-34P_ENSG00000252343.1	0	1	6762	71288	0	0	408.543	1	1
All_biallelic	RNU2-41P_ENSG00000222923.1	0	5	6762	71284	0	0	11.5065	1	1
All_biallelic	RNU2-45P_ENSG00000251877.1	0	1	6762	71288	0	0	408.543	1	1
All_biallelic	RNU2-4P_ENSG00000277084.1	0	1	6762	71288	0	0	408.543	1	1
All_biallelic	RNU2-50P_ENSG00000222426.1	0	1	6762	71288	0	0	408.543	1	1
All_biallelic	RNU2-52P_ENSG00000222612.1	0	2	6762	71287	0	0	56.1793	1	1
All_biallelic	RNU2-58P_ENSG00000252212.1	0	2	6762	71287	0	0	56.1793	1	1
All_biallelic	RNU2-5P_ENSG00000222465.1	0	4	6762	71285	0	0	15.9733	1	1
All_biallelic	RNU2-60P_ENSG00000253099.1	0	3	6762	71286	0	0	25.5079	1	1
All_biallelic	RNU2-61P_ENSG00000223001.1	0	1	6762	71288	0	0	408.543	1	1
All_biallelic	RNU2-64P_ENSG00000223247.1	0	1	6762	71288	0	0	408.543	1	1
All_biallelic	RNU2-65P_ENSG00000222094.1	0	1	6762	71288	0	0	408.543	1	1
All_biallelic	RNU2-69P_ENSG00000251870.1	0	1	6762	71288	0	0	408.543	1	1
All_biallelic	RNU2-6P_ENSG00000223336.1	0	1	6762	71288	0	0	408.543	1	1
All_biallelic	RNU2-7P_ENSG00000222726.1	0	1	6762	71288	0	0	408.543	1	1
All_biallelic	RNU2-8P_ENSG00000222659.1	0	1	6762	71288	0	0	408.543	1	1
All_biallelic	RNU2-9P_ENSG00000222126.1	0	1	6762	71288	0	0	408.543	1	1
All_biallelic	RNU4-10P_ENSG00000201253.1	0	4	6762	71285	0	0	15.9733	1	1
All_biallelic	RNU4-12P_ENSG00000202103.1	0	2	6762	71287	0	0	56.1793	1	1
All_biallelic	RNU4-15P_ENSG00000199483.1	0	1	6762	71288	0	0	408.543	1	1
All_biallelic	RNU4-27P_ENSG00000222821.1	0	2	6762	71287	0	0	56.1793	1	1
All_biallelic	RNU4-28P_ENSG00000201609.1	0	1	6762	71288	0	0	408.543	1	1
All_biallelic	RNU4-32P_ENSG00000200274.1	0	1	6762	71288	0	0	408.543	1	1
All_biallelic	RNU4-34P_ENSG00000222363.1	0	1	6762	71288	0	0	408.543	1	1
All_biallelic	RNU4-35P_ENSG00000199458.1	0	1	6762	71288	0	0	408.543	1	1
All_biallelic	RNU4-37P_ENSG00000222146.1	0	4	6762	71285	0	0	15.9733	1	1
All_biallelic	RNU4-38P_ENSG00000201342.1	0	1	6762	71288	0	0	408.543	1	1
All_biallelic	RNU4-43P_ENSG00000222560.1	0	1	6762	71288	0	0	408.543	1	1
All_biallelic	RNU4-45P_ENSG00000202339.1	0	1	6762	71288	0	0	408.543	1	1
All_biallelic	RNU4-51P_ENSG00000201076.1	0	1	6762	71288	0	0	408.543	1	1
All_biallelic	RNU4-56P_ENSG00000201570.1	0	1	6762	71288	0	0	408.543	1	1
All_biallelic	RNU4-57P_ENSG00000251789.2	0	1	6762	71288	0	0	408.543	1	1
All_biallelic	RNU4-58P_ENSG00000200062.1	0	1	6762	71288	0	0	408.543	1	1
All_biallelic	RNU4-59P_ENSG00000201317.1	0	1	6762	71288	0	0	408.543	1	1
All_biallelic	RNU4-62P_ENSG00000222057.1	0	1	6762	71288	0	0	408.543	1	1
All_biallelic	RNU4-63P_ENSG00000223245.1	0	4	6762	71285	0	0	15.9733	1	1
All_biallelic	RNU4-64P_ENSG00000222727.1	0	2	6762	71287	0	0	56.1793	1	1
All_biallelic	RNU4-67P_ENSG00000201439.1	0	2	6762	71287	0	0	56.1793	1	1
All_biallelic	RNU4-69P_ENSG00000222609.1	0	1	6762	71288	0	0	408.543	1	1
All_biallelic	RNU4-70P_ENSG00000207309.1	0	1	6762	71288	0	0	408.543	1	1
All_biallelic	RNU4-73P_ENSG00000200034.1	0	1	6762	71288	0	0	408.543	1	1
All_biallelic	RNU4-77P_ENSG00000252501.1	0	2	6762	71287	0	0	56.1793	1	1
All_biallelic	RNU4-79P_ENSG00000199634.1	0	1	6762	71288	0	0	408.543	1	1
All_biallelic	RNU4-80P_ENSG00000200070.1	0	3	6762	71286	0	0	25.5079	1	1
All_biallelic	RNU4-82P_ENSG00000199313.1	0	4	6762	71285	0	0	15.9733	1	1
All_biallelic	RNU4-86P_ENSG00000222067.1	0	1	6762	71288	0	0	408.543	1	1
All_biallelic	RNU4-8P_ENSG00000201806.1	0	1	6762	71288	0	0	408.543	1	1
All_biallelic	RNU4-90P_ENSG00000199643.1	0	3	6762	71286	0	0	25.5079	1	1
All_biallelic	RNU4-91P_ENSG00000201648.1	0	1	6762	71288	0	0	408.543	1	1
All_biallelic	RNU4-92P_ENSG00000200653.1	0	2	6762	71287	0	0	56.1793	1	1
All_biallelic	RNU4ATAC10P_ENSG00000252776.1	0	1	6762	71288	0	0	408.543	1	1
All_biallelic	RNU4ATAC12P_ENSG00000252269.1	0	2	6762	71287	0	0	56.1793	1	1
All_biallelic	RNU4ATAC15P_ENSG00000252224.1	0	2	6762	71287	0	0	56.1793	1	1
All_biallelic	RNU4ATAC16P_ENSG00000221439.1	0	2	6762	71287	0	0	56.1793	1	1
All_biallelic	RNU4ATAC2P_ENSG00000221601.1	0	1	6762	71288	0	0	408.543	1	1
All_biallelic	RNU4ATAC3P_ENSG00000252508.1	0	2	6762	71287	0	0	56.1793	1	1
All_biallelic	RNU4ATAC4P_ENSG00000252116.1	0	1	6762	71288	0	0	408.543	1	1
All_biallelic	RNU4ATAC5P_ENSG00000253035.1	0	1	6762	71288	0	0	408.543	1	1
All_biallelic	RNU5A-1_ENSG00000199568.1	2	22	6760	71267	0.958405	0.109224	3.90013	1	1
All_biallelic	RNU5A-2P_ENSG00000207065.1	0	3	6762	71286	0	0	25.5079	1	1
All_biallelic	RNU5A-4P_ENSG00000252397.1	0	3	6762	71286	0	0	25.5079	1	1
All_biallelic	RNU5B-1_ENSG00000200156.1	1	17	6761	71272	0.62012	0.0148384	3.95884	1	1
All_biallelic	RNU5B-3P_ENSG00000252410.1	0	1	6762	71288	0	0	408.543	1	1
All_biallelic	RNU5B-4P_ENSG00000200378.1	0	1	6762	71288	0	0	408.543	1	1
All_biallelic	RNU5E-3P_ENSG00000251722.1	0	3	6762	71286	0	0	25.5079	1	1
All_biallelic	RNU5E-5P_ENSG00000202249.1	0	1	6762	71288	0	0	408.543	1	1
All_biallelic	RNU5F-2P_ENSG00000251875.1	0	1	6762	71288	0	0	408.543	1	1
All_biallelic	RNU6-100P_ENSG00000252414.1	0	1	6762	71288	0	0	408.543	1	1
All_biallelic	RNU6-1011P_ENSG00000207399.1	0	1	6762	71288	0	0	408.543	1	1
All_biallelic	RNU6-1017P_ENSG00000200483.1	0	3	6762	71286	0	0	25.5079	1	1
All_biallelic	RNU6-1022P_ENSG00000201919.1	0	2	6762	71287	0	0	56.1793	1	1
All_biallelic	RNU6-1024P_ENSG00000206926.1	0	3	6762	71286	0	0	25.5079	1	1
All_biallelic	RNU6-1027P_ENSG00000206725.1	0	1	6762	71288	0	0	408.543	1	1
All_biallelic	RNU6-1029P_ENSG00000206836.1	0	2	6762	71287	0	0	56.1793	1	1
All_biallelic	RNU6-1035P_ENSG00000207206.1	0	2	6762	71287	0	0	56.1793	1	1
All_biallelic	RNU6-103P_ENSG00000200556.1	0	1	6762	71288	0	0	408.543	1	1
All_biallelic	RNU6-1047P_ENSG00000201288.1	0	2	6762	71287	0	0	56.1793	1	1
All_biallelic	RNU6-1048P_ENSG00000200924.1	0	1	6762	71288	0	0	408.543	1	1
All_biallelic	RNU6-1050P_ENSG00000222320.1	0	2	6762	71287	0	0	56.1793	1	1
All_biallelic	RNU6-1053P_ENSG00000251739.1	0	1	6762	71288	0	0	408.543	1	1
All_biallelic	RNU6-1059P_ENSG00000200622.1	0	1	6762	71288	0	0	408.543	1	1
All_biallelic	RNU6-1062P_ENSG00000206635.1	0	4	6762	71285	0	0	15.9733	1	1
All_biallelic	RNU6-1067P_ENSG00000207483.1	0	2	6762	71287	0	0	56.1793	1	1
All_biallelic	RNU6-1069P_ENSG00000252421.1	0	3	6762	71286	0	0	25.5079	1	1
All_biallelic	RNU6-1074P_ENSG00000206722.1	0	1	6762	71288	0	0	408.543	1	1
All_biallelic	RNU6-1075P_ENSG00000201260.1	0	2	6762	71287	0	0	56.1793	1	1
All_biallelic	RNU6-1077P_ENSG00000222438.1	0	1	6762	71288	0	0	408.543	1	1
All_biallelic	RNU6-107P_ENSG00000252452.1	0	1	6762	71288	0	0	408.543	1	1
All_biallelic	RNU6-1081P_ENSG00000207267.1	0	1	6762	71288	0	0	408.543	1	1
All_biallelic	RNU6-1083P_ENSG00000206749.1	0	2	6762	71287	0	0	56.1793	1	1
All_biallelic	RNU6-1090P_ENSG00000200935.1	0	3	6762	71286	0	0	25.5079	1	1
All_biallelic	RNU6-1092P_ENSG00000252764.1	0	2	6762	71287	0	0	56.1793	1	1
All_biallelic	RNU6-1094P_ENSG00000199286.1	0	2	6762	71287	0	0	56.1793	1	1
All_biallelic	RNU6-1096P_ENSG00000252898.1	0	3	6762	71286	0	0	25.5079	1	1
All_biallelic	RNU6-1099P_ENSG00000200403.1	0	3	6762	71286	0	0	25.5079	1	1
All_biallelic	RNU6-10P_ENSG00000206763.1	0	2	6762	71287	0	0	56.1793	1	1
All_biallelic	RNU6-1103P_ENSG00000206877.1	0	1	6762	71288	0	0	408.543	1	1
All_biallelic	RNU6-1106P_ENSG00000212147.1	0	1	6762	71288	0	0	408.543	1	1
All_biallelic	RNU6-1112P_ENSG00000200455.1	0	1	6762	71288	0	0	408.543	1	1
All_biallelic	RNU6-1119P_ENSG00000207077.1	0	2	6762	71287	0	0	56.1793	1	1
All_biallelic	RNU6-1120P_ENSG00000199858.1	0	1	6762	71288	0	0	408.543	1	1
All_biallelic	RNU6-1125P_ENSG00000200471.1	0	1	6762	71288	0	0	408.543	1	1
All_biallelic	RNU6-1126P_ENSG00000206729.1	0	1	6762	71288	0	0	408.543	1	1
All_biallelic	RNU6-1128P_ENSG00000199695.1	0	1	6762	71288	0	0	408.543	1	1
All_biallelic	RNU6-112P_ENSG00000200469.1	0	1	6762	71288	0	0	408.543	1	1
All_biallelic	RNU6-1132P_ENSG00000239108.1	0	1	6762	71288	0	0	408.543	1	1
All_biallelic	RNU6-1134P_ENSG00000202026.1	0	2	6762	71287	0	0	56.1793	1	1
All_biallelic	RNU6-1140P_ENSG00000222449.1	0	1	6762	71288	0	0	408.543	1	1
All_biallelic	RNU6-1141P_ENSG00000201390.1	0	1	6762	71288	0	0	408.543	1	1
All_biallelic	RNU6-1143P_ENSG00000251934.1	0	2	6762	71287	0	0	56.1793	1	1
All_biallelic	RNU6-1146P_ENSG00000252091.1	0	4	6762	71285	0	0	15.9733	1	1
All_biallelic	RNU6-1150P_ENSG00000252606.1	0	1	6762	71288	0	0	408.543	1	1
All_biallelic	RNU6-1153P_ENSG00000252569.1	0	1	6762	71288	0	0	408.543	1	1
All_biallelic	RNU6-1154P_ENSG00000212303.1	0	1	6762	71288	0	0	408.543	1	1
All_biallelic	RNU6-1157P_ENSG00000207185.1	0	2	6762	71287	0	0	56.1793	1	1
All_biallelic	RNU6-1159P_ENSG00000199803.1	0	1	6762	71288	0	0	408.543	1	1
All_biallelic	RNU6-1161P_ENSG00000251985.1	0	1	6762	71288	0	0	408.543	1	1
All_biallelic	RNU6-1170P_ENSG00000251783.1	0	2	6762	71287	0	0	56.1793	1	1
All_biallelic	RNU6-1176P_ENSG00000212257.1	0	1	6762	71288	0	0	408.543	1	1
All_biallelic	RNU6-1177P_ENSG00000212360.1	0	1	6762	71288	0	0	408.543	1	1
All_biallelic	RNU6-117P_ENSG00000202285.1	0	1	6762	71288	0	0	408.543	1	1
All_biallelic	RNU6-1186P_ENSG00000222361.1	0	1	6762	71288	0	0	408.543	1	1
All_biallelic	RNU6-1196P_ENSG00000252030.1	0	1	6762	71288	0	0	408.543	1	1
All_biallelic	RNU6-1197P_ENSG00000212485.1	0	4	6762	71285	0	0	15.9733	1	1
All_biallelic	RNU6-1198P_ENSG00000252713.1	0	1	6762	71288	0	0	408.543	1	1
All_biallelic	RNU6-119P_ENSG00000201752.1	0	2	6762	71287	0	0	56.1793	1	1
All_biallelic	RNU6-1200P_ENSG00000206889.1	0	1	6762	71288	0	0	408.543	1	1
All_biallelic	RNU6-1206P_ENSG00000252148.1	0	1	6762	71288	0	0	408.543	1	1
All_biallelic	RNU6-1212P_ENSG00000252832.1	0	1	6762	71288	0	0	408.543	1	1
All_biallelic	RNU6-1219P_ENSG00000251952.1	0	1	6762	71288	0	0	408.543	1	1
All_biallelic	RNU6-121P_ENSG00000222457.1	0	2	6762	71287	0	0	56.1793	1	1
All_biallelic	RNU6-1220P_ENSG00000252935.1	0	1	6762	71288	0	0	408.543	1	1
All_biallelic	RNU6-1226P_ENSG00000207044.1	0	1	6762	71288	0	0	408.543	1	1
All_biallelic	RNU6-1227P_ENSG00000206708.1	0	2	6762	71287	0	0	56.1793	1	1
All_biallelic	RNU6-123P_ENSG00000251972.1	0	1	6762	71288	0	0	408.543	1	1
All_biallelic	RNU6-1244P_ENSG00000200484.1	0	1	6762	71288	0	0	408.543	1	1
All_biallelic	RNU6-1246P_ENSG00000212366.1	0	2	6762	71287	0	0	56.1793	1	1
All_biallelic	RNU6-1247P_ENSG00000252431.1	0	2	6762	71287	0	0	56.1793	1	1
All_biallelic	RNU6-1250P_ENSG00000212520.1	0	2	6762	71287	0	0	56.1793	1	1
All_biallelic	RNU6-1252P_ENSG00000199924.1	0	1	6762	71288	0	0	408.543	1	1
All_biallelic	RNU6-1254P_ENSG00000212568.1	0	7	6762	71282	0	0	7.31593	1	1
All_biallelic	RNU6-125P_ENSG00000207234.1	0	5	6762	71284	0	0	11.5065	1	1
All_biallelic	RNU6-1266P_ENSG00000199664.1	0	1	6762	71288	0	0	408.543	1	1
All_biallelic	RNU6-1267P_ENSG00000222679.1	0	1	6762	71288	0	0	408.543	1	1
All_biallelic	RNU6-126P_ENSG00000252494.1	0	3	6762	71286	0	0	25.5079	1	1
All_biallelic	RNU6-1271P_ENSG00000252858.1	0	1	6762	71288	0	0	408.543	1	1
All_biallelic	RNU6-1273P_ENSG00000199903.1	0	1	6762	71288	0	0	408.543	1	1
All_biallelic	RNU6-1279P_ENSG00000206644.1	0	2	6762	71287	0	0	56.1793	1	1
All_biallelic	RNU6-1282P_ENSG00000252544.1	0	1	6762	71288	0	0	408.543	1	1
All_biallelic	RNU6-1284P_ENSG00000200571.1	0	1	6762	71288	0	0	408.543	1	1
All_biallelic	RNU6-1286P_ENSG00000206598.1	0	1	6762	71288	0	0	408.543	1	1
All_biallelic	RNU6-1292P_ENSG00000206583.1	0	1	6762	71288	0	0	408.543	1	1
All_biallelic	RNU6-1294P_ENSG00000251804.1	0	3	6762	71286	0	0	25.5079	1	1
All_biallelic	RNU6-1297P_ENSG00000207144.1	0	1	6762	71288	0	0	408.543	1	1
All_biallelic	RNU6-129P_ENSG00000212324.1	0	1	6762	71288	0	0	408.543	1	1
All_biallelic	RNU6-1301P_ENSG00000199594.1	0	2	6762	71287	0	0	56.1793	1	1
All_biallelic	RNU6-1304P_ENSG00000223306.2	0	1	6762	71288	0	0	408.543	1	1
All_biallelic	RNU6-1305P_ENSG00000201223.1	0	6	6762	71283	0	0	8.9555	1	1
All_biallelic	RNU6-1315P_ENSG00000252996.1	0	1	6762	71288	0	0	408.543	1	1
All_biallelic	RNU6-1316P_ENSG00000206969.1	0	1	6762	71288	0	0	408.543	1	1
All_biallelic	RNU6-131P_ENSG00000212446.1	0	2	6762	71287	0	0	56.1793	1	1
All_biallelic	RNU6-1325P_ENSG00000201775.1	0	1	6762	71288	0	0	408.543	1	1
All_biallelic	RNU6-1330P_ENSG00000199645.1	0	2	6762	71287	0	0	56.1793	1	1
All_biallelic	RNU6-1335P_ENSG00000202296.1	0	1	6762	71288	0	0	408.543	1	1
All_biallelic	RNU6-1338P_ENSG00000252137.1	0	1	6762	71288	0	0	408.543	1	1
All_biallelic	RNU6-139P_ENSG00000252449.1	0	1	6762	71288	0	0	408.543	1	1
All_biallelic	RNU6-13P_ENSG00000206975.1	0	2	6762	71287	0	0	56.1793	1	1
All_biallelic	RNU6-140P_ENSG00000207296.1	0	1	6762	71288	0	0	408.543	1	1
All_biallelic	RNU6-141P_ENSG00000222431.1	0	2	6762	71287	0	0	56.1793	1	1
All_biallelic	RNU6-144P_ENSG00000206678.1	0	1	6762	71288	0	0	408.543	1	1
All_biallelic	RNU6-145P_ENSG00000207307.1	0	2	6762	71287	0	0	56.1793	1	1
All_biallelic	RNU6-147P_ENSG00000206710.1	0	1	6762	71288	0	0	408.543	1	1
All_biallelic	RNU6-14P_ENSG00000207360.1	0	2	6762	71287	0	0	56.1793	1	1
All_biallelic	RNU6-153P_ENSG00000201292.1	0	1	6762	71288	0	0	408.543	1	1
All_biallelic	RNU6-155P_ENSG00000252156.1	0	1	6762	71288	0	0	408.543	1	1
All_biallelic	RNU6-157P_ENSG00000206684.1	0	1	6762	71288	0	0	408.543	1	1
All_biallelic	RNU6-15P_ENSG00000207264.1	0	5	6762	71284	0	0	11.5065	1	1
All_biallelic	RNU6-160P_ENSG00000207321.1	0	1	6762	71288	0	0	408.543	1	1
All_biallelic	RNU6-161P_ENSG00000199921.1	0	2	6762	71287	0	0	56.1793	1	1
All_biallelic	RNU6-166P_ENSG00000207099.1	0	1	6762	71288	0	0	408.543	1	1
All_biallelic	RNU6-168P_ENSG00000251998.1	0	1	6762	71288	0	0	408.543	1	1
All_biallelic	RNU6-169P_ENSG00000202206.1	0	1	6762	71288	0	0	408.543	1	1
All_biallelic	RNU6-16P_ENSG00000207113.1	0	1	6762	71288	0	0	408.543	1	1
All_biallelic	RNU6-170P_ENSG00000199702.1	0	1	6762	71288	0	0	408.543	1	1
All_biallelic	RNU6-172P_ENSG00000222932.1	0	1	6762	71288	0	0	408.543	1	1
All_biallelic	RNU6-174P_ENSG00000222338.1	0	1	6762	71288	0	0	408.543	1	1
All_biallelic	RNU6-176P_ENSG00000253005.1	0	3	6762	71286	0	0	25.5079	1	1
All_biallelic	RNU6-178P_ENSG00000207361.1	0	1	6762	71288	0	0	408.543	1	1
All_biallelic	RNU6-180P_ENSG00000252506.1	0	1	6762	71288	0	0	408.543	1	1
All_biallelic	RNU6-183P_ENSG00000200331.1	0	1	6762	71288	0	0	408.543	1	1
All_biallelic	RNU6-185P_ENSG00000207150.1	0	2	6762	71287	0	0	56.1793	1	1
All_biallelic	RNU6-188P_ENSG00000201077.1	0	2	6762	71287	0	0	56.1793	1	1
All_biallelic	RNU6-189P_ENSG00000251929.1	0	1	6762	71288	0	0	408.543	1	1
All_biallelic	RNU6-199P_ENSG00000199824.1	0	1	6762	71288	0	0	408.543	1	1
All_biallelic	RNU6-200P_ENSG00000201613.1	0	2	6762	71287	0	0	56.1793	1	1
All_biallelic	RNU6-205P_ENSG00000212160.1	0	3	6762	71286	0	0	25.5079	1	1
All_biallelic	RNU6-206P_ENSG00000206843.1	0	1	6762	71288	0	0	408.543	1	1
All_biallelic	RNU6-214P_ENSG00000206857.1	0	1	6762	71288	0	0	408.543	1	1
All_biallelic	RNU6-221P_ENSG00000238493.1	0	2	6762	71287	0	0	56.1793	1	1
All_biallelic	RNU6-229P_ENSG00000252423.1	0	3	6762	71286	0	0	25.5079	1	1
All_biallelic	RNU6-231P_ENSG00000252931.1	0	2	6762	71287	0	0	56.1793	1	1
All_biallelic	RNU6-235P_ENSG00000199514.1	0	1	6762	71288	0	0	408.543	1	1
All_biallelic	RNU6-242P_ENSG00000207087.1	0	1	6762	71288	0	0	408.543	1	1
All_biallelic	RNU6-256P_ENSG00000252556.1	0	1	6762	71288	0	0	408.543	1	1
All_biallelic	RNU6-257P_ENSG00000222170.1	0	1	6762	71288	0	0	408.543	1	1
All_biallelic	RNU6-259P_ENSG00000206726.1	0	1	6762	71288	0	0	408.543	1	1
All_biallelic	RNU6-264P_ENSG00000252943.1	0	1	6762	71288	0	0	408.543	1	1
All_biallelic	RNU6-26P_ENSG00000206712.1	0	2	6762	71287	0	0	56.1793	1	1
All_biallelic	RNU6-270P_ENSG00000201001.1	0	1	6762	71288	0	0	408.543	1	1
All_biallelic	RNU6-277P_ENSG00000252081.1	0	1	6762	71288	0	0	408.543	1	1
All_biallelic	RNU6-279P_ENSG00000212599.1	0	2	6762	71287	0	0	56.1793	1	1
All_biallelic	RNU6-27P_ENSG00000251955.1	0	1	6762	71288	0	0	408.543	1	1
All_biallelic	RNU6-280P_ENSG00000201015.1	0	1	6762	71288	0	0	408.543	1	1
All_biallelic	RNU6-282P_ENSG00000202227.1	0	1	6762	71288	0	0	408.543	1	1
All_biallelic	RNU6-287P_ENSG00000252039.1	0	1	6762	71288	0	0	408.543	1	1
All_biallelic	RNU6-288P_ENSG00000200560.1	0	4	6762	71285	0	0	15.9733	1	1
All_biallelic	RNU6-290P_ENSG00000202082.2	0	2	6762	71287	0	0	56.1793	1	1
All_biallelic	RNU6-291P_ENSG00000207451.1	0	1	6762	71288	0	0	408.543	1	1
All_biallelic	RNU6-300P_ENSG00000238616.1	0	5	6762	71284	0	0	11.5065	1	1
All_biallelic	RNU6-302P_ENSG00000202119.1	0	1	6762	71288	0	0	408.543	1	1
All_biallelic	RNU6-304P_ENSG00000201725.1	0	1	6762	71288	0	0	408.543	1	1
All_biallelic	RNU6-306P_ENSG00000207347.1	0	1	6762	71288	0	0	408.543	1	1
All_biallelic	RNU6-307P_ENSG00000252552.1	0	3	6762	71286	0	0	25.5079	1	1
All_biallelic	RNU6-310P_ENSG00000207385.1	0	1	6762	71288	0	0	408.543	1	1
All_biallelic	RNU6-317P_ENSG00000206758.1	0	3	6762	71286	0	0	25.5079	1	1
All_biallelic	RNU6-323P_ENSG00000253739.1	0	1	6762	71288	0	0	408.543	1	1
All_biallelic	RNU6-325P_ENSG00000223064.1	0	1	6762	71288	0	0	408.543	1	1
All_biallelic	RNU6-335P_ENSG00000201433.1	0	7	6762	71282	0	0	7.31593	1	1
All_biallelic	RNU6-336P_ENSG00000201761.1	0	3	6762	71286	0	0	25.5079	1	1
All_biallelic	RNU6-337P_ENSG00000212545.1	0	1	6762	71288	0	0	408.543	1	1
All_biallelic	RNU6-339P_ENSG00000207037.1	0	1	6762	71288	0	0	408.543	1	1
All_biallelic	RNU6-33P_ENSG00000207524.1	0	2	6762	71287	0	0	56.1793	1	1
All_biallelic	RNU6-340P_ENSG00000200875.1	0	2	6762	71287	0	0	56.1793	1	1
All_biallelic	RNU6-341P_ENSG00000252782.1	0	1	6762	71288	0	0	408.543	1	1
All_biallelic	RNU6-343P_ENSG00000201579.1	0	2	6762	71287	0	0	56.1793	1	1
All_biallelic	RNU6-344P_ENSG00000252444.1	0	1	6762	71288	0	0	408.543	1	1
All_biallelic	RNU6-346P_ENSG00000252097.1	0	1	6762	71288	0	0	408.543	1	1
All_biallelic	RNU6-349P_ENSG00000199272.1	0	1	6762	71288	0	0	408.543	1	1
All_biallelic	RNU6-34P_ENSG00000201744.1	0	10	6762	71279	0	0	4.70382	1	1
All_biallelic	RNU6-351P_ENSG00000251906.2	0	2	6762	71287	0	0	56.1793	1	1
All_biallelic	RNU6-353P_ENSG00000201136.1	0	3	6762	71286	0	0	25.5079	1	1
All_biallelic	RNU6-356P_ENSG00000206867.1	0	5	6762	71284	0	0	11.5065	1	1
All_biallelic	RNU6-35P_ENSG00000207260.1	0	1	6762	71288	0	0	408.543	1	1
All_biallelic	RNU6-360P_ENSG00000212246.1	0	1	6762	71288	0	0	408.543	1	1
All_biallelic	RNU6-361P_ENSG00000201324.1	0	2	6762	71287	0	0	56.1793	1	1
All_biallelic	RNU6-364P_ENSG00000207115.1	0	4	6762	71285	0	0	15.9733	1	1
All_biallelic	RNU6-36P_ENSG00000206899.1	0	2	6762	71287	0	0	56.1793	1	1
All_biallelic	RNU6-370P_ENSG00000222940.1	0	1	6762	71288	0	0	408.543	1	1
All_biallelic	RNU6-371P_ENSG00000201153.1	0	1	6762	71288	0	0	408.543	1	1
All_biallelic	RNU6-376P_ENSG00000207462.1	0	2	6762	71287	0	0	56.1793	1	1
All_biallelic	RNU6-379P_ENSG00000200683.1	0	1	6762	71288	0	0	408.543	1	1
All_biallelic	RNU6-37P_ENSG00000199562.1	0	3	6762	71286	0	0	25.5079	1	1
All_biallelic	RNU6-392P_ENSG00000201796.1	0	1	6762	71288	0	0	408.543	1	1
All_biallelic	RNU6-408P_ENSG00000251719.1	0	1	6762	71288	0	0	408.543	1	1
All_biallelic	RNU6-409P_ENSG00000206841.1	0	1	6762	71288	0	0	408.543	1	1
All_biallelic	RNU6-40P_ENSG00000206981.1	0	1	6762	71288	0	0	408.543	1	1
All_biallelic	RNU6-410P_ENSG00000252815.1	0	1	6762	71288	0	0	408.543	1	1
All_biallelic	RNU6-412P_ENSG00000252243.1	0	1	6762	71288	0	0	408.543	1	1
All_biallelic	RNU6-422P_ENSG00000207362.1	0	1	6762	71288	0	0	408.543	1	1
All_biallelic	RNU6-428P_ENSG00000199812.1	0	2	6762	71287	0	0	56.1793	1	1
All_biallelic	RNU6-429P_ENSG00000207312.1	0	1	6762	71288	0	0	408.543	1	1
All_biallelic	RNU6-430P_ENSG00000252887.1	0	1	6762	71288	0	0	408.543	1	1
All_biallelic	RNU6-432P_ENSG00000206923.1	0	1	6762	71288	0	0	408.543	1	1
All_biallelic	RNU6-437P_ENSG00000238420.1	0	3	6762	71286	0	0	25.5079	1	1
All_biallelic	RNU6-439P_ENSG00000206915.1	0	1	6762	71288	0	0	408.543	1	1
All_biallelic	RNU6-43P_ENSG00000207029.1	0	1	6762	71288	0	0	408.543	1	1
All_biallelic	RNU6-448P_ENSG00000252861.1	0	1	6762	71288	0	0	408.543	1	1
All_biallelic	RNU6-452P_ENSG00000207135.1	0	2	6762	71287	0	0	56.1793	1	1
All_biallelic	RNU6-453P_ENSG00000252628.2	0	2	6762	71287	0	0	56.1793	1	1
All_biallelic	RNU6-455P_ENSG00000207412.1	0	2	6762	71287	0	0	56.1793	1	1
All_biallelic	RNU6-456P_ENSG00000207222.1	0	1	6762	71288	0	0	408.543	1	1
All_biallelic	RNU6-466P_ENSG00000212526.1	0	2	6762	71287	0	0	56.1793	1	1
All_biallelic	RNU6-468P_ENSG00000206730.1	0	2	6762	71287	0	0	56.1793	1	1
All_biallelic	RNU6-475P_ENSG00000251882.1	0	1	6762	71288	0	0	408.543	1	1
All_biallelic	RNU6-479P_ENSG00000252157.1	0	1	6762	71288	0	0	408.543	1	1
All_biallelic	RNU6-483P_ENSG00000206815.1	0	2	6762	71287	0	0	56.1793	1	1
All_biallelic	RNU6-486P_ENSG00000199986.1	0	2	6762	71287	0	0	56.1793	1	1
All_biallelic	RNU6-492P_ENSG00000199905.1	0	1	6762	71288	0	0	408.543	1	1
All_biallelic	RNU6-497P_ENSG00000202186.1	0	2	6762	71287	0	0	56.1793	1	1
All_biallelic	RNU6-499P_ENSG00000202485.1	0	2	6762	71287	0	0	56.1793	1	1
All_biallelic	RNU6-4P_ENSG00000206932.1	0	1	6762	71288	0	0	408.543	1	1
All_biallelic	RNU6-501P_ENSG00000200942.1	0	5	6762	71284	0	0	11.5065	1	1
All_biallelic	RNU6-503P_ENSG00000252338.1	0	1	6762	71288	0	0	408.543	1	1
All_biallelic	RNU6-505P_ENSG00000207156.1	0	1	6762	71288	0	0	408.543	1	1
All_biallelic	RNU6-507P_ENSG00000251854.1	0	1	6762	71288	0	0	408.543	1	1
All_biallelic	RNU6-508P_ENSG00000200101.1	0	1	6762	71288	0	0	408.543	1	1
All_biallelic	RNU6-509P_ENSG00000200389.1	0	1	6762	71288	0	0	408.543	1	1
All_biallelic	RNU6-512P_ENSG00000201308.1	0	5	6762	71284	0	0	11.5065	1	1
All_biallelic	RNU6-513P_ENSG00000251913.1	0	4	6762	71285	0	0	15.9733	1	1
All_biallelic	RNU6-514P_ENSG00000206935.1	0	1	6762	71288	0	0	408.543	1	1
All_biallelic	RNU6-527P_ENSG00000200295.1	0	1	6762	71288	0	0	408.543	1	1
All_biallelic	RNU6-529P_ENSG00000200253.1	0	3	6762	71286	0	0	25.5079	1	1
All_biallelic	RNU6-533P_ENSG00000206871.1	0	1	6762	71288	0	0	408.543	1	1
All_biallelic	RNU6-536P_ENSG00000200254.1	0	1	6762	71288	0	0	408.543	1	1
All_biallelic	RNU6-53P_ENSG00000202237.1	0	2	6762	71287	0	0	56.1793	1	1
All_biallelic	RNU6-543P_ENSG00000199446.1	0	1	6762	71288	0	0	408.543	1	1
All_biallelic	RNU6-548P_ENSG00000252892.1	0	3	6762	71286	0	0	25.5079	1	1
All_biallelic	RNU6-552P_ENSG00000199739.1	0	1	6762	71288	0	0	408.543	1	1
All_biallelic	RNU6-553P_ENSG00000200917.1	0	1	6762	71288	0	0	408.543	1	1
All_biallelic	RNU6-556P_ENSG00000199468.1	0	2	6762	71287	0	0	56.1793	1	1
All_biallelic	RNU6-559P_ENSG00000251960.1	0	2	6762	71287	0	0	56.1793	1	1
All_biallelic	RNU6-563P_ENSG00000201742.1	0	1	6762	71288	0	0	408.543	1	1
All_biallelic	RNU6-56P_ENSG00000252795.1	0	1	6762	71288	0	0	408.543	1	1
All_biallelic	RNU6-570P_ENSG00000252860.1	0	1	6762	71288	0	0	408.543	1	1
All_biallelic	RNU6-579P_ENSG00000252688.1	0	1	6762	71288	0	0	408.543	1	1
All_biallelic	RNU6-57P_ENSG00000223280.1	0	8	6762	71281	0	0	6.17718	1	1
All_biallelic	RNU6-586P_ENSG00000253074.1	0	1	6762	71288	0	0	408.543	1	1
All_biallelic	RNU6-588P_ENSG00000222213.1	0	3	6762	71286	0	0	25.5079	1	1
All_biallelic	RNU6-58P_ENSG00000252952.1	0	1	6762	71288	0	0	408.543	1	1
All_biallelic	RNU6-593P_ENSG00000201586.1	0	1	6762	71288	0	0	408.543	1	1
All_biallelic	RNU6-595P_ENSG00000200814.1	0	2	6762	71287	0	0	56.1793	1	1
All_biallelic	RNU6-599P_ENSG00000238529.1	0	1	6762	71288	0	0	408.543	1	1
All_biallelic	RNU6-5P_ENSG00000206965.1	0	2	6762	71287	0	0	56.1793	1	1
All_biallelic	RNU6-603P_ENSG00000223335.1	0	3	6762	71286	0	0	25.5079	1	1
All_biallelic	RNU6-604P_ENSG00000212219.1	0	1	6762	71288	0	0	408.543	1	1
All_biallelic	RNU6-608P_ENSG00000206654.1	0	1	6762	71288	0	0	408.543	1	1
All_biallelic	RNU6-609P_ENSG00000202329.1	0	1	6762	71288	0	0	408.543	1	1
All_biallelic	RNU6-611P_ENSG00000207003.1	0	1	6762	71288	0	0	408.543	1	1
All_biallelic	RNU6-612P_ENSG00000252718.1	0	1	6762	71288	0	0	408.543	1	1
All_biallelic	RNU6-615P_ENSG00000251874.1	0	1	6762	71288	0	0	408.543	1	1
All_biallelic	RNU6-61P_ENSG00000202398.1	0	1	6762	71288	0	0	408.543	1	1
All_biallelic	RNU6-623P_ENSG00000200013.1	0	1	6762	71288	0	0	408.543	1	1
All_biallelic	RNU6-625P_ENSG00000238658.1	0	1	6762	71288	0	0	408.543	1	1
All_biallelic	RNU6-628P_ENSG00000222607.1	0	2	6762	71287	0	0	56.1793	1	1
All_biallelic	RNU6-62P_ENSG00000252335.1	0	2	6762	71287	0	0	56.1793	1	1
All_biallelic	RNU6-634P_ENSG00000239189.1	0	2	6762	71287	0	0	56.1793	1	1
All_biallelic	RNU6-638P_ENSG00000252391.1	0	1	6762	71288	0	0	408.543	1	1
All_biallelic	RNU6-643P_ENSG00000206745.1	0	1	6762	71288	0	0	408.543	1	1
All_biallelic	RNU6-644P_ENSG00000212457.1	0	2	6762	71287	0	0	56.1793	1	1
All_biallelic	RNU6-645P_ENSG00000201519.1	0	1	6762	71288	0	0	408.543	1	1
All_biallelic	RNU6-647P_ENSG00000201113.1	0	2	6762	71287	0	0	56.1793	1	1
All_biallelic	RNU6-649P_ENSG00000207192.1	0	3	6762	71286	0	0	25.5079	1	1
All_biallelic	RNU6-64P_ENSG00000252928.1	0	2	6762	71287	0	0	56.1793	1	1
All_biallelic	RNU6-653P_ENSG00000199944.1	0	2	6762	71287	0	0	56.1793	1	1
All_biallelic	RNU6-658P_ENSG00000207336.1	0	3	6762	71286	0	0	25.5079	1	1
All_biallelic	RNU6-659P_ENSG00000252263.1	0	2	6762	71287	0	0	56.1793	1	1
All_biallelic	RNU6-660P_ENSG00000201436.1	0	3	6762	71286	0	0	25.5079	1	1
All_biallelic	RNU6-661P_ENSG00000199279.1	0	1	6762	71288	0	0	408.543	1	1
All_biallelic	RNU6-664P_ENSG00000199251.1	0	1	6762	71288	0	0	408.543	1	1
All_biallelic	RNU6-665P_ENSG00000207369.1	0	2	6762	71287	0	0	56.1793	1	1
All_biallelic	RNU6-66P_ENSG00000200267.1	0	2	6762	71287	0	0	56.1793	1	1
All_biallelic	RNU6-670P_ENSG00000201182.1	0	1	6762	71288	0	0	408.543	1	1
All_biallelic	RNU6-672P_ENSG00000206638.1	0	2	6762	71287	0	0	56.1793	1	1
All_biallelic	RNU6-673P_ENSG00000201954.1	0	2	6762	71287	0	0	56.1793	1	1
All_biallelic	RNU6-67P_ENSG00000222791.1	0	1	6762	71288	0	0	408.543	1	1
All_biallelic	RNU6-680P_ENSG00000207333.1	0	4	6762	71285	0	0	15.9733	1	1
All_biallelic	RNU6-687P_ENSG00000252252.1	0	1	6762	71288	0	0	408.543	1	1
All_biallelic	RNU6-689P_ENSG00000206924.1	0	4	6762	71285	0	0	15.9733	1	1
All_biallelic	RNU6-697P_ENSG00000200218.1	0	1	6762	71288	0	0	408.543	1	1
All_biallelic	RNU6-700P_ENSG00000212345.1	0	1	6762	71288	0	0	408.543	1	1
All_biallelic	RNU6-709P_ENSG00000253066.1	0	1	6762	71288	0	0	408.543	1	1
All_biallelic	RNU6-712P_ENSG00000222490.1	0	1	6762	71288	0	0	408.543	1	1
All_biallelic	RNU6-717P_ENSG00000239190.1	0	1	6762	71288	0	0	408.543	1	1
All_biallelic	RNU6-71P_ENSG00000207203.1	0	2	6762	71287	0	0	56.1793	1	1
All_biallelic	RNU6-721P_ENSG00000222087.1	0	1	6762	71288	0	0	408.543	1	1
All_biallelic	RNU6-723P_ENSG00000206700.1	0	1	6762	71288	0	0	408.543	1	1
All_biallelic	RNU6-725P_ENSG00000252371.1	0	2	6762	71287	0	0	56.1793	1	1
All_biallelic	RNU6-730P_ENSG00000206681.1	0	1	6762	71288	0	0	408.543	1	1
All_biallelic	RNU6-732P_ENSG00000251842.1	0	1	6762	71288	0	0	408.543	1	1
All_biallelic	RNU6-735P_ENSG00000222544.1	0	1	6762	71288	0	0	408.543	1	1
All_biallelic	RNU6-737P_ENSG00000202240.1	0	2	6762	71287	0	0	56.1793	1	1
All_biallelic	RNU6-739P_ENSG00000212340.1	0	1	6762	71288	0	0	408.543	1	1
All_biallelic	RNU6-740P_ENSG00000201604.1	0	1	6762	71288	0	0	408.543	1	1
All_biallelic	RNU6-743P_ENSG00000201021.1	0	1	6762	71288	0	0	408.543	1	1
All_biallelic	RNU6-745P_ENSG00000200216.2	0	1	6762	71288	0	0	408.543	1	1
All_biallelic	RNU6-74P_ENSG00000206962.1	0	1	6762	71288	0	0	408.543	1	1
All_biallelic	RNU6-750P_ENSG00000212248.1	0	2	6762	71287	0	0	56.1793	1	1
All_biallelic	RNU6-753P_ENSG00000200796.1	0	4	6762	71285	0	0	15.9733	1	1
All_biallelic	RNU6-755P_ENSG00000201270.1	0	1	6762	71288	0	0	408.543	1	1
All_biallelic	RNU6-756P_ENSG00000206724.1	0	1	6762	71288	0	0	408.543	1	1
All_biallelic	RNU6-757P_ENSG00000222266.1	0	1	6762	71288	0	0	408.543	1	1
All_biallelic	RNU6-75P_ENSG00000251753.1	0	1	6762	71288	0	0	408.543	1	1
All_biallelic	RNU6-761P_ENSG00000206875.1	0	2	6762	71287	0	0	56.1793	1	1
All_biallelic	RNU6-767P_ENSG00000206859.1	0	1	6762	71288	0	0	408.543	1	1
All_biallelic	RNU6-772P_ENSG00000251851.1	0	1	6762	71288	0	0	408.543	1	1
All_biallelic	RNU6-774P_ENSG00000200108.1	0	2	6762	71287	0	0	56.1793	1	1
All_biallelic	RNU6-777P_ENSG00000201135.1	0	1	6762	71288	0	0	408.543	1	1
All_biallelic	RNU6-781P_ENSG00000252186.1	0	2	6762	71287	0	0	56.1793	1	1
All_biallelic	RNU6-782P_ENSG00000252661.1	0	2	6762	71287	0	0	56.1793	1	1
All_biallelic	RNU6-788P_ENSG00000212269.1	0	1	6762	71288	0	0	408.543	1	1
All_biallelic	RNU6-790P_ENSG00000207208.1	0	2	6762	71287	0	0	56.1793	1	1
All_biallelic	RNU6-795P_ENSG00000252132.1	0	1	6762	71288	0	0	408.543	1	1
All_biallelic	RNU6-79P_ENSG00000199381.1	0	2	6762	71287	0	0	56.1793	1	1
All_biallelic	RNU6-7_ENSG00000201654.1	0	2	6762	71287	0	0	56.1793	1	1
All_biallelic	RNU6-804P_ENSG00000207013.1	0	1	6762	71288	0	0	408.543	1	1
All_biallelic	RNU6-806P_ENSG00000202017.1	0	1	6762	71288	0	0	408.543	1	1
All_biallelic	RNU6-80P_ENSG00000206922.1	0	1	6762	71288	0	0	408.543	1	1
All_biallelic	RNU6-810P_ENSG00000200871.1	0	4	6762	71285	0	0	15.9733	1	1
All_biallelic	RNU6-812P_ENSG00000200048.1	0	2	6762	71287	0	0	56.1793	1	1
All_biallelic	RNU6-815P_ENSG00000206807.1	0	1	6762	71288	0	0	408.543	1	1
All_biallelic	RNU6-818P_ENSG00000201707.1	0	1	6762	71288	0	0	408.543	1	1
All_biallelic	RNU6-819P_ENSG00000200986.1	0	1	6762	71288	0	0	408.543	1	1
All_biallelic	RNU6-821P_ENSG00000212297.1	0	1	6762	71288	0	0	408.543	1	1
All_biallelic	RNU6-828P_ENSG00000201746.1	0	1	6762	71288	0	0	408.543	1	1
All_biallelic	RNU6-829P_ENSG00000200570.1	0	1	6762	71288	0	0	408.543	1	1
All_biallelic	RNU6-832P_ENSG00000200189.1	0	1	6762	71288	0	0	408.543	1	1
All_biallelic	RNU6-834P_ENSG00000199237.1	0	1	6762	71288	0	0	408.543	1	1
All_biallelic	RNU6-848P_ENSG00000251757.1	0	1	6762	71288	0	0	408.543	1	1
All_biallelic	RNU6-84P_ENSG00000272445.1	0	2	6762	71287	0	0	56.1793	1	1
All_biallelic	RNU6-857P_ENSG00000251702.1	0	7	6762	71282	0	0	7.31593	1	1
All_biallelic	RNU6-85P_ENSG00000271932.1	0	4	6762	71285	0	0	15.9733	1	1
All_biallelic	RNU6-861P_ENSG00000252554.1	0	1	6762	71288	0	0	408.543	1	1
All_biallelic	RNU6-863P_ENSG00000251798.1	0	3	6762	71286	0	0	25.5079	1	1
All_biallelic	RNU6-865P_ENSG00000201642.1	0	1	6762	71288	0	0	408.543	1	1
All_biallelic	RNU6-866P_ENSG00000274607.1	0	5	6762	71284	0	0	11.5065	1	1
All_biallelic	RNU6-869P_ENSG00000207138.1	0	1	6762	71288	0	0	408.543	1	1
All_biallelic	RNU6-86P_ENSG00000271923.1	0	1	6762	71288	0	0	408.543	1	1
All_biallelic	RNU6-871P_ENSG00000251931.1	0	1	6762	71288	0	0	408.543	1	1
All_biallelic	RNU6-874P_ENSG00000199260.1	0	2	6762	71287	0	0	56.1793	1	1
All_biallelic	RNU6-875P_ENSG00000252297.1	0	2	6762	71287	0	0	56.1793	1	1
All_biallelic	RNU6-887P_ENSG00000222592.1	0	1	6762	71288	0	0	408.543	1	1
All_biallelic	RNU6-888P_ENSG00000199880.1	0	1	6762	71288	0	0	408.543	1	1
All_biallelic	RNU6-889P_ENSG00000252998.1	0	5	6762	71284	0	0	11.5065	1	1
All_biallelic	RNU6-897P_ENSG00000252944.1	0	1	6762	71288	0	0	408.543	1	1
All_biallelic	RNU6-8_ENSG00000202337.1	0	9	6762	71280	0	0	5.34188	1	1
All_biallelic	RNU6-900P_ENSG00000207227.1	0	2	6762	71287	0	0	56.1793	1	1
All_biallelic	RNU6-901P_ENSG00000207323.1	0	1	6762	71288	0	0	408.543	1	1
All_biallelic	RNU6-902P_ENSG00000253021.1	0	1	6762	71288	0	0	408.543	1	1
All_biallelic	RNU6-903P_ENSG00000212572.1	0	1	6762	71288	0	0	408.543	1	1
All_biallelic	RNU6-904P_ENSG00000252015.1	0	1	6762	71288	0	0	408.543	1	1
All_biallelic	RNU6-910P_ENSG00000212146.1	0	2	6762	71287	0	0	56.1793	1	1
All_biallelic	RNU6-912P_ENSG00000200670.1	0	1	6762	71288	0	0	408.543	1	1
All_biallelic	RNU6-915P_ENSG00000201813.1	0	1	6762	71288	0	0	408.543	1	1
All_biallelic	RNU6-917P_ENSG00000252103.1	0	3	6762	71286	0	0	25.5079	1	1
All_biallelic	RNU6-919P_ENSG00000252540.1	0	2	6762	71287	0	0	56.1793	1	1
All_biallelic	RNU6-91P_ENSG00000272439.1	0	1	6762	71288	0	0	408.543	1	1
All_biallelic	RNU6-925P_ENSG00000207359.1	0	2	6762	71287	0	0	56.1793	1	1
All_biallelic	RNU6-926P_ENSG00000206802.1	0	1	6762	71288	0	0	408.543	1	1
All_biallelic	RNU6-928P_ENSG00000252685.1	0	2	6762	71287	0	0	56.1793	1	1
All_biallelic	RNU6-929P_ENSG00000207158.1	0	1	6762	71288	0	0	408.543	1	1
All_biallelic	RNU6-933P_ENSG00000207153.1	0	1	6762	71288	0	0	408.543	1	1
All_biallelic	RNU6-938P_ENSG00000223217.1	0	1	6762	71288	0	0	408.543	1	1
All_biallelic	RNU6-939P_ENSG00000207364.1	0	1	6762	71288	0	0	408.543	1	1
All_biallelic	RNU6-942P_ENSG00000199872.1	0	1	6762	71288	0	0	408.543	1	1
All_biallelic	RNU6-946P_ENSG00000206605.1	0	1	6762	71288	0	0	408.543	1	1
All_biallelic	RNU6-948P_ENSG00000252183.1	0	2	6762	71287	0	0	56.1793	1	1
All_biallelic	RNU6-94P_ENSG00000271819.1	0	1	6762	71288	0	0	408.543	1	1
All_biallelic	RNU6-950P_ENSG00000207381.1	0	1	6762	71288	0	0	408.543	1	1
All_biallelic	RNU6-955P_ENSG00000222429.1	0	2	6762	71287	0	0	56.1793	1	1
All_biallelic	RNU6-956P_ENSG00000239030.1	0	1	6762	71288	0	0	408.543	1	1
All_biallelic	RNU6-965P_ENSG00000252530.1	0	2	6762	71287	0	0	56.1793	1	1
All_biallelic	RNU6-966P_ENSG00000252288.1	0	1	6762	71288	0	0	408.543	1	1
All_biallelic	RNU6-967P_ENSG00000201894.1	0	1	6762	71288	0	0	408.543	1	1
All_biallelic	RNU6-969P_ENSG00000206627.1	0	2	6762	71287	0	0	56.1793	1	1
All_biallelic	RNU6-973P_ENSG00000201560.1	0	5	6762	71284	0	0	11.5065	1	1
All_biallelic	RNU6-976P_ENSG00000251895.1	0	1	6762	71288	0	0	408.543	1	1
All_biallelic	RNU6-984P_ENSG00000200106.1	0	1	6762	71288	0	0	408.543	1	1
All_biallelic	RNU6-987P_ENSG00000207490.1	0	1	6762	71288	0	0	408.543	1	1
All_biallelic	RNU6-991P_ENSG00000251977.1	0	5	6762	71284	0	0	11.5065	1	1
All_biallelic	RNU6-994P_ENSG00000222439.1	0	1	6762	71288	0	0	408.543	1	1
All_biallelic	RNU6-997P_ENSG00000207456.1	0	2	6762	71287	0	0	56.1793	1	1
All_biallelic	RNU6-998P_ENSG00000251703.1	0	2	6762	71287	0	0	56.1793	1	1
All_biallelic	RNU6ATAC11P_ENSG00000221468.1	0	1	6762	71288	0	0	408.543	1	1
All_biallelic	RNU6ATAC15P_ENSG00000221206.1	0	1	6762	71288	0	0	408.543	1	1
All_biallelic	RNU6ATAC19P_ENSG00000221023.1	0	3	6762	71286	0	0	25.5079	1	1
All_biallelic	RNU6ATAC22P_ENSG00000252603.1	0	1	6762	71288	0	0	408.543	1	1
All_biallelic	RNU6ATAC27P_ENSG00000221216.1	0	1	6762	71288	0	0	408.543	1	1
All_biallelic	RNU6ATAC28P_ENSG00000238561.1	0	1	6762	71288	0	0	408.543	1	1
All_biallelic	RNU6ATAC29P_ENSG00000221015.1	0	3	6762	71286	0	0	25.5079	1	1
All_biallelic	RNU6ATAC2P_ENSG00000210678.1	0	1	6762	71288	0	0	408.543	1	1
All_biallelic	RNU6ATAC30P_ENSG00000221114.1	0	3	6762	71286	0	0	25.5079	1	1
All_biallelic	RNU6ATAC37P_ENSG00000221255.1	0	4	6762	71285	0	0	15.9733	1	1
All_biallelic	RNU6ATAC38P_ENSG00000221046.1	0	2	6762	71287	0	0	56.1793	1	1
All_biallelic	RNU6ATAC40P_ENSG00000221507.1	0	2	6762	71287	0	0	56.1793	1	1
All_biallelic	RNU7-110P_ENSG00000252700.1	0	1	6762	71288	0	0	408.543	1	1
All_biallelic	RNU7-123P_ENSG00000251720.1	0	1	6762	71288	0	0	408.543	1	1
All_biallelic	RNU7-124P_ENSG00000251745.1	0	1	6762	71288	0	0	408.543	1	1
All_biallelic	RNU7-130P_ENSG00000238441.1	0	2	6762	71287	0	0	56.1793	1	1
All_biallelic	RNU7-13P_ENSG00000252222.1	0	1	6762	71288	0	0	408.543	1	1
All_biallelic	RNU7-144P_ENSG00000238452.1	0	2	6762	71287	0	0	56.1793	1	1
All_biallelic	RNU7-147P_ENSG00000238698.1	0	2	6762	71287	0	0	56.1793	1	1
All_biallelic	RNU7-14P_ENSG00000238468.1	0	1	6762	71288	0	0	408.543	1	1
All_biallelic	RNU7-156P_ENSG00000253023.1	0	2	6762	71287	0	0	56.1793	1	1
All_biallelic	RNU7-165P_ENSG00000238380.1	0	1	6762	71288	0	0	408.543	1	1
All_biallelic	RNU7-173P_ENSG00000238950.1	0	1	6762	71288	0	0	408.543	1	1
All_biallelic	RNU7-176P_ENSG00000238962.1	0	1	6762	71288	0	0	408.543	1	1
All_biallelic	RNU7-190P_ENSG00000239185.1	0	1	6762	71288	0	0	408.543	1	1
All_biallelic	RNU7-192P_ENSG00000252275.1	0	1	6762	71288	0	0	408.543	1	1
All_biallelic	RNU7-22P_ENSG00000252482.1	0	1	6762	71288	0	0	408.543	1	1
All_biallelic	RNU7-35P_ENSG00000252983.1	0	1	6762	71288	0	0	408.543	1	1
All_biallelic	RNU7-38P_ENSG00000238446.1	0	1	6762	71288	0	0	408.543	1	1
All_biallelic	RNU7-40P_ENSG00000252206.1	0	1	6762	71288	0	0	408.543	1	1
All_biallelic	RNU7-41P_ENSG00000251726.1	0	1	6762	71288	0	0	408.543	1	1
All_biallelic	RNU7-49P_ENSG00000251991.1	0	1	6762	71288	0	0	408.543	1	1
All_biallelic	RNU7-51P_ENSG00000252369.1	0	2	6762	71287	0	0	56.1793	1	1
All_biallelic	RNU7-66P_ENSG00000238949.1	0	1	6762	71288	0	0	408.543	1	1
All_biallelic	RNU7-74P_ENSG00000239010.1	0	1	6762	71288	0	0	408.543	1	1
All_biallelic	RNU7-92P_ENSG00000238785.1	0	3	6762	71286	0	0	25.5079	1	1
All_biallelic	RNVU1-15_ENSG00000207205.1	7	77	6755	71212	0.958374	0.372726	2.07202	1	1
All_biallelic	RNVU1-17_ENSG00000207349.1	2	24	6760	71265	0.878507	0.10061	3.53972	1	1
All_biallelic	RNVU1-2_ENSG00000252135.1	0	1	6762	71288	0	0	408.543	1	1
All_biallelic	RNVU1-6_ENSG00000201558.1	1	12	6761	71277	0.878525	0.0205485	5.93965	1	1
All_biallelic	U1_ENSG00000270722.1	1	12	6761	71277	0.878525	0.0205485	5.93965	1	1
All_biallelic	U1_ENSG00000273516.1	0	1	6762	71288	0	0	408.543	1	1
All_biallelic	U1_ENSG00000274428.1	2	28	6760	71261	0.752947	0.0869017	2.98712	1	1
All_biallelic	U1_ENSG00000277678.1	0	1	6762	71288	0	0	408.543	1	1
All_biallelic	U2_ENSG00000278135.1	0	1	6762	71288	0	0	408.543	1	1
All_biallelic	U2_ENSG00000278234.1	0	1	6762	71288	0	0	408.543	1	1
All_biallelic	U4_ENSG00000276103.1	0	3	6762	71286	0	0	25.5079	1	1
All_biallelic	U4_ENSG00000277986.1	0	1	6762	71288	0	0	408.543	1	1
All_biallelic	U6_ENSG00000283136.1	0	2	6762	71287	0	0	56.1793	1	1
All_biallelic	U6_ENSG00000283249.1	0	1	6762	71288	0	0	408.543	1	1
All_biallelic	U6_ENSG00000283256.1	0	1	6762	71288	0	0	408.543	1	1
All_biallelic	U6_ENSG00000283262.1	0	3	6762	71286	0	0	25.5079	1	1
All_biallelic	U6_ENSG00000283313.1	0	1	6762	71288	0	0	408.543	1	1
All_biallelic	U6_ENSG00000283337.1	0	1	6762	71288	0	0	408.543	1	1
All_biallelic	U6_ENSG00000283412.1	0	1	6762	71288	0	0	408.543	1	1
All_biallelic	U6_ENSG00000283414.1	0	1	6762	71288	0	0	408.543	1	1
All_biallelic	U6_ENSG00000283418.1	0	1	6762	71288	0	0	408.543	1	1
All_biallelic	U6_ENSG00000283432.1	0	1	6762	71288	0	0	408.543	1	1
All_biallelic	U6_ENSG00000283509.1	0	1	6762	71288	0	0	408.543	1	1
All_biallelic	U6_ENSG00000283527.1	0	1	6762	71288	0	0	408.543	1	1
All_biallelic	U6_ENSG00000283575.1	0	2	6762	71287	0	0	56.1793	1	1
All_biallelic	U7_ENSG00000276376.1	0	2	6762	71287	0	0	56.1793	1	1
Homozygous	RNU1-103P_ENSG00000252311.1	0	4	6762	71285	0	0	15.9733	1	1
Homozygous	RNU1-106P_ENSG00000207110.1	0	1	6762	71288	0	0	408.543	1	1
Homozygous	RNU1-108P_ENSG00000199426.1	0	3	6762	71286	0	0	25.5079	1	1
Homozygous	RNU1-109P_ENSG00000206687.1	0	2	6762	71287	0	0	56.1793	1	1
Homozygous	RNU1-11P_ENSG00000206702.1	0	3	6762	71286	0	0	25.5079	1	1
Homozygous	RNU1-122P_ENSG00000202408.2	0	7	6762	71282	0	0	7.31593	1	1
Homozygous	RNU1-130P_ENSG00000200800.1	0	4	6762	71285	0	0	15.9733	1	1
Homozygous	RNU1-134P_ENSG00000199805.1	0	3	6762	71286	0	0	25.5079	1	1
Homozygous	RNU1-138P_ENSG00000206820.1	0	2	6762	71287	0	0	56.1793	1	1
Homozygous	RNU1-139P_ENSG00000212609.1	0	1	6762	71288	0	0	408.543	1	1
Homozygous	RNU1-148P_ENSG00000207201.1	0	1	6762	71288	0	0	408.543	1	1
Homozygous	RNU1-149P_ENSG00000212172.1	0	4	6762	71285	0	0	15.9733	1	1
Homozygous	RNU1-14P_ENSG00000199629.1	0	2	6762	71287	0	0	56.1793	1	1
Homozygous	RNU1-150P_ENSG00000199361.1	0	1	6762	71288	0	0	408.543	1	1
Homozygous	RNU1-16P_ENSG00000202347.1	0	1	6762	71288	0	0	408.543	1	1
Homozygous	RNU11-6P_ENSG00000212429.1	0	1	6762	71288	0	0	408.543	1	1
Homozygous	RNU1-17P_ENSG00000199892.2	0	1	6762	71288	0	0	408.543	1	1
Homozygous	RNU1-18P_ENSG00000199932.1	0	1	6762	71288	0	0	408.543	1	1
Homozygous	RNU1-19P_ENSG00000200176.1	0	1	6762	71288	0	0	408.543	1	1
Homozygous	RNU1-20P_ENSG00000200184.1	0	1	6762	71288	0	0	408.543	1	1
Homozygous	RNU1-24P_ENSG00000201155.1	0	1	6762	71288	0	0	408.543	1	1
Homozygous	RNU1-2_ENSG00000207005.1	0	1	6762	71288	0	0	408.543	1	1
Homozygous	RNU12_ENSG00000276027.1	0	7	6762	71282	0	0	7.31593	1	1
Homozygous	RNU1-30P_ENSG00000272020.1	0	4	6762	71285	0	0	15.9733	1	1
Homozygous	RNU1-34P_ENSG00000201291.1	0	1	6762	71288	0	0	408.543	1	1
Homozygous	RNU1-38P_ENSG00000199687.1	0	2	6762	71287	0	0	56.1793	1	1
Homozygous	RNU1-46P_ENSG00000207154.1	0	1	6762	71288	0	0	408.543	1	1
Homozygous	RNU1-54P_ENSG00000252990.1	0	3	6762	71286	0	0	25.5079	1	1
Homozygous	RNU1-55P_ENSG00000202380.1	0	2	6762	71287	0	0	56.1793	1	1
Homozygous	RNU1-61P_ENSG00000251916.1	0	1	6762	71288	0	0	408.543	1	1
Homozygous	RNU1-64P_ENSG00000202313.1	0	1	6762	71288	0	0	408.543	1	1
Homozygous	RNU1-65P_ENSG00000200789.1	0	2	6762	71287	0	0	56.1793	1	1
Homozygous	RNU1-74P_ENSG00000206835.1	0	2	6762	71287	0	0	56.1793	1	1
Homozygous	RNU1-77P_ENSG00000212170.1	0	1	6762	71288	0	0	408.543	1	1
Homozygous	RNU1-85P_ENSG00000200997.1	0	3	6762	71286	0	0	25.5079	1	1
Homozygous	RNU1-89P_ENSG00000207322.1	0	2	6762	71287	0	0	56.1793	1	1
Homozygous	RNU1-8P_ENSG00000207056.1	0	1	6762	71288	0	0	408.543	1	1
Homozygous	RNU1-92P_ENSG00000252826.1	1	12	6761	71277	0.878525	0.0205485	5.93965	1	1
Homozygous	RNU1-96P_ENSG00000201033.1	0	1	6762	71288	0	0	408.543	1	1
Homozygous	RNU1-98P_ENSG00000239023.1	0	3	6762	71286	0	0	25.5079	1	1
Homozygous	RNU2-15P_ENSG00000222624.1	0	1	6762	71288	0	0	408.543	1	1
Homozygous	RNU2-23P_ENSG00000222477.1	0	1	6762	71288	0	0	408.543	1	1
Homozygous	RNU2-24P_ENSG00000252639.1	0	1	6762	71288	0	0	408.543	1	1
Homozygous	RNU2-27P_ENSG00000251994.1	0	9	6762	71280	0	0	5.34188	1	1
Homozygous	RNU2-28P_ENSG00000222389.1	0	2	6762	71287	0	0	56.1793	1	1
Homozygous	RNU2-34P_ENSG00000252343.1	0	1	6762	71288	0	0	408.543	1	1
Homozygous	RNU2-41P_ENSG00000222923.1	0	4	6762	71285	0	0	15.9733	1	1
Homozygous	RNU2-45P_ENSG00000251877.1	0	1	6762	71288	0	0	408.543	1	1
Homozygous	RNU2-4P_ENSG00000277084.1	0	1	6762	71288	0	0	408.543	1	1
Homozygous	RNU2-50P_ENSG00000222426.1	0	1	6762	71288	0	0	408.543	1	1
Homozygous	RNU2-52P_ENSG00000222612.1	0	2	6762	71287	0	0	56.1793	1	1
Homozygous	RNU2-56P_ENSG00000252635.1	0	1	6762	71288	0	0	408.543	1	1
Homozygous	RNU2-58P_ENSG00000252212.1	0	1	6762	71288	0	0	408.543	1	1
Homozygous	RNU2-5P_ENSG00000222465.1	0	3	6762	71286	0	0	25.5079	1	1
Homozygous	RNU2-60P_ENSG00000253099.1	0	3	6762	71286	0	0	25.5079	1	1
Homozygous	RNU2-61P_ENSG00000223001.1	0	1	6762	71288	0	0	408.543	1	1
Homozygous	RNU2-63P_ENSG00000222724.1	1	16	6761	71273	0.658889	0.015709	4.24233	1	1
Homozygous	RNU2-65P_ENSG00000222094.1	0	1	6762	71288	0	0	408.543	1	1
Homozygous	RNU2-69P_ENSG00000251870.1	0	1	6762	71288	0	0	408.543	1	1
Homozygous	RNU2-6P_ENSG00000223336.1	0	1	6762	71288	0	0	408.543	1	1
Homozygous	RNU2-8P_ENSG00000222659.1	0	1	6762	71288	0	0	408.543	1	1
Homozygous	RNU2-9P_ENSG00000222126.1	0	1	6762	71288	0	0	408.543	1	1
Homozygous	RNU4-10P_ENSG00000201253.1	0	3	6762	71286	0	0	25.5079	1	1
Homozygous	RNU4-12P_ENSG00000202103.1	0	2	6762	71287	0	0	56.1793	1	1
Homozygous	RNU4-15P_ENSG00000199483.1	0	1	6762	71288	0	0	408.543	1	1
Homozygous	RNU4-27P_ENSG00000222821.1	0	1	6762	71288	0	0	408.543	1	1
Homozygous	RNU4-28P_ENSG00000201609.1	0	1	6762	71288	0	0	408.543	1	1
Homozygous	RNU4-32P_ENSG00000200274.1	0	1	6762	71288	0	0	408.543	1	1
Homozygous	RNU4-34P_ENSG00000222363.1	0	1	6762	71288	0	0	408.543	1	1
Homozygous	RNU4-35P_ENSG00000199458.1	0	1	6762	71288	0	0	408.543	1	1
Homozygous	RNU4-37P_ENSG00000222146.1	0	4	6762	71285	0	0	15.9733	1	1
Homozygous	RNU4-38P_ENSG00000201342.1	0	1	6762	71288	0	0	408.543	1	1
Homozygous	RNU4-43P_ENSG00000222560.1	0	1	6762	71288	0	0	408.543	1	1
Homozygous	RNU4-45P_ENSG00000202339.1	0	1	6762	71288	0	0	408.543	1	1
Homozygous	RNU4-51P_ENSG00000201076.1	0	1	6762	71288	0	0	408.543	1	1
Homozygous	RNU4-56P_ENSG00000201570.1	0	1	6762	71288	0	0	408.543	1	1
Homozygous	RNU4-57P_ENSG00000251789.2	0	1	6762	71288	0	0	408.543	1	1
Homozygous	RNU4-58P_ENSG00000200062.1	0	1	6762	71288	0	0	408.543	1	1
Homozygous	RNU4-59P_ENSG00000201317.1	0	1	6762	71288	0	0	408.543	1	1
Homozygous	RNU4-62P_ENSG00000222057.1	0	1	6762	71288	0	0	408.543	1	1
Homozygous	RNU4-63P_ENSG00000223245.1	0	3	6762	71286	0	0	25.5079	1	1
Homozygous	RNU4-64P_ENSG00000222727.1	0	2	6762	71287	0	0	56.1793	1	1
Homozygous	RNU4-67P_ENSG00000201439.1	0	2	6762	71287	0	0	56.1793	1	1
Homozygous	RNU4-69P_ENSG00000222609.1	0	1	6762	71288	0	0	408.543	1	1
Homozygous	RNU4-70P_ENSG00000207309.1	0	1	6762	71288	0	0	408.543	1	1
Homozygous	RNU4-77P_ENSG00000252501.1	0	2	6762	71287	0	0	56.1793	1	1
Homozygous	RNU4-79P_ENSG00000199634.1	0	1	6762	71288	0	0	408.543	1	1
Homozygous	RNU4-80P_ENSG00000200070.1	0	3	6762	71286	0	0	25.5079	1	1
Homozygous	RNU4-82P_ENSG00000199313.1	0	3	6762	71286	0	0	25.5079	1	1
Homozygous	RNU4-8P_ENSG00000201806.1	0	1	6762	71288	0	0	408.543	1	1
Homozygous	RNU4-90P_ENSG00000199643.1	0	3	6762	71286	0	0	25.5079	1	1
Homozygous	RNU4-91P_ENSG00000201648.1	0	1	6762	71288	0	0	408.543	1	1
Homozygous	RNU4-92P_ENSG00000200653.1	0	2	6762	71287	0	0	56.1793	1	1
Homozygous	RNU4ATAC10P_ENSG00000252776.1	0	1	6762	71288	0	0	408.543	1	1
Homozygous	RNU4ATAC12P_ENSG00000252269.1	0	2	6762	71287	0	0	56.1793	1	1
Homozygous	RNU4ATAC15P_ENSG00000252224.1	0	2	6762	71287	0	0	56.1793	1	1
Homozygous	RNU4ATAC16P_ENSG00000221439.1	0	2	6762	71287	0	0	56.1793	1	1
Homozygous	RNU4ATAC2P_ENSG00000221601.1	0	1	6762	71288	0	0	408.543	1	1
Homozygous	RNU4ATAC3P_ENSG00000252508.1	0	1	6762	71288	0	0	408.543	1	1
Homozygous	RNU4ATAC5P_ENSG00000253035.1	0	1	6762	71288	0	0	408.543	1	1
Homozygous	RNU5A-2P_ENSG00000207065.1	0	3	6762	71286	0	0	25.5079	1	1
Homozygous	RNU5A-4P_ENSG00000252397.1	0	3	6762	71286	0	0	25.5079	1	1
Homozygous	RNU5B-1_ENSG00000200156.1	0	5	6762	71284	0	0	11.5065	1	1
Homozygous	RNU5B-3P_ENSG00000252410.1	0	1	6762	71288	0	0	408.543	1	1
Homozygous	RNU5B-4P_ENSG00000200378.1	0	1	6762	71288	0	0	408.543	1	1
Homozygous	RNU5E-3P_ENSG00000251722.1	0	3	6762	71286	0	0	25.5079	1	1
Homozygous	RNU5E-5P_ENSG00000202249.1	0	1	6762	71288	0	0	408.543	1	1
Homozygous	RNU5F-1_ENSG00000199377.1	1	10	6761	71279	1.05428	0.0242896	7.4129	1	1
Homozygous	RNU5F-2P_ENSG00000251875.1	0	1	6762	71288	0	0	408.543	1	1
Homozygous	RNU6-100P_ENSG00000252414.1	0	1	6762	71288	0	0	408.543	1	1
Homozygous	RNU6-1017P_ENSG00000200483.1	0	3	6762	71286	0	0	25.5079	1	1
Homozygous	RNU6-1022P_ENSG00000201919.1	0	2	6762	71287	0	0	56.1793	1	1
Homozygous	RNU6-1024P_ENSG00000206926.1	0	3	6762	71286	0	0	25.5079	1	1
Homozygous	RNU6-1027P_ENSG00000206725.1	0	1	6762	71288	0	0	408.543	1	1
Homozygous	RNU6-1029P_ENSG00000206836.1	0	2	6762	71287	0	0	56.1793	1	1
Homozygous	RNU6-1035P_ENSG00000207206.1	0	2	6762	71287	0	0	56.1793	1	1
Homozygous	RNU6-103P_ENSG00000200556.1	0	1	6762	71288	0	0	408.543	1	1
Homozygous	RNU6-1047P_ENSG00000201288.1	0	2	6762	71287	0	0	56.1793	1	1
Homozygous	RNU6-1048P_ENSG00000200924.1	0	1	6762	71288	0	0	408.543	1	1
Homozygous	RNU6-104P_ENSG00000238509.1	0	3	6762	71286	0	0	25.5079	1	1
Homozygous	RNU6-1050P_ENSG00000222320.1	0	2	6762	71287	0	0	56.1793	1	1
Homozygous	RNU6-1053P_ENSG00000251739.1	0	1	6762	71288	0	0	408.543	1	1
Homozygous	RNU6-1059P_ENSG00000200622.1	0	1	6762	71288	0	0	408.543	1	1
Homozygous	RNU6-1062P_ENSG00000206635.1	0	4	6762	71285	0	0	15.9733	1	1
Homozygous	RNU6-1067P_ENSG00000207483.1	0	2	6762	71287	0	0	56.1793	1	1
Homozygous	RNU6-1069P_ENSG00000252421.1	0	3	6762	71286	0	0	25.5079	1	1
Homozygous	RNU6-1074P_ENSG00000206722.1	0	1	6762	71288	0	0	408.543	1	1
Homozygous	RNU6-1075P_ENSG00000201260.1	0	2	6762	71287	0	0	56.1793	1	1
Homozygous	RNU6-1077P_ENSG00000222438.1	0	1	6762	71288	0	0	408.543	1	1
Homozygous	RNU6-107P_ENSG00000252452.1	0	1	6762	71288	0	0	408.543	1	1
Homozygous	RNU6-1081P_ENSG00000207267.1	0	1	6762	71288	0	0	408.543	1	1
Homozygous	RNU6-1083P_ENSG00000206749.1	0	1	6762	71288	0	0	408.543	1	1
Homozygous	RNU6-1090P_ENSG00000200935.1	0	3	6762	71286	0	0	25.5079	1	1
Homozygous	RNU6-1092P_ENSG00000252764.1	0	2	6762	71287	0	0	56.1793	1	1
Homozygous	RNU6-1094P_ENSG00000199286.1	0	2	6762	71287	0	0	56.1793	1	1
Homozygous	RNU6-1096P_ENSG00000252898.1	0	3	6762	71286	0	0	25.5079	1	1
Homozygous	RNU6-1099P_ENSG00000200403.1	0	3	6762	71286	0	0	25.5079	1	1
Homozygous	RNU6-10P_ENSG00000206763.1	0	2	6762	71287	0	0	56.1793	1	1
Homozygous	RNU6-1103P_ENSG00000206877.1	0	1	6762	71288	0	0	408.543	1	1
Homozygous	RNU6-1106P_ENSG00000212147.1	0	1	6762	71288	0	0	408.543	1	1
Homozygous	RNU6-1112P_ENSG00000200455.1	0	1	6762	71288	0	0	408.543	1	1
Homozygous	RNU6-1119P_ENSG00000207077.1	0	2	6762	71287	0	0	56.1793	1	1
Homozygous	RNU6-1120P_ENSG00000199858.1	0	1	6762	71288	0	0	408.543	1	1
Homozygous	RNU6-1125P_ENSG00000200471.1	0	1	6762	71288	0	0	408.543	1	1
Homozygous	RNU6-1126P_ENSG00000206729.1	0	1	6762	71288	0	0	408.543	1	1
Homozygous	RNU6-1128P_ENSG00000199695.1	0	1	6762	71288	0	0	408.543	1	1
Homozygous	RNU6-112P_ENSG00000200469.1	0	1	6762	71288	0	0	408.543	1	1
Homozygous	RNU6-1132P_ENSG00000239108.1	0	1	6762	71288	0	0	408.543	1	1
Homozygous	RNU6-1134P_ENSG00000202026.1	0	2	6762	71287	0	0	56.1793	1	1
Homozygous	RNU6-1140P_ENSG00000222449.1	0	1	6762	71288	0	0	408.543	1	1
Homozygous	RNU6-1141P_ENSG00000201390.1	0	1	6762	71288	0	0	408.543	1	1
Homozygous	RNU6-1143P_ENSG00000251934.1	0	2	6762	71287	0	0	56.1793	1	1
Homozygous	RNU6-1146P_ENSG00000252091.1	0	2	6762	71287	0	0	56.1793	1	1
Homozygous	RNU6-1150P_ENSG00000252606.1	0	1	6762	71288	0	0	408.543	1	1
Homozygous	RNU6-1153P_ENSG00000252569.1	0	1	6762	71288	0	0	408.543	1	1
Homozygous	RNU6-1154P_ENSG00000212303.1	0	1	6762	71288	0	0	408.543	1	1
Homozygous	RNU6-1157P_ENSG00000207185.1	0	2	6762	71287	0	0	56.1793	1	1
Homozygous	RNU6-1159P_ENSG00000199803.1	0	1	6762	71288	0	0	408.543	1	1
Homozygous	RNU6-1161P_ENSG00000251985.1	0	1	6762	71288	0	0	408.543	1	1
Homozygous	RNU6-1170P_ENSG00000251783.1	0	2	6762	71287	0	0	56.1793	1	1
Homozygous	RNU6-1176P_ENSG00000212257.1	0	1	6762	71288	0	0	408.543	1	1
Homozygous	RNU6-1177P_ENSG00000212360.1	0	1	6762	71288	0	0	408.543	1	1
Homozygous	RNU6-117P_ENSG00000202285.1	0	1	6762	71288	0	0	408.543	1	1
Homozygous	RNU6-1196P_ENSG00000252030.1	0	1	6762	71288	0	0	408.543	1	1
Homozygous	RNU6-1197P_ENSG00000212485.1	0	3	6762	71286	0	0	25.5079	1	1
Homozygous	RNU6-1198P_ENSG00000252713.1	0	1	6762	71288	0	0	408.543	1	1
Homozygous	RNU6-119P_ENSG00000201752.1	0	2	6762	71287	0	0	56.1793	1	1
Homozygous	RNU6-1200P_ENSG00000206889.1	0	1	6762	71288	0	0	408.543	1	1
Homozygous	RNU6-1206P_ENSG00000252148.1	0	1	6762	71288	0	0	408.543	1	1
Homozygous	RNU6-1212P_ENSG00000252832.1	0	1	6762	71288	0	0	408.543	1	1
Homozygous	RNU6-1219P_ENSG00000251952.1	0	1	6762	71288	0	0	408.543	1	1
Homozygous	RNU6-121P_ENSG00000222457.1	0	2	6762	71287	0	0	56.1793	1	1
Homozygous	RNU6-1220P_ENSG00000252935.1	0	1	6762	71288	0	0	408.543	1	1
Homozygous	RNU6-1226P_ENSG00000207044.1	0	1	6762	71288	0	0	408.543	1	1
Homozygous	RNU6-1227P_ENSG00000206708.1	0	1	6762	71288	0	0	408.543	1	1
Homozygous	RNU6-123P_ENSG00000251972.1	0	1	6762	71288	0	0	408.543	1	1
Homozygous	RNU6-1244P_ENSG00000200484.1	0	1	6762	71288	0	0	408.543	1	1
Homozygous	RNU6-1246P_ENSG00000212366.1	0	2	6762	71287	0	0	56.1793	1	1
Homozygous	RNU6-1247P_ENSG00000252431.1	0	2	6762	71287	0	0	56.1793	1	1
Homozygous	RNU6-1250P_ENSG00000212520.1	0	1	6762	71288	0	0	408.543	1	1
Homozygous	RNU6-1252P_ENSG00000199924.1	0	1	6762	71288	0	0	408.543	1	1
Homozygous	RNU6-1254P_ENSG00000212568.1	0	7	6762	71282	0	0	7.31593	1	1
Homozygous	RNU6-125P_ENSG00000207234.1	0	5	6762	71284	0	0	11.5065	1	1
Homozygous	RNU6-1266P_ENSG00000199664.1	0	1	6762	71288	0	0	408.543	1	1
Homozygous	RNU6-1267P_ENSG00000222679.1	0	1	6762	71288	0	0	408.543	1	1
Homozygous	RNU6-126P_ENSG00000252494.1	0	3	6762	71286	0	0	25.5079	1	1
Homozygous	RNU6-1271P_ENSG00000252858.1	0	1	6762	71288	0	0	408.543	1	1
Homozygous	RNU6-1273P_ENSG00000199903.1	0	1	6762	71288	0	0	408.543	1	1
Homozygous	RNU6-1279P_ENSG00000206644.1	0	2	6762	71287	0	0	56.1793	1	1
Homozygous	RNU6-1282P_ENSG00000252544.1	0	1	6762	71288	0	0	408.543	1	1
Homozygous	RNU6-1284P_ENSG00000200571.1	0	1	6762	71288	0	0	408.543	1	1
Homozygous	RNU6-1286P_ENSG00000206598.1	0	1	6762	71288	0	0	408.543	1	1
Homozygous	RNU6-1292P_ENSG00000206583.1	0	1	6762	71288	0	0	408.543	1	1
Homozygous	RNU6-1294P_ENSG00000251804.1	0	2	6762	71287	0	0	56.1793	1	1
Homozygous	RNU6-1297P_ENSG00000207144.1	0	1	6762	71288	0	0	408.543	1	1
Homozygous	RNU6-129P_ENSG00000212324.1	0	1	6762	71288	0	0	408.543	1	1
Homozygous	RNU6-1301P_ENSG00000199594.1	0	2	6762	71287	0	0	56.1793	1	1
Homozygous	RNU6-1304P_ENSG00000223306.2	0	1	6762	71288	0	0	408.543	1	1
Homozygous	RNU6-1305P_ENSG00000201223.1	0	5	6762	71284	0	0	11.5065	1	1
Homozygous	RNU6-1315P_ENSG00000252996.1	0	1	6762	71288	0	0	408.543	1	1
Homozygous	RNU6-1316P_ENSG00000206969.1	0	1	6762	71288	0	0	408.543	1	1
Homozygous	RNU6-131P_ENSG00000212446.1	0	2	6762	71287	0	0	56.1793	1	1
Homozygous	RNU6-1330P_ENSG00000199645.1	0	2	6762	71287	0	0	56.1793	1	1
Homozygous	RNU6-1335P_ENSG00000202296.1	0	1	6762	71288	0	0	408.543	1	1
Homozygous	RNU6-1338P_ENSG00000252137.1	0	1	6762	71288	0	0	408.543	1	1
Homozygous	RNU6-139P_ENSG00000252449.1	0	1	6762	71288	0	0	408.543	1	1
Homozygous	RNU6-13P_ENSG00000206975.1	0	2	6762	71287	0	0	56.1793	1	1
Homozygous	RNU6-141P_ENSG00000222431.1	0	1	6762	71288	0	0	408.543	1	1
Homozygous	RNU6-144P_ENSG00000206678.1	0	1	6762	71288	0	0	408.543	1	1
Homozygous	RNU6-145P_ENSG00000207307.1	0	2	6762	71287	0	0	56.1793	1	1
Homozygous	RNU6-147P_ENSG00000206710.1	0	1	6762	71288	0	0	408.543	1	1
Homozygous	RNU6-14P_ENSG00000207360.1	0	2	6762	71287	0	0	56.1793	1	1
Homozygous	RNU6-155P_ENSG00000252156.1	0	1	6762	71288	0	0	408.543	1	1
Homozygous	RNU6-157P_ENSG00000206684.1	0	1	6762	71288	0	0	408.543	1	1
Homozygous	RNU6-15P_ENSG00000207264.1	0	4	6762	71285	0	0	15.9733	1	1
Homozygous	RNU6-160P_ENSG00000207321.1	0	1	6762	71288	0	0	408.543	1	1
Homozygous	RNU6-161P_ENSG00000199921.1	0	1	6762	71288	0	0	408.543	1	1
Homozygous	RNU6-166P_ENSG00000207099.1	0	1	6762	71288	0	0	408.543	1	1
Homozygous	RNU6-168P_ENSG00000251998.1	0	1	6762	71288	0	0	408.543	1	1
Homozygous	RNU6-169P_ENSG00000202206.1	0	1	6762	71288	0	0	408.543	1	1
Homozygous	RNU6-16P_ENSG00000207113.1	0	1	6762	71288	0	0	408.543	1	1
Homozygous	RNU6-170P_ENSG00000199702.1	0	1	6762	71288	0	0	408.543	1	1
Homozygous	RNU6-172P_ENSG00000222932.1	0	1	6762	71288	0	0	408.543	1	1
Homozygous	RNU6-174P_ENSG00000222338.1	0	1	6762	71288	0	0	408.543	1	1
Homozygous	RNU6-176P_ENSG00000253005.1	0	1	6762	71288	0	0	408.543	1	1
Homozygous	RNU6-178P_ENSG00000207361.1	0	1	6762	71288	0	0	408.543	1	1
Homozygous	RNU6-180P_ENSG00000252506.1	0	1	6762	71288	0	0	408.543	1	1
Homozygous	RNU6-183P_ENSG00000200331.1	0	1	6762	71288	0	0	408.543	1	1
Homozygous	RNU6-185P_ENSG00000207150.1	0	2	6762	71287	0	0	56.1793	1	1
Homozygous	RNU6-188P_ENSG00000201077.1	0	2	6762	71287	0	0	56.1793	1	1
Homozygous	RNU6-189P_ENSG00000251929.1	0	1	6762	71288	0	0	408.543	1	1
Homozygous	RNU6-199P_ENSG00000199824.1	0	1	6762	71288	0	0	408.543	1	1
Homozygous	RNU6-200P_ENSG00000201613.1	0	2	6762	71287	0	0	56.1793	1	1
Homozygous	RNU6-205P_ENSG00000212160.1	0	3	6762	71286	0	0	25.5079	1	1
Homozygous	RNU6-206P_ENSG00000206843.1	0	1	6762	71288	0	0	408.543	1	1
Homozygous	RNU6-214P_ENSG00000206857.1	0	1	6762	71288	0	0	408.543	1	1
Homozygous	RNU6-221P_ENSG00000238493.1	0	2	6762	71287	0	0	56.1793	1	1
Homozygous	RNU6-229P_ENSG00000252423.1	0	3	6762	71286	0	0	25.5079	1	1
Homozygous	RNU6-231P_ENSG00000252931.1	0	2	6762	71287	0	0	56.1793	1	1
Homozygous	RNU6-235P_ENSG00000199514.1	0	1	6762	71288	0	0	408.543	1	1
Homozygous	RNU6-242P_ENSG00000207087.1	0	1	6762	71288	0	0	408.543	1	1
Homozygous	RNU6-256P_ENSG00000252556.1	0	1	6762	71288	0	0	408.543	1	1
Homozygous	RNU6-257P_ENSG00000222170.1	0	1	6762	71288	0	0	408.543	1	1
Homozygous	RNU6-259P_ENSG00000206726.1	0	1	6762	71288	0	0	408.543	1	1
Homozygous	RNU6-264P_ENSG00000252943.1	0	1	6762	71288	0	0	408.543	1	1
Homozygous	RNU6-26P_ENSG00000206712.1	0	2	6762	71287	0	0	56.1793	1	1
Homozygous	RNU6-270P_ENSG00000201001.1	0	1	6762	71288	0	0	408.543	1	1
Homozygous	RNU6-277P_ENSG00000252081.1	0	1	6762	71288	0	0	408.543	1	1
Homozygous	RNU6-279P_ENSG00000212599.1	0	2	6762	71287	0	0	56.1793	1	1
Homozygous	RNU6-27P_ENSG00000251955.1	0	1	6762	71288	0	0	408.543	1	1
Homozygous	RNU6-280P_ENSG00000201015.1	0	1	6762	71288	0	0	408.543	1	1
Homozygous	RNU6-282P_ENSG00000202227.1	0	1	6762	71288	0	0	408.543	1	1
Homozygous	RNU6-287P_ENSG00000252039.1	0	1	6762	71288	0	0	408.543	1	1
Homozygous	RNU6-288P_ENSG00000200560.1	0	4	6762	71285	0	0	15.9733	1	1
Homozygous	RNU6-290P_ENSG00000202082.2	0	2	6762	71287	0	0	56.1793	1	1
Homozygous	RNU6-291P_ENSG00000207451.1	0	1	6762	71288	0	0	408.543	1	1
Homozygous	RNU6-300P_ENSG00000238616.1	0	2	6762	71287	0	0	56.1793	1	1
Homozygous	RNU6-302P_ENSG00000202119.1	0	1	6762	71288	0	0	408.543	1	1
Homozygous	RNU6-304P_ENSG00000201725.1	0	1	6762	71288	0	0	408.543	1	1
Homozygous	RNU6-306P_ENSG00000207347.1	0	1	6762	71288	0	0	408.543	1	1
Homozygous	RNU6-307P_ENSG00000252552.1	0	3	6762	71286	0	0	25.5079	1	1
Homozygous	RNU6-310P_ENSG00000207385.1	0	1	6762	71288	0	0	408.543	1	1
Homozygous	RNU6-317P_ENSG00000206758.1	0	3	6762	71286	0	0	25.5079	1	1
Homozygous	RNU6-323P_ENSG00000253739.1	0	1	6762	71288	0	0	408.543	1	1
Homozygous	RNU6-325P_ENSG00000223064.1	0	1	6762	71288	0	0	408.543	1	1
Homozygous	RNU6-335P_ENSG00000201433.1	0	6	6762	71283	0	0	8.9555	1	1
Homozygous	RNU6-336P_ENSG00000201761.1	0	3	6762	71286	0	0	25.5079	1	1
Homozygous	RNU6-337P_ENSG00000212545.1	0	1	6762	71288	0	0	408.543	1	1
Homozygous	RNU6-339P_ENSG00000207037.1	0	1	6762	71288	0	0	408.543	1	1
Homozygous	RNU6-33P_ENSG00000207524.1	0	2	6762	71287	0	0	56.1793	1	1
Homozygous	RNU6-340P_ENSG00000200875.1	0	2	6762	71287	0	0	56.1793	1	1
Homozygous	RNU6-341P_ENSG00000252782.1	0	1	6762	71288	0	0	408.543	1	1
Homozygous	RNU6-343P_ENSG00000201579.1	0	2	6762	71287	0	0	56.1793	1	1
Homozygous	RNU6-344P_ENSG00000252444.1	0	1	6762	71288	0	0	408.543	1	1
Homozygous	RNU6-346P_ENSG00000252097.1	0	1	6762	71288	0	0	408.543	1	1
Homozygous	RNU6-349P_ENSG00000199272.1	0	1	6762	71288	0	0	408.543	1	1
Homozygous	RNU6-34P_ENSG00000201744.1	0	9	6762	71280	0	0	5.34188	1	1
Homozygous	RNU6-353P_ENSG00000201136.1	0	3	6762	71286	0	0	25.5079	1	1
Homozygous	RNU6-356P_ENSG00000206867.1	0	4	6762	71285	0	0	15.9733	1	1
Homozygous	RNU6-35P_ENSG00000207260.1	0	1	6762	71288	0	0	408.543	1	1
Homozygous	RNU6-360P_ENSG00000212246.1	0	1	6762	71288	0	0	408.543	1	1
Homozygous	RNU6-361P_ENSG00000201324.1	0	2	6762	71287	0	0	56.1793	1	1
Homozygous	RNU6-364P_ENSG00000207115.1	0	2	6762	71287	0	0	56.1793	1	1
Homozygous	RNU6-36P_ENSG00000206899.1	0	2	6762	71287	0	0	56.1793	1	1
Homozygous	RNU6-370P_ENSG00000222940.1	0	1	6762	71288	0	0	408.543	1	1
Homozygous	RNU6-371P_ENSG00000201153.1	0	1	6762	71288	0	0	408.543	1	1
Homozygous	RNU6-376P_ENSG00000207462.1	0	2	6762	71287	0	0	56.1793	1	1
Homozygous	RNU6-379P_ENSG00000200683.1	0	1	6762	71288	0	0	408.543	1	1
Homozygous	RNU6-37P_ENSG00000199562.1	0	3	6762	71286	0	0	25.5079	1	1
Homozygous	RNU6-392P_ENSG00000201796.1	0	1	6762	71288	0	0	408.543	1	1
Homozygous	RNU6-408P_ENSG00000251719.1	0	1	6762	71288	0	0	408.543	1	1
Homozygous	RNU6-409P_ENSG00000206841.1	0	1	6762	71288	0	0	408.543	1	1
Homozygous	RNU6-40P_ENSG00000206981.1	0	1	6762	71288	0	0	408.543	1	1
Homozygous	RNU6-410P_ENSG00000252815.1	0	1	6762	71288	0	0	408.543	1	1
Homozygous	RNU6-412P_ENSG00000252243.1	0	1	6762	71288	0	0	408.543	1	1
Homozygous	RNU6-422P_ENSG00000207362.1	0	1	6762	71288	0	0	408.543	1	1
Homozygous	RNU6-428P_ENSG00000199812.1	0	2	6762	71287	0	0	56.1793	1	1
Homozygous	RNU6-429P_ENSG00000207312.1	0	1	6762	71288	0	0	408.543	1	1
Homozygous	RNU6-430P_ENSG00000252887.1	0	1	6762	71288	0	0	408.543	1	1
Homozygous	RNU6-432P_ENSG00000206923.1	0	1	6762	71288	0	0	408.543	1	1
Homozygous	RNU6-437P_ENSG00000238420.1	0	1	6762	71288	0	0	408.543	1	1
Homozygous	RNU6-43P_ENSG00000207029.1	0	1	6762	71288	0	0	408.543	1	1
Homozygous	RNU6-448P_ENSG00000252861.1	0	1	6762	71288	0	0	408.543	1	1
Homozygous	RNU6-452P_ENSG00000207135.1	0	2	6762	71287	0	0	56.1793	1	1
Homozygous	RNU6-453P_ENSG00000252628.2	0	2	6762	71287	0	0	56.1793	1	1
Homozygous	RNU6-455P_ENSG00000207412.1	0	2	6762	71287	0	0	56.1793	1	1
Homozygous	RNU6-456P_ENSG00000207222.1	0	1	6762	71288	0	0	408.543	1	1
Homozygous	RNU6-466P_ENSG00000212526.1	0	2	6762	71287	0	0	56.1793	1	1
Homozygous	RNU6-468P_ENSG00000206730.1	0	2	6762	71287	0	0	56.1793	1	1
Homozygous	RNU6-475P_ENSG00000251882.1	0	1	6762	71288	0	0	408.543	1	1
Homozygous	RNU6-479P_ENSG00000252157.1	0	1	6762	71288	0	0	408.543	1	1
Homozygous	RNU6-47P_ENSG00000206593.1	0	10	6762	71279	0	0	4.70382	1	1
Homozygous	RNU6-483P_ENSG00000206815.1	0	2	6762	71287	0	0	56.1793	1	1
Homozygous	RNU6-486P_ENSG00000199986.1	0	2	6762	71287	0	0	56.1793	1	1
Homozygous	RNU6-492P_ENSG00000199905.1	0	1	6762	71288	0	0	408.543	1	1
Homozygous	RNU6-497P_ENSG00000202186.1	0	2	6762	71287	0	0	56.1793	1	1
Homozygous	RNU6-499P_ENSG00000202485.1	0	2	6762	71287	0	0	56.1793	1	1
Homozygous	RNU6-4P_ENSG00000206932.1	0	1	6762	71288	0	0	408.543	1	1
Homozygous	RNU6-501P_ENSG00000200942.1	0	4	6762	71285	0	0	15.9733	1	1
Homozygous	RNU6-503P_ENSG00000252338.1	0	1	6762	71288	0	0	408.543	1	1
Homozygous	RNU6-505P_ENSG00000207156.1	0	1	6762	71288	0	0	408.543	1	1
Homozygous	RNU6-507P_ENSG00000251854.1	0	1	6762	71288	0	0	408.543	1	1
Homozygous	RNU6-508P_ENSG00000200101.1	0	1	6762	71288	0	0	408.543	1	1
Homozygous	RNU6-509P_ENSG00000200389.1	0	1	6762	71288	0	0	408.543	1	1
Homozygous	RNU6-512P_ENSG00000201308.1	0	3	6762	71286	0	0	25.5079	1	1
Homozygous	RNU6-513P_ENSG00000251913.1	0	4	6762	71285	0	0	15.9733	1	1
Homozygous	RNU6-514P_ENSG00000206935.1	0	1	6762	71288	0	0	408.543	1	1
Homozygous	RNU6-520P_ENSG00000207448.1	0	1	6762	71288	0	0	408.543	1	1
Homozygous	RNU6-529P_ENSG00000200253.1	0	2	6762	71287	0	0	56.1793	1	1
Homozygous	RNU6-533P_ENSG00000206871.1	0	1	6762	71288	0	0	408.543	1	1
Homozygous	RNU6-536P_ENSG00000200254.1	0	1	6762	71288	0	0	408.543	1	1
Homozygous	RNU6-53P_ENSG00000202237.1	0	2	6762	71287	0	0	56.1793	1	1
Homozygous	RNU6-543P_ENSG00000199446.1	0	1	6762	71288	0	0	408.543	1	1
Homozygous	RNU6-548P_ENSG00000252892.1	0	3	6762	71286	0	0	25.5079	1	1
Homozygous	RNU6-54P_ENSG00000202433.1	0	1	6762	71288	0	0	408.543	1	1
Homozygous	RNU6-552P_ENSG00000199739.1	0	1	6762	71288	0	0	408.543	1	1
Homozygous	RNU6-553P_ENSG00000200917.1	0	1	6762	71288	0	0	408.543	1	1
Homozygous	RNU6-556P_ENSG00000199468.1	0	1	6762	71288	0	0	408.543	1	1
Homozygous	RNU6-559P_ENSG00000251960.1	0	2	6762	71287	0	0	56.1793	1	1
Homozygous	RNU6-563P_ENSG00000201742.1	0	1	6762	71288	0	0	408.543	1	1
Homozygous	RNU6-56P_ENSG00000252795.1	0	1	6762	71288	0	0	408.543	1	1
Homozygous	RNU6-570P_ENSG00000252860.1	0	1	6762	71288	0	0	408.543	1	1
Homozygous	RNU6-579P_ENSG00000252688.1	0	1	6762	71288	0	0	408.543	1	1
Homozygous	RNU6-57P_ENSG00000223280.1	0	4	6762	71285	0	0	15.9733	1	1
Homozygous	RNU6-586P_ENSG00000253074.1	0	1	6762	71288	0	0	408.543	1	1
Homozygous	RNU6-588P_ENSG00000222213.1	0	3	6762	71286	0	0	25.5079	1	1
Homozygous	RNU6-58P_ENSG00000252952.1	0	1	6762	71288	0	0	408.543	1	1
Homozygous	RNU6-593P_ENSG00000201586.1	0	1	6762	71288	0	0	408.543	1	1
Homozygous	RNU6-595P_ENSG00000200814.1	0	1	6762	71288	0	0	408.543	1	1
Homozygous	RNU6-599P_ENSG00000238529.1	0	1	6762	71288	0	0	408.543	1	1
Homozygous	RNU6-5P_ENSG00000206965.1	0	2	6762	71287	0	0	56.1793	1	1
Homozygous	RNU6-603P_ENSG00000223335.1	0	3	6762	71286	0	0	25.5079	1	1
Homozygous	RNU6-604P_ENSG00000212219.1	0	1	6762	71288	0	0	408.543	1	1
Homozygous	RNU6-608P_ENSG00000206654.1	0	1	6762	71288	0	0	408.543	1	1
Homozygous	RNU6-609P_ENSG00000202329.1	0	1	6762	71288	0	0	408.543	1	1
Homozygous	RNU6-611P_ENSG00000207003.1	0	1	6762	71288	0	0	408.543	1	1
Homozygous	RNU6-612P_ENSG00000252718.1	0	1	6762	71288	0	0	408.543	1	1
Homozygous	RNU6-615P_ENSG00000251874.1	0	1	6762	71288	0	0	408.543	1	1
Homozygous	RNU6-61P_ENSG00000202398.1	0	1	6762	71288	0	0	408.543	1	1
Homozygous	RNU6-623P_ENSG00000200013.1	0	1	6762	71288	0	0	408.543	1	1
Homozygous	RNU6-625P_ENSG00000238658.1	0	1	6762	71288	0	0	408.543	1	1
Homozygous	RNU6-628P_ENSG00000222607.1	0	1	6762	71288	0	0	408.543	1	1
Homozygous	RNU6-62P_ENSG00000252335.1	0	2	6762	71287	0	0	56.1793	1	1
Homozygous	RNU6-634P_ENSG00000239189.1	0	2	6762	71287	0	0	56.1793	1	1
Homozygous	RNU6-638P_ENSG00000252391.1	0	1	6762	71288	0	0	408.543	1	1
Homozygous	RNU6-643P_ENSG00000206745.1	0	1	6762	71288	0	0	408.543	1	1
Homozygous	RNU6-644P_ENSG00000212457.1	0	2	6762	71287	0	0	56.1793	1	1
Homozygous	RNU6-645P_ENSG00000201519.1	0	1	6762	71288	0	0	408.543	1	1
Homozygous	RNU6-647P_ENSG00000201113.1	0	2	6762	71287	0	0	56.1793	1	1
Homozygous	RNU6-64P_ENSG00000252928.1	0	2	6762	71287	0	0	56.1793	1	1
Homozygous	RNU6-653P_ENSG00000199944.1	0	2	6762	71287	0	0	56.1793	1	1
Homozygous	RNU6-658P_ENSG00000207336.1	0	3	6762	71286	0	0	25.5079	1	1
Homozygous	RNU6-659P_ENSG00000252263.1	0	2	6762	71287	0	0	56.1793	1	1
Homozygous	RNU6-660P_ENSG00000201436.1	0	3	6762	71286	0	0	25.5079	1	1
Homozygous	RNU6-661P_ENSG00000199279.1	0	1	6762	71288	0	0	408.543	1	1
Homozygous	RNU6-664P_ENSG00000199251.1	0	1	6762	71288	0	0	408.543	1	1
Homozygous	RNU6-665P_ENSG00000207369.1	0	2	6762	71287	0	0	56.1793	1	1
Homozygous	RNU6-66P_ENSG00000200267.1	0	2	6762	71287	0	0	56.1793	1	1
Homozygous	RNU6-670P_ENSG00000201182.1	0	1	6762	71288	0	0	408.543	1	1
Homozygous	RNU6-672P_ENSG00000206638.1	0	2	6762	71287	0	0	56.1793	1	1
Homozygous	RNU6-673P_ENSG00000201954.1	0	2	6762	71287	0	0	56.1793	1	1
Homozygous	RNU6-67P_ENSG00000222791.1	0	1	6762	71288	0	0	408.543	1	1
Homozygous	RNU6-680P_ENSG00000207333.1	0	4	6762	71285	0	0	15.9733	1	1
Homozygous	RNU6-687P_ENSG00000252252.1	0	1	6762	71288	0	0	408.543	1	1
Homozygous	RNU6-689P_ENSG00000206924.1	0	4	6762	71285	0	0	15.9733	1	1
Homozygous	RNU6-697P_ENSG00000200218.1	0	1	6762	71288	0	0	408.543	1	1
Homozygous	RNU6-700P_ENSG00000212345.1	0	1	6762	71288	0	0	408.543	1	1
Homozygous	RNU6-709P_ENSG00000253066.1	0	1	6762	71288	0	0	408.543	1	1
Homozygous	RNU6-712P_ENSG00000222490.1	0	1	6762	71288	0	0	408.543	1	1
Homozygous	RNU6-717P_ENSG00000239190.1	0	1	6762	71288	0	0	408.543	1	1
Homozygous	RNU6-71P_ENSG00000207203.1	0	2	6762	71287	0	0	56.1793	1	1
Homozygous	RNU6-721P_ENSG00000222087.1	0	1	6762	71288	0	0	408.543	1	1
Homozygous	RNU6-723P_ENSG00000206700.1	0	1	6762	71288	0	0	408.543	1	1
Homozygous	RNU6-725P_ENSG00000252371.1	0	2	6762	71287	0	0	56.1793	1	1
Homozygous	RNU6-730P_ENSG00000206681.1	0	1	6762	71288	0	0	408.543	1	1
Homozygous	RNU6-732P_ENSG00000251842.1	0	1	6762	71288	0	0	408.543	1	1
Homozygous	RNU6-737P_ENSG00000202240.1	0	2	6762	71287	0	0	56.1793	1	1
Homozygous	RNU6-739P_ENSG00000212340.1	0	1	6762	71288	0	0	408.543	1	1
Homozygous	RNU6-740P_ENSG00000201604.1	0	1	6762	71288	0	0	408.543	1	1
Homozygous	RNU6-743P_ENSG00000201021.1	0	1	6762	71288	0	0	408.543	1	1
Homozygous	RNU6-745P_ENSG00000200216.2	0	1	6762	71288	0	0	408.543	1	1
Homozygous	RNU6-74P_ENSG00000206962.1	0	1	6762	71288	0	0	408.543	1	1
Homozygous	RNU6-750P_ENSG00000212248.1	0	2	6762	71287	0	0	56.1793	1	1
Homozygous	RNU6-753P_ENSG00000200796.1	0	4	6762	71285	0	0	15.9733	1	1
Homozygous	RNU6-755P_ENSG00000201270.1	0	1	6762	71288	0	0	408.543	1	1
Homozygous	RNU6-756P_ENSG00000206724.1	0	1	6762	71288	0	0	408.543	1	1
Homozygous	RNU6-757P_ENSG00000222266.1	0	1	6762	71288	0	0	408.543	1	1
Homozygous	RNU6-75P_ENSG00000251753.1	0	1	6762	71288	0	0	408.543	1	1
Homozygous	RNU6-761P_ENSG00000206875.1	0	2	6762	71287	0	0	56.1793	1	1
Homozygous	RNU6-767P_ENSG00000206859.1	0	1	6762	71288	0	0	408.543	1	1
Homozygous	RNU6-772P_ENSG00000251851.1	0	1	6762	71288	0	0	408.543	1	1
Homozygous	RNU6-774P_ENSG00000200108.1	0	2	6762	71287	0	0	56.1793	1	1
Homozygous	RNU6-777P_ENSG00000201135.1	0	1	6762	71288	0	0	408.543	1	1
Homozygous	RNU6-781P_ENSG00000252186.1	0	1	6762	71288	0	0	408.543	1	1
Homozygous	RNU6-782P_ENSG00000252661.1	0	2	6762	71287	0	0	56.1793	1	1
Homozygous	RNU6-788P_ENSG00000212269.1	0	1	6762	71288	0	0	408.543	1	1
Homozygous	RNU6-790P_ENSG00000207208.1	0	2	6762	71287	0	0	56.1793	1	1
Homozygous	RNU6-795P_ENSG00000252132.1	0	1	6762	71288	0	0	408.543	1	1
Homozygous	RNU6-79P_ENSG00000199381.1	0	2	6762	71287	0	0	56.1793	1	1
Homozygous	RNU6-7_ENSG00000201654.1	0	2	6762	71287	0	0	56.1793	1	1
Homozygous	RNU6-804P_ENSG00000207013.1	0	1	6762	71288	0	0	408.543	1	1
Homozygous	RNU6-806P_ENSG00000202017.1	0	1	6762	71288	0	0	408.543	1	1
Homozygous	RNU6-80P_ENSG00000206922.1	0	1	6762	71288	0	0	408.543	1	1
Homozygous	RNU6-810P_ENSG00000200871.1	0	4	6762	71285	0	0	15.9733	1	1
Homozygous	RNU6-812P_ENSG00000200048.1	0	2	6762	71287	0	0	56.1793	1	1
Homozygous	RNU6-815P_ENSG00000206807.1	0	1	6762	71288	0	0	408.543	1	1
Homozygous	RNU6-818P_ENSG00000201707.1	0	1	6762	71288	0	0	408.543	1	1
Homozygous	RNU6-819P_ENSG00000200986.1	0	1	6762	71288	0	0	408.543	1	1
Homozygous	RNU6-81P_ENSG00000202478.1	0	1	6762	71288	0	0	408.543	1	1
Homozygous	RNU6-821P_ENSG00000212297.1	0	1	6762	71288	0	0	408.543	1	1
Homozygous	RNU6-828P_ENSG00000201746.1	0	1	6762	71288	0	0	408.543	1	1
Homozygous	RNU6-829P_ENSG00000200570.1	0	1	6762	71288	0	0	408.543	1	1
Homozygous	RNU6-832P_ENSG00000200189.1	0	1	6762	71288	0	0	408.543	1	1
Homozygous	RNU6-834P_ENSG00000199237.1	0	1	6762	71288	0	0	408.543	1	1
Homozygous	RNU6-84P_ENSG00000272445.1	0	1	6762	71288	0	0	408.543	1	1
Homozygous	RNU6-855P_ENSG00000222327.1	0	3	6762	71286	0	0	25.5079	1	1
Homozygous	RNU6-857P_ENSG00000251702.1	0	5	6762	71284	0	0	11.5065	1	1
Homozygous	RNU6-85P_ENSG00000271932.1	0	1	6762	71288	0	0	408.543	1	1
Homozygous	RNU6-861P_ENSG00000252554.1	0	1	6762	71288	0	0	408.543	1	1
Homozygous	RNU6-863P_ENSG00000251798.1	0	3	6762	71286	0	0	25.5079	1	1
Homozygous	RNU6-865P_ENSG00000201642.1	0	1	6762	71288	0	0	408.543	1	1
Homozygous	RNU6-866P_ENSG00000274607.1	0	3	6762	71286	0	0	25.5079	1	1
Homozygous	RNU6-86P_ENSG00000271923.1	0	1	6762	71288	0	0	408.543	1	1
Homozygous	RNU6-871P_ENSG00000251931.1	0	1	6762	71288	0	0	408.543	1	1
Homozygous	RNU6-874P_ENSG00000199260.1	0	1	6762	71288	0	0	408.543	1	1
Homozygous	RNU6-875P_ENSG00000252297.1	0	2	6762	71287	0	0	56.1793	1	1
Homozygous	RNU6-887P_ENSG00000222592.1	0	1	6762	71288	0	0	408.543	1	1
Homozygous	RNU6-888P_ENSG00000199880.1	0	1	6762	71288	0	0	408.543	1	1
Homozygous	RNU6-889P_ENSG00000252998.1	0	4	6762	71285	0	0	15.9733	1	1
Homozygous	RNU6-897P_ENSG00000252944.1	0	1	6762	71288	0	0	408.543	1	1
Homozygous	RNU6-8_ENSG00000202337.1	0	6	6762	71283	0	0	8.9555	1	1
Homozygous	RNU6-900P_ENSG00000207227.1	0	2	6762	71287	0	0	56.1793	1	1
Homozygous	RNU6-901P_ENSG00000207323.1	0	1	6762	71288	0	0	408.543	1	1
Homozygous	RNU6-902P_ENSG00000253021.1	0	1	6762	71288	0	0	408.543	1	1
Homozygous	RNU6-903P_ENSG00000212572.1	0	1	6762	71288	0	0	408.543	1	1
Homozygous	RNU6-904P_ENSG00000252015.1	0	1	6762	71288	0	0	408.543	1	1
Homozygous	RNU6-912P_ENSG00000200670.1	0	1	6762	71288	0	0	408.543	1	1
Homozygous	RNU6-915P_ENSG00000201813.1	0	1	6762	71288	0	0	408.543	1	1
Homozygous	RNU6-917P_ENSG00000252103.1	0	3	6762	71286	0	0	25.5079	1	1
Homozygous	RNU6-919P_ENSG00000252540.1	0	2	6762	71287	0	0	56.1793	1	1
Homozygous	RNU6-91P_ENSG00000272439.1	0	1	6762	71288	0	0	408.543	1	1
Homozygous	RNU6-925P_ENSG00000207359.1	0	1	6762	71288	0	0	408.543	1	1
Homozygous	RNU6-926P_ENSG00000206802.1	0	1	6762	71288	0	0	408.543	1	1
Homozygous	RNU6-928P_ENSG00000252685.1	0	1	6762	71288	0	0	408.543	1	1
Homozygous	RNU6-929P_ENSG00000207158.1	0	1	6762	71288	0	0	408.543	1	1
Homozygous	RNU6-933P_ENSG00000207153.1	0	1	6762	71288	0	0	408.543	1	1
Homozygous	RNU6-938P_ENSG00000223217.1	0	1	6762	71288	0	0	408.543	1	1
Homozygous	RNU6-939P_ENSG00000207364.1	0	1	6762	71288	0	0	408.543	1	1
Homozygous	RNU6-942P_ENSG00000199872.1	0	1	6762	71288	0	0	408.543	1	1
Homozygous	RNU6-946P_ENSG00000206605.1	0	1	6762	71288	0	0	408.543	1	1
Homozygous	RNU6-948P_ENSG00000252183.1	0	2	6762	71287	0	0	56.1793	1	1
Homozygous	RNU6-94P_ENSG00000271819.1	0	1	6762	71288	0	0	408.543	1	1
Homozygous	RNU6-950P_ENSG00000207381.1	0	1	6762	71288	0	0	408.543	1	1
Homozygous	RNU6-955P_ENSG00000222429.1	0	2	6762	71287	0	0	56.1793	1	1
Homozygous	RNU6-956P_ENSG00000239030.1	0	1	6762	71288	0	0	408.543	1	1
Homozygous	RNU6-965P_ENSG00000252530.1	0	2	6762	71287	0	0	56.1793	1	1
Homozygous	RNU6-967P_ENSG00000201894.1	0	1	6762	71288	0	0	408.543	1	1
Homozygous	RNU6-968P_ENSG00000206803.1	0	1	6762	71288	0	0	408.543	1	1
Homozygous	RNU6-969P_ENSG00000206627.1	0	2	6762	71287	0	0	56.1793	1	1
Homozygous	RNU6-973P_ENSG00000201560.1	0	5	6762	71284	0	0	11.5065	1	1
Homozygous	RNU6-984P_ENSG00000200106.1	0	1	6762	71288	0	0	408.543	1	1
Homozygous	RNU6-987P_ENSG00000207490.1	0	1	6762	71288	0	0	408.543	1	1
Homozygous	RNU6-991P_ENSG00000251977.1	0	5	6762	71284	0	0	11.5065	1	1
Homozygous	RNU6-994P_ENSG00000222439.1	0	1	6762	71288	0	0	408.543	1	1
Homozygous	RNU6-997P_ENSG00000207456.1	0	2	6762	71287	0	0	56.1793	1	1
Homozygous	RNU6-998P_ENSG00000251703.1	0	2	6762	71287	0	0	56.1793	1	1
Homozygous	RNU6-9_ENSG00000207507.1	1	10	6761	71279	1.05428	0.0242896	7.4129	1	1
Homozygous	RNU6ATAC11P_ENSG00000221468.1	0	1	6762	71288	0	0	408.543	1	1
Homozygous	RNU6ATAC15P_ENSG00000221206.1	0	1	6762	71288	0	0	408.543	1	1
Homozygous	RNU6ATAC19P_ENSG00000221023.1	0	3	6762	71286	0	0	25.5079	1	1
Homozygous	RNU6ATAC22P_ENSG00000252603.1	0	1	6762	71288	0	0	408.543	1	1
Homozygous	RNU6ATAC27P_ENSG00000221216.1	0	1	6762	71288	0	0	408.543	1	1
Homozygous	RNU6ATAC28P_ENSG00000238561.1	0	1	6762	71288	0	0	408.543	1	1
Homozygous	RNU6ATAC29P_ENSG00000221015.1	0	3	6762	71286	0	0	25.5079	1	1
Homozygous	RNU6ATAC2P_ENSG00000210678.1	0	1	6762	71288	0	0	408.543	1	1
Homozygous	RNU6ATAC30P_ENSG00000221114.1	0	3	6762	71286	0	0	25.5079	1	1
Homozygous	RNU6ATAC37P_ENSG00000221255.1	0	4	6762	71285	0	0	15.9733	1	1
Homozygous	RNU6ATAC38P_ENSG00000221046.1	0	2	6762	71287	0	0	56.1793	1	1
Homozygous	RNU6ATAC40P_ENSG00000221507.1	0	1	6762	71288	0	0	408.543	1	1
Homozygous	RNU7-110P_ENSG00000252700.1	0	1	6762	71288	0	0	408.543	1	1
Homozygous	RNU7-123P_ENSG00000251720.1	0	1	6762	71288	0	0	408.543	1	1
Homozygous	RNU7-124P_ENSG00000251745.1	0	1	6762	71288	0	0	408.543	1	1
Homozygous	RNU7-130P_ENSG00000238441.1	0	2	6762	71287	0	0	56.1793	1	1
Homozygous	RNU7-13P_ENSG00000252222.1	0	1	6762	71288	0	0	408.543	1	1
Homozygous	RNU7-144P_ENSG00000238452.1	0	2	6762	71287	0	0	56.1793	1	1
Homozygous	RNU7-147P_ENSG00000238698.1	0	2	6762	71287	0	0	56.1793	1	1
Homozygous	RNU7-14P_ENSG00000238468.1	0	1	6762	71288	0	0	408.543	1	1
Homozygous	RNU7-156P_ENSG00000253023.1	0	1	6762	71288	0	0	408.543	1	1
Homozygous	RNU7-165P_ENSG00000238380.1	0	1	6762	71288	0	0	408.543	1	1
Homozygous	RNU7-173P_ENSG00000238950.1	0	1	6762	71288	0	0	408.543	1	1
Homozygous	RNU7-176P_ENSG00000238962.1	0	1	6762	71288	0	0	408.543	1	1
Homozygous	RNU7-190P_ENSG00000239185.1	0	1	6762	71288	0	0	408.543	1	1
Homozygous	RNU7-192P_ENSG00000252275.1	0	1	6762	71288	0	0	408.543	1	1
Homozygous	RNU7-22P_ENSG00000252482.1	0	1	6762	71288	0	0	408.543	1	1
Homozygous	RNU7-35P_ENSG00000252983.1	0	1	6762	71288	0	0	408.543	1	1
Homozygous	RNU7-38P_ENSG00000238446.1	0	1	6762	71288	0	0	408.543	1	1
Homozygous	RNU7-40P_ENSG00000252206.1	0	1	6762	71288	0	0	408.543	1	1
Homozygous	RNU7-41P_ENSG00000251726.1	0	1	6762	71288	0	0	408.543	1	1
Homozygous	RNU7-49P_ENSG00000251991.1	0	1	6762	71288	0	0	408.543	1	1
Homozygous	RNU7-51P_ENSG00000252369.1	0	2	6762	71287	0	0	56.1793	1	1
Homozygous	RNU7-66P_ENSG00000238949.1	0	1	6762	71288	0	0	408.543	1	1
Homozygous	RNU7-74P_ENSG00000239010.1	0	1	6762	71288	0	0	408.543	1	1
Homozygous	RNU7-92P_ENSG00000238785.1	0	3	6762	71286	0	0	25.5079	1	1
Homozygous	RNVU1-17_ENSG00000207349.1	2	24	6760	71265	0.878507	0.10061	3.53972	1	1
Homozygous	RNVU1-2_ENSG00000252135.1	0	1	6762	71288	0	0	408.543	1	1
Homozygous	RNVU1-3_ENSG00000201183.1	0	4	6762	71285	0	0	15.9733	1	1
Homozygous	RNVU1-6_ENSG00000201558.1	0	9	6762	71280	0	0	5.34188	1	1
Homozygous	RNVU1-8_ENSG00000286172.1	0	6	6762	71283	0	0	8.9555	1	1
Homozygous	U1_ENSG00000206828.1	0	5	6762	71284	0	0	11.5065	1	1
Homozygous	U1_ENSG00000273516.1	0	1	6762	71288	0	0	408.543	1	1
Homozygous	U1_ENSG00000274210.1	2	28	6760	71261	0.752947	0.0869017	2.98712	1	1
Homozygous	U1_ENSG00000277678.1	0	1	6762	71288	0	0	408.543	1	1
Homozygous	U2_ENSG00000278135.1	0	1	6762	71288	0	0	408.543	1	1
Homozygous	U2_ENSG00000278234.1	0	1	6762	71288	0	0	408.543	1	1
Homozygous	U4_ENSG00000276103.1	0	3	6762	71286	0	0	25.5079	1	1
Homozygous	U4_ENSG00000277986.1	0	1	6762	71288	0	0	408.543	1	1
Homozygous	U6_ENSG00000283136.1	0	2	6762	71287	0	0	56.1793	1	1
Homozygous	U6_ENSG00000283249.1	0	1	6762	71288	0	0	408.543	1	1
Homozygous	U6_ENSG00000283256.1	0	1	6762	71288	0	0	408.543	1	1
Homozygous	U6_ENSG00000283262.1	0	3	6762	71286	0	0	25.5079	1	1
Homozygous	U6_ENSG00000283337.1	0	1	6762	71288	0	0	408.543	1	1
Homozygous	U6_ENSG00000283414.1	0	1	6762	71288	0	0	408.543	1	1
Homozygous	U6_ENSG00000283418.1	0	1	6762	71288	0	0	408.543	1	1
Homozygous	U6_ENSG00000283432.1	0	1	6762	71288	0	0	408.543	1	1
Homozygous	U6_ENSG00000283509.1	0	1	6762	71288	0	0	408.543	1	1
Homozygous	U6_ENSG00000283527.1	0	1	6762	71288	0	0	408.543	1	1
Homozygous	U6_ENSG00000283575.1	0	2	6762	71287	0	0	56.1793	1	1
Homozygous	U7_ENSG00000276376.1	0	2	6762	71287	0	0	56.1793	1	1
Compound_Heterozygous	RN7SK_ENSG00000283293.1	0	1	6762	71288	0	0	408.543	1	1
Compound_Heterozygous	RNU1-100P_ENSG00000202125.1	0	1	6762	71288	0	0	408.543	1	1
Compound_Heterozygous	RNU1-103P_ENSG00000252311.1	0	3	6762	71286	0	0	25.5079	1	1
Compound_Heterozygous	RNU1-105P_ENSG00000200340.1	0	1	6762	71288	0	0	408.543	1	1
Compound_Heterozygous	RNU1-114P_ENSG00000202167.1	0	3	6762	71286	0	0	25.5079	1	1
Compound_Heterozygous	RNU1-11P_ENSG00000206702.1	0	1	6762	71288	0	0	408.543	1	1
Compound_Heterozygous	RNU1-122P_ENSG00000202408.2	0	6	6762	71283	0	0	8.9555	1	1
Compound_Heterozygous	RNU11-2P_ENSG00000252707.1	0	1	6762	71288	0	0	408.543	1	1
Compound_Heterozygous	RNU1-139P_ENSG00000212609.1	0	1	6762	71288	0	0	408.543	1	1
Compound_Heterozygous	RNU11-3P_ENSG00000212413.1	0	1	6762	71288	0	0	408.543	1	1
Compound_Heterozygous	RNU1-13P_ENSG00000238825.1	0	1	6762	71288	0	0	408.543	1	1
Compound_Heterozygous	RNU1-15P_ENSG00000195024.2	0	1	6762	71288	0	0	408.543	1	1
Compound_Heterozygous	RNU11-6P_ENSG00000212429.1	0	1	6762	71288	0	0	408.543	1	1
Compound_Heterozygous	RNU1-20P_ENSG00000200184.1	0	1	6762	71288	0	0	408.543	1	1
Compound_Heterozygous	RNU1-2_ENSG00000207005.1	0	3	6762	71286	0	0	25.5079	1	1
Compound_Heterozygous	RNU1-32P_ENSG00000200807.1	0	1	6762	71288	0	0	408.543	1	1
Compound_Heterozygous	RNU1-44P_ENSG00000207182.1	0	1	6762	71288	0	0	408.543	1	1
Compound_Heterozygous	RNU1-58P_ENSG00000199283.1	0	1	6762	71288	0	0	408.543	1	1
Compound_Heterozygous	RNU1-65P_ENSG00000200789.1	0	1	6762	71288	0	0	408.543	1	1
Compound_Heterozygous	RNU1-6P_ENSG00000277344.1	0	2	6762	71287	0	0	56.1793	1	1
Compound_Heterozygous	RNU1-77P_ENSG00000212170.1	0	1	6762	71288	0	0	408.543	1	1
Compound_Heterozygous	RNU1-7P_ENSG00000200975.1	0	1	6762	71288	0	0	408.543	1	1
Compound_Heterozygous	RNU1-85P_ENSG00000200997.1	0	1	6762	71288	0	0	408.543	1	1
Compound_Heterozygous	RNU1-89P_ENSG00000207322.1	0	1	6762	71288	0	0	408.543	1	1
Compound_Heterozygous	RNU1-8P_ENSG00000207056.1	0	1	6762	71288	0	0	408.543	1	1
Compound_Heterozygous	RNU1-94P_ENSG00000199497.1	0	1	6762	71288	0	0	408.543	1	1
Compound_Heterozygous	RNU1-98P_ENSG00000239023.1	0	1	6762	71288	0	0	408.543	1	1
Compound_Heterozygous	RNU2-18P_ENSG00000223156.1	0	2	6762	71287	0	0	56.1793	1	1
Compound_Heterozygous	RNU2-25P_ENSG00000222973.1	0	1	6762	71288	0	0	408.543	1	1
Compound_Heterozygous	RNU2-41P_ENSG00000222923.1	0	1	6762	71288	0	0	408.543	1	1
Compound_Heterozygous	RNU2-58P_ENSG00000252212.1	0	1	6762	71288	0	0	408.543	1	1
Compound_Heterozygous	RNU2-5P_ENSG00000222465.1	0	1	6762	71288	0	0	408.543	1	1
Compound_Heterozygous	RNU2-64P_ENSG00000223247.1	0	1	6762	71288	0	0	408.543	1	1
Compound_Heterozygous	RNU2-7P_ENSG00000222726.1	0	1	6762	71288	0	0	408.543	1	1
Compound_Heterozygous	RNU4-10P_ENSG00000201253.1	0	1	6762	71288	0	0	408.543	1	1
Compound_Heterozygous	RNU4-27P_ENSG00000222821.1	0	1	6762	71288	0	0	408.543	1	1
Compound_Heterozygous	RNU4-63P_ENSG00000223245.1	0	1	6762	71288	0	0	408.543	1	1
Compound_Heterozygous	RNU4-73P_ENSG00000200034.1	0	1	6762	71288	0	0	408.543	1	1
Compound_Heterozygous	RNU4-82P_ENSG00000199313.1	0	1	6762	71288	0	0	408.543	1	1
Compound_Heterozygous	RNU4-86P_ENSG00000222067.1	0	1	6762	71288	0	0	408.543	1	1
Compound_Heterozygous	RNU4ATAC3P_ENSG00000252508.1	0	1	6762	71288	0	0	408.543	1	1
Compound_Heterozygous	RNU4ATAC4P_ENSG00000252116.1	0	1	6762	71288	0	0	408.543	1	1
Compound_Heterozygous	RNU5B-1_ENSG00000200156.1	1	12	6761	71277	0.878525	0.0205485	5.93965	1	1
Compound_Heterozygous	RNU5E-8P_ENSG00000200372.1	0	1	6762	71288	0	0	408.543	1	1
Compound_Heterozygous	RNU6-1011P_ENSG00000207399.1	0	1	6762	71288	0	0	408.543	1	1
Compound_Heterozygous	RNU6-1083P_ENSG00000206749.1	0	1	6762	71288	0	0	408.543	1	1
Compound_Heterozygous	RNU6-1146P_ENSG00000252091.1	0	2	6762	71287	0	0	56.1793	1	1
Compound_Heterozygous	RNU6-1167P_ENSG00000200097.1	0	1	6762	71288	0	0	408.543	1	1
Compound_Heterozygous	RNU6-1186P_ENSG00000222361.1	0	1	6762	71288	0	0	408.543	1	1
Compound_Heterozygous	RNU6-1197P_ENSG00000212485.1	0	1	6762	71288	0	0	408.543	1	1
Compound_Heterozygous	RNU6-1204P_ENSG00000200818.1	0	1	6762	71288	0	0	408.543	1	1
Compound_Heterozygous	RNU6-1227P_ENSG00000206708.1	0	1	6762	71288	0	0	408.543	1	1
Compound_Heterozygous	RNU6-1250P_ENSG00000212520.1	0	1	6762	71288	0	0	408.543	1	1
Compound_Heterozygous	RNU6-1263P_ENSG00000207331.1	0	1	6762	71288	0	0	408.543	1	1
Compound_Heterozygous	RNU6-1264P_ENSG00000206618.1	0	3	6762	71286	0	0	25.5079	1	1
Compound_Heterozygous	RNU6-1294P_ENSG00000251804.1	0	1	6762	71288	0	0	408.543	1	1
Compound_Heterozygous	RNU6-1305P_ENSG00000201223.1	0	1	6762	71288	0	0	408.543	1	1
Compound_Heterozygous	RNU6-1325P_ENSG00000201775.1	0	1	6762	71288	0	0	408.543	1	1
Compound_Heterozygous	RNU6-140P_ENSG00000207296.1	0	1	6762	71288	0	0	408.543	1	1
Compound_Heterozygous	RNU6-141P_ENSG00000222431.1	0	1	6762	71288	0	0	408.543	1	1
Compound_Heterozygous	RNU6-153P_ENSG00000201292.1	0	1	6762	71288	0	0	408.543	1	1
Compound_Heterozygous	RNU6-15P_ENSG00000207264.1	0	1	6762	71288	0	0	408.543	1	1
Compound_Heterozygous	RNU6-161P_ENSG00000199921.1	0	1	6762	71288	0	0	408.543	1	1
Compound_Heterozygous	RNU6-176P_ENSG00000253005.1	0	2	6762	71287	0	0	56.1793	1	1
Compound_Heterozygous	RNU6-1_ENSG00000206625.1	0	2	6762	71287	0	0	56.1793	1	1
Compound_Heterozygous	RNU6-300P_ENSG00000238616.1	0	3	6762	71286	0	0	25.5079	1	1
Compound_Heterozygous	RNU6-322P_ENSG00000251819.1	0	2	6762	71287	0	0	56.1793	1	1
Compound_Heterozygous	RNU6-333P_ENSG00000238669.1	0	3	6762	71286	0	0	25.5079	1	1
Compound_Heterozygous	RNU6-335P_ENSG00000201433.1	0	1	6762	71288	0	0	408.543	1	1
Compound_Heterozygous	RNU6-34P_ENSG00000201744.1	0	1	6762	71288	0	0	408.543	1	1
Compound_Heterozygous	RNU6-351P_ENSG00000251906.2	0	2	6762	71287	0	0	56.1793	1	1
Compound_Heterozygous	RNU6-356P_ENSG00000206867.1	0	1	6762	71288	0	0	408.543	1	1
Compound_Heterozygous	RNU6-364P_ENSG00000207115.1	0	2	6762	71287	0	0	56.1793	1	1
Compound_Heterozygous	RNU6-431P_ENSG00000206601.1	0	1	6762	71288	0	0	408.543	1	1
Compound_Heterozygous	RNU6-437P_ENSG00000238420.1	0	2	6762	71287	0	0	56.1793	1	1
Compound_Heterozygous	RNU6-439P_ENSG00000206915.1	0	1	6762	71288	0	0	408.543	1	1
Compound_Heterozygous	RNU6-47P_ENSG00000206593.1	0	1	6762	71288	0	0	408.543	1	1
Compound_Heterozygous	RNU6-501P_ENSG00000200942.1	0	1	6762	71288	0	0	408.543	1	1
Compound_Heterozygous	RNU6-512P_ENSG00000201308.1	0	2	6762	71287	0	0	56.1793	1	1
Compound_Heterozygous	RNU6-527P_ENSG00000200295.1	0	1	6762	71288	0	0	408.543	1	1
Compound_Heterozygous	RNU6-529P_ENSG00000200253.1	0	1	6762	71288	0	0	408.543	1	1
Compound_Heterozygous	RNU6-556P_ENSG00000199468.1	0	1	6762	71288	0	0	408.543	1	1
Compound_Heterozygous	RNU6-57P_ENSG00000223280.1	0	4	6762	71285	0	0	15.9733	1	1
Compound_Heterozygous	RNU6-595P_ENSG00000200814.1	0	1	6762	71288	0	0	408.543	1	1
Compound_Heterozygous	RNU6-628P_ENSG00000222607.1	0	1	6762	71288	0	0	408.543	1	1
Compound_Heterozygous	RNU6-649P_ENSG00000207192.1	0	3	6762	71286	0	0	25.5079	1	1
Compound_Heterozygous	RNU6-735P_ENSG00000222544.1	0	1	6762	71288	0	0	408.543	1	1
Compound_Heterozygous	RNU6-781P_ENSG00000252186.1	0	1	6762	71288	0	0	408.543	1	1
Compound_Heterozygous	RNU6-848P_ENSG00000251757.1	0	1	6762	71288	0	0	408.543	1	1
Compound_Heterozygous	RNU6-84P_ENSG00000272445.1	0	1	6762	71288	0	0	408.543	1	1
Compound_Heterozygous	RNU6-857P_ENSG00000251702.1	0	2	6762	71287	0	0	56.1793	1	1
Compound_Heterozygous	RNU6-85P_ENSG00000271932.1	0	3	6762	71286	0	0	25.5079	1	1
Compound_Heterozygous	RNU6-866P_ENSG00000274607.1	0	2	6762	71287	0	0	56.1793	1	1
Compound_Heterozygous	RNU6-869P_ENSG00000207138.1	0	1	6762	71288	0	0	408.543	1	1
Compound_Heterozygous	RNU6-874P_ENSG00000199260.1	0	1	6762	71288	0	0	408.543	1	1
Compound_Heterozygous	RNU6-889P_ENSG00000252998.1	0	1	6762	71288	0	0	408.543	1	1
Compound_Heterozygous	RNU6-8_ENSG00000202337.1	0	3	6762	71286	0	0	25.5079	1	1
Compound_Heterozygous	RNU6-910P_ENSG00000212146.1	0	2	6762	71287	0	0	56.1793	1	1
Compound_Heterozygous	RNU6-921P_ENSG00000207089.1	0	1	6762	71288	0	0	408.543	1	1
Compound_Heterozygous	RNU6-925P_ENSG00000207359.1	0	1	6762	71288	0	0	408.543	1	1
Compound_Heterozygous	RNU6-928P_ENSG00000252685.1	0	1	6762	71288	0	0	408.543	1	1
Compound_Heterozygous	RNU6-966P_ENSG00000252288.1	0	1	6762	71288	0	0	408.543	1	1
Compound_Heterozygous	RNU6-976P_ENSG00000251895.1	0	1	6762	71288	0	0	408.543	1	1
Compound_Heterozygous	RNU6-97P_ENSG00000200257.1	0	1	6762	71288	0	0	408.543	1	1
Compound_Heterozygous	RNU6ATAC40P_ENSG00000221507.1	0	1	6762	71288	0	0	408.543	1	1
Compound_Heterozygous	RNU6ATAC_ENSG00000221676.1	0	5	6762	71284	0	0	11.5065	1	1
Compound_Heterozygous	RNU7-156P_ENSG00000253023.1	0	1	6762	71288	0	0	408.543	1	1
Compound_Heterozygous	RNU7-1_ENSG00000238923.1	1	11	6761	71278	0.958411	0.022263	6.59592	1	1
Compound_Heterozygous	RNU7-21P_ENSG00000238558.1	0	1	6762	71288	0	0	408.543	1	1
Compound_Heterozygous	RNVU1-14_ENSG00000207501.1	2	28	6760	71261	0.752947	0.0869017	2.98712	1	1
Compound_Heterozygous	U1_ENSG00000270384.1	0	1	6762	71288	0	0	408.543	1	1
Compound_Heterozygous	U1_ENSG00000270722.1	0	9	6762	71280	0	0	5.34188	1	1
Compound_Heterozygous	U1_ENSG00000273768.1	3	32	6759	71257	0.988363	0.193602	3.16057	1	1
Compound_Heterozygous	U1_ENSG00000275291.1	0	4	6762	71285	0	0	15.9733	1	1
Compound_Heterozygous	U6_ENSG00000283313.1	0	1	6762	71288	0	0	408.543	1	1
Compound_Heterozygous	U6_ENSG00000283412.1	0	1	6762	71288	0	0	408.543	1	1

## Sheet: Supplementary Table 3_
Supplementary Table 3: Counts of individuals with more than one rare variant in RNU2-2 in each cohort of 100KGP
			GRCh38												GRCh37 (n=8,083)			TOTAL (n=88,615)
			AggV2 (n=78,051)									non-Agg V2 data (n=2,481)
			Variants identified in the AggV2 file			Manual checking for phase switches in all seemingly compound heterozygous and in cis variants
						False negatives			False positives
			Individuals	Families	Variant combinations	Individuals	Families	Variant combinations	Individuals	Families	Variant combinations	Individuals	Families	Variant combinations	Individuals	Families	Variant combinations	Individuals	Families	Variant combinations
	Homozygous	NDD	16	11	10	0	0	0	0	0	0	0	0	0	1	1	1	17	12	11
		Control	17	15	13	0	0	0	0	0	0	1	1	1	2	2	2	20	18	16
		NDD + Control	33	26	23	0	0	0	0	0	0	1	1	1	3	3	3	37	30	27
	Compound Heterozygous	NDD	16	15	15	3	3	3	0	0	0	1	1	1	3	2	2	23	21	21
		Control	60	59	57	4	4	4	-8	-8	-8	2	2	2	4	4	4	62	61	59
		NDD + Control	76	74	72	7	7	7	-8	-8	-8	3	3	3	7	6	6	85	82	80
	Biallelic (Homozygous + Compound heterozygous)	NDD	32	26	25	3	3	3	0	0	0	1	1	1	4	3	3	40	33	32
		Control	77	74	70	4	4	4	-8	-8	-8	3	3	3	6	6	6	82	79	75
		NDD + Control	109	100	95	7	7	7	-8	-8	-8	4	4	4	10	9	9	122	112	107

## Sheet: Supplementary Table 4_
Supplementary Table 4: Enrichment analysis of the disbribution of biallelic RNU2-2 variants comparing NDD cases and controls
comparison	zygosity	region	case_within the region	case_outside the region	control_within the region	control_outside the region	odds_ratio	ci_lo	ci_hi	p
ndd_vs_gel_controls	hom	five_prime	1	9	1	14	1.55556	0.0859745	28.145	1
ndd_vs_ukb	hom	five_prime	1	9	1	25	2.77778	0.156772	49.2183	0.484127
ndd_vs_gel_controls	hom	sm	3	7	1	14	6	0.523876	68.7186	0.266798
ndd_vs_ukb	hom	sm	3	7	1	25	10.7143	0.959064	119.696	0.0565317
ndd_vs_gel_controls	comp_het	five_prime	17	2	11	44	34	6.81495	169.627	1.06623e-07
ndd_vs_ukb	comp_het	five_prime	17	2	2	36	153	19.8334	1180.28	1.89857e-10
ndd_vs_gel_controls	comp_het	sm	2	17	2	53	3.11765	0.407548	23.8493	0.27038
ndd_vs_ukb	comp_het	sm	2	17	6	32	0.627451	0.114055	3.45181	0.705653

## Sheet: Supplementary Table 5_
Supplementary Table 5: Prioritised biallelic variants in RNU2-2 in unsolved NDD cases including both discovery and validation cohorts
Participant	Family	Sequencing_set_up	Allele1	Allele2	Affection	Confidence_recurrent	Participant_type	Comment
Participant_1	Family_1	Trio	n.183G>C	n.183G>C	Unsolved_NDD	100KGP	Proband
Participant_2	Family_2	Trio	n.181G>C	n.181G>C	Unsolved_NDD	100KGP	Proband
Participant_3	Family_3	Trio	n.166G>C	n.166G>C	Unsolved_NDD	100KGP	Proband
Participant_4	Family_4	Quad	n.20G>A	n.20G>A	Unsolved_NDD	100KGP	Proband
Participant_5	Family_4	Quad	n.20G>A	n.20G>A	Unsolved_NDD	100KGP	Sibling
Participant_6	Family_5	Trio	n.20G>A	n.20G>A	Unsolved_NDD	100KGP	Proband
Participant_7	Family_6	Quintet	n.104T>C	n.104T>C	Unsolved_NDD	100KGP	Proband
Participant_8	Family_6	Quintet	n.104T>C	n.104T>C	Unsolved_NDD	100KGP	Sibling
Participant_9	Family_6	Quintet	n.104T>C	n.104T>C	Unsolved_NDD	100KGP	Sibling
Participant_10	Family_7	Trio	n.116_127del	n.116_127del	Unsolved_NDD	100KGP	Proband
Participant_11	Family_8	Duo	n.127G>C	n.127G>C	Unsolved_NDD	100KGP	Proband
Participant_12	Family_9	Trio	n.100T>G	n.13C>A	Unsolved_NDD	100KGP	Proband
Participant_13	Family_10	Trio	n.186_*27del	n.171_187del	Unsolved_NDD	100KGP	Proband
Participant_14	Family_11	Quad	n.135C>T	n.26A>C	Unsolved_NDD	100KGP	Proband	Multiple conditions segregating separately – sib has neither variant
Participant_15	Family_12	Duo	n.61C>T	n.20G>A	Unsolved_NDD	100KGP	Proband
Participant_16	Family_13	Trio	n.135C>T	n.78C>G	Unsolved_NDD	100KGP	Proband
Participant_17	Family_14	Duo	n.104T>G	n.8C>T	Unsolved_NDD	100KGP	Proband
Participant_18	Family_15	Duo	n.138C>T	n.61C>T	Unsolved_NDD	100KGP	Proband
Participant_19	Family_16	Trio	n.179C>T	n.3C>T	Unsolved_NDD	100KGP	Proband
Participant_20	Family_17	Quad	n.158G>C	n.28C>G	Unsolved_NDD	100KGP	Proband
Participant_21	Family_17	Quad	n.158G>C	n.28C>G	Unsolved_NDD	100KGP	Sibling
Participant_22	Family_18	Trio	n.79_80insT	n.39T>C	Unsolved_NDD	100KGP	Proband
Participant_23	Family_19	Trio	n.146C>T	n.8C>T	Unsolved_NDD	100KGP	Proband
Participant_24	Family_20	Quintet	[n.132C>T ; n.117T>C]	[n.132C>T ; n.117T>C]	Unsolved_NDD	100KGP	Proband
Participant_25	Family_20	Quintet	[n.132C>T ; n.117T>C]	[n.132C>T ; n.117T>C]	Unsolved_NDD	100KGP	Sibling
Participant_26	Family_20	Quintet	[n.132C>T ; n.117T>C]	[n.132C>T ; n.117T>C]	Unsolved_NDD	100KGP	Sibling
Participant_27	Family_21	Duo	n.129T>C	n.5C>T	Unsolved_NDD	100KGP	Proband
Participant_28	Family_21	Duo	n.*9_*29del	n.5C>T	Unsolved_NDD	100KGP	Half-Sibling	Identified through segregation
Participant_29	Family_22	Trio	n.175G>A	n.43T>C	Unsolved_NDD	100KGP	Proband
Participant_30	Family_23	Trio	n.116_127dup	n.113G>A	Unsolved_NDD	100KGP	Proband
Participant_31	Family_24	Trio	n.135C>T	n.82G>A	Unsolved_NDD	100KGP	Proband
Participant_32	Family_25	Singleton	n.183G>A	n.45C>T	Unsolved_NDD	100KGP	Proband
Participant_33	Family_26	Trio	[n.189T>C ; n.162dup]	[n.62T>G ; n.43T>G]	Unsolved_NDD	100KGP	Proband
Participant_34	Family_27	Trio	n.63G>A	n.19G>A	Unsolved_NDD	100KGP	Proband	n.63G>A arose de novo
Participant_35	Family_28	Trio	n.131G>C	n.25G>A	Unsolved_NDD	100KGP	Proband
Participant_36	Family_29	Singleton	n.102T>C	n.102T>C	Unsolved_NDD	100KGP	Proband
Participant_37	Family_29	Singleton	n.102T>C	n.102T>C	Unsolved_NDD	100KGP	Sibling	Identified through segregation
Participant_38	Family_30	Trio	n.41T>A	n.127G>C	Unsolved_NDD	100KGP	Proband
Participant_39	Family_31	Quad	n.31G>A	n.45C>T	Unsolved_NDD	100KGP	Proband
Participant_40	Family_31	Quad	n.31G>A	n.45C>T	Unsolved_NDD	100KGP	Sibling
Participant_41	Family_32	Trio	n.50C>T	n.45C>G	Unsolved_NDD	GMS	Proband
Participant_42	Family_33	Trio	n.106G>A	n.48A>G	Unsolved_NDD	GMS	Proband
Participant_43	Family_34	Trio	[n.183_184insA; n.67C>T]	n.45C>T	Unsolved_NDD	GMS	Proband
Participant_44	Family_35	Duo	n.52G>A	n.19G>A	Unsolved_NDD	GMS	Proband
Participant_45	Family_36	Duo	n.182T>C	[n.36G>A; n.154C>T]	Unsolved_NDD	GMS	Proband
Participant_46	Family_37	Trio	[n.113G>A; n.57A>G]	n.41_42insT	Unsolved_NDD	GMS	Proband
Participant_47	Family_38	Trio	n.170_*5del	n.61C>G	Unsolved_NDD	GMS	Proband
Participant_48	Family_39	Trio	n.64A>G	n.64A>G	Unsolved_NDD	GMS	Proband
Participant_49	Family_40	Singleton	n.116_127del	n.45C>T	Unsolved_NDD	GMS	Proband
Participant_50	Family_41	Singleton	n.45C>T	n.18_21delinsGGG	Unsolved_NDD	GMS	Proband
Participant_51	Family_42	Trio	n.104T>C	[n.157G>C; n.56A>T]	Unsolved_NDD	Australia	Proband
Participant_52	Family_43	Trio	n.28C>G	n.28C>G	Unsolved_NDD	Australia	Proband
Participant_53	Family_44	Singleton	n.104T>C	n.100T>G	Unsolved_NDD	SolveRD	Proband
Participant_54	Family_45	Singleton	n.159_176dup	n.104T>C	Unsolved_NDD	SolveRD	Proband
Participant_55	Family_45	Singleton	n.159_176dup	n.104T>C	Unsolved_NDD	SolveRD	Sibling	Identified through segregation
Participant_56	Family_46	Trio	n.157G>C	n.31G>A	Unsolved_NDD	South Korea	Proband	n.31G>A arose de novo along with a de novo variant in MTOR, which partially matches phenotype
Participant_57	Family_47	Trio	n.12G>C	n.171T>C	Unsolved_NDD	South Korea	Proband
Participant_58	Family_48	Trio	n.21C>A	n.180G>A	Unsolved_NDD	South Korea	Proband
Participant_59	Family_49	Trio	n.20G>A	n.21C>A	Unsolved_NDD	South Korea	Proband
Participant_60	Family_50	Trio	n.161_162insCCTGGTATT	n.161_162insCCTGGTATT	Unsolved_NDD	Saudi Arabia	Proband
Participant_61	Family_51	Trio	n.150C>T	n.150C>T	Unsolved_NDD	Saudi Arabia	Proband
Participant_62	Family_52	Trio	n.116_127del	n.116_127del	Unsolved_NDD	Saudi Arabia	Proband
Participant_63	Family_53	Trio	n.116_127del	n.116_127del	Unsolved_NDD	Saudi Arabia	Proband
Participant_64	Family_54	Trio	n.56_57insT	n.56_57insT	Unsolved_NDD	Saudi Arabia	Proband
Participant_65	Family_55	Trio	n.45C>T	n.45C>T	Unsolved_NDD	Saudi Arabia	Proband
Participant_66	Family_55	Trio	n.45C>T	n.45C>T	Unsolved_NDD	Saudi Arabia	SIbling
Participant_67	Family_56	Trio	n.45C>T	n.45C>T	Unsolved_NDD	Saudi Arabia	Proband
Participant_68	Family_57	Trio	n.24G>A	n.24G>A	Unsolved_NDD	Saudi Arabia	Proband
Participant_69	Family_58	Trio	n.24G>A	n.24G>A	Unsolved_NDD	Saudi Arabia	Proband
Participant_70	Family_59	Trio	n.23A>G	n.23A>G	Unsolved_NDD	Saudi Arabia	Proband
Participant_71	Family_60	Trio	n.20G>A	n.20G>A	Unsolved_NDD	Saudi Arabia	Proband
Participant_72	Family_60	Trio	n.20G>A	n.20G>A	Unsolved_NDD	Saudi Arabia	Sibling
Participant_73	Family_61	Trio	n.177A>G	n.177A>G	Unsolved_NDD	Saudi Arabia	Proband
Participant_74	Family_62	Quintet	n.44T>A	n.107_118del	Unsolved_NDD	Sweden	Proband
Participant_75	Family_62	Quintet	n.44T>A	n.107_118del	Unsolved_NDD	Sweden	Sibling
Participant_76	Family_62	Quintet	n.44T>A	n.107_118del	Unsolved_NDD	Sweden	Sibling
Participant_77	Family_63	Quad	n.14C>G	n.61C>G	Unsolved_NDD	Sweden	Proband
Participant_78	Family_63	Quad	n.14C>G	n.61C>G	Unsolved_NDD	Sweden	Sibling
Participant_79	Family_64	Trio	n.104T>G	n.19G>A	Unsolved_NDD	Sweden	Proband	n.19G>A arose de novo
Participant_80	Family_65	Trio	n.45C>T	n.131G>A	Unsolved_NDD	Sweden	Proband
Participant_81	Family_66	Trio	n.25G>T	n.52G>A	Unsolved_NDD	Sweden	Proband
Participant_82	Family_67	Trio	n.23A>G	n.23A>G	Unsolved_NDD	Sweden	Proband
Participant_83	Family_68	Trio	n.61C>A	n.61C>G	Unsolved_NDD	Sweden	Proband
Participant_84	Family_69	Trio	n.61C>G	n.61C>G	Unsolved_NDD	Sweden	Proband
Participant_85	Family_70	Quad	n.45C>T	n.107_118del	Unsolved_NDD	Sweden	Proband
Participant_86	Family_70	Quad	n.45C>T	n.107_118del	Unsolved_NDD	Sweden	Sibling

## Sheet: Supplementary Table 6_
Supplementary Table 6: Significantly enriched HPO terms in biallelic RNU2-2 cases compared to all other NDD participants
HPO	RNU2-2 Cases with term (N=31)	Odds ratio	P	pAdj (Bonferroni)	conf_lower	conf_upper
HP:0001250	24	9.03277	1.15794e-08	8.22135e-07	3.7705	24.8724	Seizure
HP:0001311	10	8.80329	2.23232e-06	3.96238e-05	3.68155	19.6484	Abnormal nervous system electrophysiology
HP:0002353	10	8.91125	2.01401e-06	3.96238e-05	3.72603	19.8909	EEG abnormality
HP:0030178	10	8.91125	2.01401e-06	3.96238e-05	3.72603	19.8909	Abnormality of central nervous system electrophysiology
HP:0020219	9	6.77662	4.22313e-05	0.000599684	2.73405	15.3912	Motor seizure
HP:0002197	10	5.73059	7.24526e-05	0.000857355	2.40068	12.7669	Generalized-onset seizure
HP:0007105	5	12.0022	0.000126708	0.00128518	3.55428	32.3177	Infantile encephalopathy
HP:0001298	5	8.48377	0.000590512	0.0052408	2.52092	22.7217	Encephalopathy
HP:0002121	6	6.22397	0.00089906	0.00709258	2.07545	15.6558	Generalized non-motor (absence) seizure
HP:0033259	6	6.02344	0.00105576	0.00749589	2.00935	15.1527	Non-motor seizure
HP:0011097	5	6.18821	0.00227032	0.0146539	1.84316	16.5203	Epileptic spasm
HP:0011146	6	5.01162	0.00256766	0.015192	1.67327	12.5948	Dialeptic seizure
HP:0011182	5	5.18738	0.00468485	0.0240337	1.54652	13.8333	Interictal epileptiform activity
HP:0025373	5	5.17254	0.00473904	0.0240337	1.54202	13.7937	Interictal EEG abnormality
HP:0032677	4	6.17149	0.0059023	0.0279376	1.55699	17.9063	Generalized-onset motor seizure
HP:0011198	4	6.04153	0.00634124	0.0281392	1.52449	17.5252	EEG with generalized epileptiform discharges
HP:0002069	5	4.66544	0.00714966	0.0298603	1.3917	12.4324	Bilateral tonic-clonic seizure
HP:0000271	4	0.286775	0.0125735	0.0495953	0.0728801	0.82398	Abnormality of the face
HP:0000478	4	0.37042	0.0706284	0.263927	0.0940761	1.06439	Abnormality of the eye
HP:0100022	9	1.98297	0.0921618	0.327174	0.802263	4.48988	Abnormality of movement
HP:0001382	4	2.16651	0.134601	0.455079	0.549218	6.24464	Joint hypermobility
HP:0010864	4	2.06126	0.151951	0.490386	0.522605	5.94007	Intellectual disability, severe
HP:0012758	21	0.584368	0.188184	0.580916	0.262934	1.39193	Neurodevelopmental delay
HP:0000152	12	0.615285	0.210011	0.605454	0.272075	1.33665	Abnormality of head or neck
HP:0000234	12	0.626533	0.213188	0.605454	0.277045	1.36109	Abnormality of the head
HP:0012759	29	0.488479	0.269153	0.734994	0.122705	4.24234	Neurodevelopmental abnormality
HP:0000924	12	0.661265	0.284463	0.748034	0.292404	1.43654	Abnormality of the skeletal system
HP:0002342	4	1.67346	0.314604	0.770238	0.424468	4.81938	Intellectual disability, moderate
HP:0003011	5	0.580398	0.304782	0.770238	0.173874	1.53807	Abnormality of the musculature
HP:0000708	14	1.48014	0.347864	0.78823	0.674595	3.19451	Atypical behavior
HP:0001263	18	0.718811	0.350847	0.78823	0.332537	1.59779	Global developmental delay
HP:5200241	4	1.50533	0.355258	0.78823	0.381916	4.33396	Recurrent maladaptive behavior
HP:0001507	6	0.630911	0.42049	0.90469	0.211433	1.57773	Growth abnormality
HP:0000252	7	1.28407	0.495024	0.933483	0.466499	3.07758	Microcephaly
HP:0009121	9	0.710311	0.457747	0.933483	0.287613	1.60712	Abnormal axial skeleton morphology
HP:0011729	4	1.45769	0.525906	0.933483	0.369851	4.1964	Abnormality of joint mobility
HP:0011804	5	0.668955	0.519691	0.933483	0.200372	1.77301	Abnormal muscle physiology
HP:0011842	12	0.748595	0.474405	0.933483	0.330996	1.62629	Abnormal skeletal morphology
HP:0033127	16	0.74752	0.466563	0.933483	0.34568	1.62519	Abnormality of the musculoskeletal system
HP:0034430	4	1.45769	0.525906	0.933483	0.369851	4.1964	Abnormal joint physiology
HP:0011843	4	1.34906	0.54251	0.939468	0.342334	3.88303	Abnormal musculoskeletal physiology
HP:0000001	31	0	1	1	0	Inf	All
HP:0000118	31	0	1	1	0	Inf	Phenotypic abnormality
HP:0000240	9	1.19523	0.680305	1	0.483783	2.70495	Abnormality of skull size
HP:0000707	31	Inf	1	1	0.0252472	Inf	Abnormality of the nervous system
HP:0000729	9	1.09639	0.840266	1	0.443815	2.48107	Autistic behavior
HP:0000750	17	1.05374	1	1	0.488258	2.31167	Delayed speech and language development
HP:0000929	9	0.874167	0.848117	1	0.353929	1.97798	Abnormal skull morphology
HP:0001249	25	1.19377	0.830683	1	0.477268	3.56259	Intellectual disability
HP:0001252	5	1.01341	1	1	0.303471	2.68721	Hypotonia
HP:0001270	13	0.873884	0.856978	1	0.393227	1.8888	Motor delay
HP:0001290	5	1.22	0.60358	1	0.365224	3.23573	Generalized hypotonia
HP:0001510	4	0.935955	1	1	0.237623	2.69191	Growth delay
HP:0002011	9	0.812327	0.704978	1	0.328863	1.83789	Morphological central nervous system abnormality
HP:0002060	8	1.01464	1	1	0.391872	2.35326	Abnormal cerebral morphology
HP:0002167	17	1.02491	1	1	0.474914	2.24838	Abnormality of speech or vocalization
HP:0002194	12	0.907505	0.856539	1	0.401297	1.97159	Delayed gross motor development
HP:0002463	17	1.04958	1	1	0.486328	2.30254	Language impairment
HP:0002977	7	1.00087	1	1	0.363685	2.398	Aplasia/Hypoplasia involving the central nervous system
HP:0003808	5	0.74905	0.660696	1	0.224331	1.98545	Abnormal muscle tone
HP:0007364	7	1.16125	0.658469	1	0.421907	2.78265	Aplasia/Hypoplasia of the cerebrum
HP:0010862	12	1.12689	0.851565	1	0.498273	2.44828	Delayed fine motor development
HP:0011442	5	1.12564	0.798055	1	0.337026	2.98513	Abnormal central motor function
HP:0011446	28	1.0567	1	1	0.32554	5.44075	Abnormality of mental function
HP:0012373	4	0.726723	0.809566	1	0.184553	2.08953	Abnormal eye physiology
HP:0012443	8	0.791843	0.697333	1	0.305838	1.83615	Abnormal brain morphology
HP:0012638	31	Inf	1	1	0.0393976	Inf	Abnormal nervous system physiology
HP:0012639	9	0.787654	0.704905	1	0.318888	1.78217	Abnormal nervous system morphology
HP:0034434	17	1.01721	1	1	0.471339	2.2317	Abnormal communication
HP:0040195	7	1.2569	0.644076	1	0.45664	3.01234	Decreased head circumference
HP:0100547	8	0.991396	1	1	0.382899	2.29933	Abnormal forebrain morphology

## Sheet: Supplementary Table 7_
Supplementary Table 7: Detailed clinical information for 28 individuals with prioritised biallelic RNU2-2 variants
Family	4		5	53	29		6			7	8	3	21		14	47	41	35	27	49	48	28	17		46	35	26	22	32	34	23	44	45
Individual	P4	P5	6	52	36	37	7	8	9	10	11	3	27	28	17	57	50	44	34	59	58	35	20	21	56	45	33	29	41	43		53	54	55
Cohort	Discovery	Discovery	Discovery	Validation	Discovery	Discovery	Discovery	Discovery	Discovery	Discovery	Discovery	Discovery	Discovery	Discovery	Discovery	Validation	Validation	Validation	Discovery	Validation	Validation	Discovery	Discovery	Discovery	Validation	Validation	Discovery	Discovery	Validation	Validation	Validation	Validation	Validation	Validation
Sex	Male	Female	Male	Male	Female	Male	Male	Female	Female	Male	Male	Female	Female	Male	Female	M	Male	Male	Female	F	F	Female	Female	Male	M	Female	Male	Female	Female	Male	Female	Female	Female	Male
Current age	10yrs 9m	14yrs 4m	15 years	10 years	16 years	8 years	16 years	19 years	25 years	14 years	19 years	30 years	Deceased aged 16 years	17 years	30 years	13 YO	26 years	14 years	34 years	8 yr 10 mo	8 yr 8 mo	11 years	Deceased at 23 years	NR	14 TR 3 MO	5 years	20 years	16 years	7 years	14 years	5 years 3 months	13 years	15 years	14 years
Age at presentation	6 months	6 months	NK	6 months	6 months	5 months	12 months	2 years	2 years	6 months	9 months	4 weeks	11 months	7 months	0 years (breathing difficulties aged 0 days, developmental delay by 9 months)	9 yr 3 mo	11 months	6 months	7 months			7 months	Birth	NR	27 mo	2 years	19 months	6 months	6 month	4.5 years	6 months	9 months	6-7 months	10 months
Ethnicity	British Asian (Pakistani)	British Asian (Pakistani)	Pakistani	Tajik (Afghani)	Pakistani	Pakistani	Somalian	Somalian	Somalian	South Asian	South Asian	South Asian	White British	White British	White British	Korean	White British	White British	White British	Korean	Korean	White British	NR	NR	Korean	White British	Mixed White British / Asian	Romanian	White British	White British	White British / Irish	Italian	Italian	Italian
Mutation (NM_012421)
gDNA change	chr11:62841790C>T	chr11:62841790C>T	chr11:62841790C>T	chr11:g.62841782G>C	chr11:g.62841708A>G	chr11:g.62841708A>G	chr11:62841706:A:G	chr11:62841706:A:G	chr11:62841706:A:G	chr11:62841682:G:GCTCCTATTCCAT	chr11:62841683:C:G	chr11:62841644:C:G	chr11:g.62841805G>A | chr11:g.62841681A>G	chr11:g.62841805G>A | chr11:g.62841590_62841620del		chr11:62841798C>G | chr11:62841639 A>G	[chr11:g.62841792A>C;n.62841788AG>A] | n.62841765G>A	11-62841758-C-T | 11-62841791-C-T	11-62841791-C-T | 11-62841747-C-T	chr11:62841790 C>T | chr11:62841789 G>T	chr11:62841789 G>T | chr11:62841630 C>T	11-62841785-C-T | 11-62841679-C-G	chr11:62841652:C:G chr11:62841782:G:C	chr11:62841652:C:G chr11:62841782:G:C	chr11:62841653 C>G | chr11:62841779C>T	11-62841628-A-G | [11-62841656-G-A; 11-62841774-C-T]	[chr11:g.62841621A>G;chr11:62841647C>CA] | [chr11:g.62841748A>C;chr11:g.62841767A>C]	chr11:62841635:C:T | chr11:62841767:A:G	chr11:g.62841760G>A | chr11:g.62841765G>C		11:62841754-T-A 11:62841653-C-G 11:62841706-A-G	11:62841706-A-G | 11:62841710-A-C	11:62841706-A-G | 11:62841651_62841668dup	11:62841706-A-G | 11:62841651_62841668dup
nDNA change	n.20G>A	n.20G>A	n.20G>A	n.28C>G	n.102T>C | n.102T>C	n.102T>C | n.102T>C	n.104T>C	n.104T>C	n.104T>C	n.116_127del	n.127G>C	n.166G>C	n.5C>T | n.129T>C	n.5C>T | n.*9_*29del	n.8C>T | n.104T>G	n.12G>C | n.171T>C	n.18_21delinsGGG | n.45C>T	n.52G>A | n.19G>A	n.19G>A | n.63G>A	n.20G>A |n.21C>A	n.21C>A | n.180G>A	n.25G>A | n.131G>C	n.158G>C | n.28G>C	n.158G>C | n.28G>C	n.157G>C | n.31G>A	[n.182T>C] [n.154C>T | n.36G>A]	[n.189T>C | n.162dup] | [n.62T>G | n.43T>G]	n.175G>A | n.43T>C	n.50C>T | n.45C>G	n.45C>T | [n.67C>T;n.183_184insA]	[n.56A>T | n.157G>C] | n.104T>C	n.104T>C | n.100T>G	n.104T>C | n.159_176dup	n.104T>C | n.159_176dup
Inheritance	Biparental	Biparental	Biparental	Biparental			Biparental	Biparental	Biparental	Biparental	Biparental	Biparental	Biparental	Biparental	Mother also tested in 100K genome project. Father not tested. Read-backed phasing indicates in trans	biparental	Biparental	Biparental	Maternal inherited n.19G>A, de novo n.63G>A on paternal allele	biparental	biparental	Biparental	Biparental	Biparental	biparental	Biparental	Biparental	Biparental	Biparental	biparental	Biparental	Biparental	Biparental	Biparental
Zygosity	Homozygous	Homozygous	Homozygous	Homozygous	homozygous	homozygous	Homozygous	Homozygous	Homozygous	Homozygous	Homozygous	Homozygous	Compound Heterozygous	Compound Heterozygous	Compound heterozygote	compound hetero	Compound Heterozygous	Compound Heterozygous	Compound Heterozygous	compound hetero	compound hetero	Compound Heterozygous	Compound Heterozygous	Compound Heterozygous	compund hetero	Compound Heterozygous	Compound Heterozygous	Compound Heterozygous	Compound Heterozygous	compound heterozygous	Compound Heterozygous	Compound Heterozygous	Compound Heterozygous	Compound Heterozygous
Additional findings of genetic testing	None	Microarray (No pathogenic variants)		Extensive long continuous stretches of homozygosity (LCSH) on chromosomes 1, 2, 3, 5, 6, 7, 9, 10, 11, 12, 14, 16, 19, 21 -> representing approx 12.1% of the geNome.			431kb amplification 15q26.3region inherited from father. Hg19 arr (XY) x1,15q26.3(100,192,999-100,623,915)x3 pat			None	GTF2H5 c.116A>T (p.Asp39Val) homozygous. 15q11.2 microdeletion (BP1-BP2)	TMX2 c.406G>A (p.Glu136Lys) homozygous	Angelman testing (2010, UPD/imprinting) - Normal Microarray (2018) - Normal Epilepsy (EIEE GOSH panel 2019) - Heterozygous likely pathogenic TBC1D24 variant NM_001199107.1:c.1078C>T p.(Arg360Cys variant Heterozygous TBC1D24 VUS NM_001199107.1:c.641G>A p.(Arg214His) predicted to be benign by in silico prediction tools (BP4_Supporting). This variant occurs in a recessive gene that has been 100% seq…	Normal Array. 100k: Heterozygous likely pathogenic TBC1D24 variant NM_001199107.1:c.1078C>T p.(Arg360Cys variant, No second variant)	All other genetic testing negative (array CGH [2017] and 100K genome project [2019])	all genetic test including CMA, Exome < negative	None		None	all genetic test including CMA, Exome < negative	all genetic test including CMA, Exome < negative	Paternally inherited 16p13.11 deletion and maternally inherited pathogenic TRIO variant Chr5:g.14487936del			WGS, MTOR,c.4283C>T (p. Ala1428Val), de novo variant : clinically his phenotype with mild to mod ID, macrocephaly , partialy matched to MTOR gene related Smith- Kingsmore syndrome			None		None	nil	De Novo VUS in GRIN2A
Other affected relatives	Sister P5 also recruited	Brother P4 also recruited		Maternal first cousin with similar pheNotype but geNotype unkNown	brother see case 30		father carried same amplification without pheNotypic affect			None - two unaffected sibs	One sister affected by trichothiodystrophy likely due to homozygous SLC25A22 c.190G>A (p.Gly64Ser) variant. She is Not affected by epilepsy and is able to walk and talk.	None - two unaffected sibs	Maternal half brother (Pt ID 31). Mother had LD and self-limiting epilepsy. Maternal grandmother had hyperkinetic movement disorder and childhood onset seizures	Maternal half sister (Pt ID 31). Mother had LD and self-limiting epilepsy. Maternal grandmother had hyperkinetic movement disorder and childhood onset seizures	None known. Sister is well. Maternal aunt has adult onset epilepsy, maternal nephew had epilepsy aged 8 but was in remission with no antiseizure medications aged 17. Paternal uncle had epilepsy (likely due to a head injury aged 14). No family history of developmental delay nor learning difficulties.	No	No	nil	No	No	No	16p13.11 deletion - neurodevelopmental disorder susceptibility locus - paternally inherited. Pathogenic TRIO variant Chr5:g.14487936del associated with intellectual development disorder-44 with microcephaly - maternally inherited. TRIO variant also present in younger brother on WGS testing	Sibling	Sibling	No	None	FH of developmental delay in two cousins	None	No	Brother with dyslexia	nil	No	No
Pregnancy/delivery
Complications of Pregnancy/Delivery	No concerns	No concerns	No concerns	No concerns	No concerns	No concerns	? Small for dates	None	needed some oxygen at birth	No concerns	No concerns	No concerns	No concerns	No concerns	Pregnancy unremarkable, no complications.	No concerns	No concerns	No concerns	No concerns	No concerns	No concerns	Induction of labour, forceps delivery	No concerns	No concerns	No concerns	No concerns	Emergency LSCS for failure to progress and breech presentation	No concerns	small maternal bleeed	No concerns	No concerns	No concerns	No concerns	No concerns
Medication during pregnancy	None	None	None	Multivitamin	None	None	No treatment	No treatment	Nil	Nil	None	Nil	UnkNown	UnkNown	None	none	None	Nil	No	none	none	None	Not kNown	Not kNown	None	None	None	?antihypertensives	"small Head" on 20/40 scan	Folic acid	nil	No	No	No
Gestational age, weeks	38/40	40/40	term	40	term	term	40	40	40	38+6	41+4	41	Term	Term	41	full term	38 weeks	41+6	41 weeks	41/40	Full term	Term plus 15 days	Term	Term	40	term	38 weeks	term (CS) 39 weeks, born in good condition		42/10	38/40	36	term birth	term birth
Birth weight, g (SD)	3.5kg	2.9kg	7lbs	UnkNown	3.4	4.08	3400	2800	3000	7lb1oz	8lb7oz	5lbs10oz	UnkNown (red book requested)	UnkNown (red book requested)	3203	NR	7lb 8oz	4762 (+2.55)	6lbs 7oz	3.2 kg	3.8 kg	3kg	~8lbs	~7lbs	3.5kg	3.06kg	3920	~3kg		8lb	2860g	3000	3000	3500
Birth OFC, cm (SD)	NR	NR	NK	UnkNown			34	?	?			32.5cm (-1.56)	UnkNown (red book requested)	UnkNown (red book requested)		NR	NR	unkNown	UnkNown	NR	NR		Not kNown	Not kNown	NR			NA		NR	34cm	33,5	microcephaly	Normal
Growth
Height, cm (SD)	NR	NR	Very tall	134 (-1SD)			167 (9th-25th centile)	174.5 (91st-98th centile)	164 (50th centile)	NA		NA	121.2 (9yrs 11m, SD -2.6, <0.4th)		150cm (50th centile)	122.8cm	87cm (22 months)	2014: 95.5cm (-1.6 SD)	156cm (13th centile)	115cm		151.1cm (75th centile)	146 in early adulthood	182	151cm ( 5-10 percentile	87.3 cm (-1.87 SD)	91st centile at age 2 years	NA		148.5cm	100.00cm (-0.49)	130	134	140
Weight, kg(SD)	33.6kg (-0.032 SD)	37.7kg (1.4 SD)	50kgs	32 (0SD)	43	26	45 (0.4th-2nd centile)	76.2 (91st-98th centile)	72.5 (91st-98th centile)	NA		NA	19.8 (9yrs 11m, SD -3.1, <0.4th)	37.4kg (1st centile, -2.5SD, 19 years of age)	36.3kg (25th centile)	37.2kg	10.8kg (22 months)	2014: 16.25kg (0.11 SD)	59.9kg (50th centile)	19.2kg		40.7kg (50th-75th centile)	37kg in early adulthood	61kg in early adulthood	37.5 ( 3-5 percenilte)	10.6 kg (-2.06 SD)	75th centile at age 2 years	40.5kg		37.5kg	18.7kg (0.54)	36	20	24,5
OFC, cm(SD)	49.5cm (-3.2 SD)	49.5cm (-4 SD)	Microcephalic	48 (-4SD)	51 cm (-.028)	50.5 (-1.30)	54 (2nd-9th centile)	56.5 (75th-91st centile)	56 (50th-75th centile)	51.5cm (-2.42)	57.2cm (+1.46)	47.8cm (-6.15)		46.5cm (-5SD, 10 years of age), approx 49cm at age 17 (~-5SD)	52cm (25th centile)	NR	47.9cm (22 months)	2014: 48.9cm( -0.8 SD) 2021: 52.4cm (-1.4 SD)	57cm (+2.42)	45cm (< 3 percentile)	50 c m (25 percentile_		54 cm (-0.29)	58	56cm ( 95 percentile)	46.5 cm (-1.36 SD)	49.5 cm (25th centile at 2 years) but 49.5 cm ( 4th centile) at 41 months	52cm (-2.16)	3rd%tile	55.7cm (75th)	50.5 (0.52)	50,5	49	48,5
Age at folow-up/measurements, years	10yrs 9m	14yrs 4m		10y4m	16	8	16y 7m	19y 11m	25y 9m	14y	19y	30y	wt 33.8kg on 16/12/21 (<0.4th z -3.6)		12	2021. 12.2 (9 yr 3 mo)		as above	33 years 8 months	2024.9 ( 8yr 10 mo)	2025.7.4 (8 yr 6 mo)	11y5m	see above		2024.12.3 (13 yr 6 mo )	2yr 11m		16		14 years 7 months	4 years 9 months	7	2
Neurodevelopment
Motor delay	Yes	Yes	Yes	Y	yes	yes	yes	yes	yes	Yes	Yes	Yes	No	Yes	Yes	Yes	yes	yes	Yes	Yes	Yes	yes, hypermobile, maternal Ehler's Danlos type 3	No	Yes	Yes	yes	yes	yes	yes	No	yes	Yes	Yes	Yes
Roll over, months	7 months	4-5 months	yes	10	Not achieved	Not achieved	8			Not achieved	Not achieved	3y	Normal		NR	5	NR	13	Not Noted	5 mo	5-6 mo	14m			delyaed, not specified	3yrs 3m	24 months	2y		Normal	8 months	5	5	5
Sit unsupported, months	Not achieved	Not achieved	No	12	Not achieved	Not achieved	12	12	18	Not achieved	8-9 months	3y	Normal		9 months supported	6-7 mo	12 months	13	1.5 years- 2 years	6-7 mo	delayed, not specified	12-14m	8		delayed, not spedicied	12 months	9 months	18m		Normal	6 months	never	never	Yes (6 months)
First steps, months	Not achieved	Not achieved	No walking	36	Not achieved	Not achieved	21	18	30	Not achieved	Walked at 5 years for 3 week sonly and then stopped	Not achieved	Normal		30 months walked independently (crawled at 15 months)	12-13 mo	Never walked	24	Never walked	no acquisition	4 years	20m steps with support, very wobbly, walking delayed >2years of age	15	24	27 mo	Not walking independently	25 months. Walks with side based gait, frequent falls	8y	None	13 months	26 months	Never	never	never
Comment on motor delay	Severe	Severe. Normal development up to 6 months, when diagNosed with infantile spasms.	severe	Very unsteady on his feet	profound No voluntary movement	profound No voluntary movement	ambulant but unsteady gait	ambulant but unsteady gait	ambulant, tendency to limp when walking	severe	severe	severe	unable to ride a bike, could ride a scooter. Otherwise Normal		Didn't develop pincer grip until 3-4 years. At 12 walked with a broad based gait and arms up. She fed herself with hand over hand support.	motor regression after seizrues onet ( 5y 10 mo of age), now unstable gait	Commando style crawl	Can walk short distances in house, regular falls. Needs help up and down stairs. Wheelchair use.	Now able to stand with standing frame	severe dev delay, able to sit alone at present	severe, wide based unsteady gait until 5 YO and then regression, now sit with support only	Accessing physio to promote motor development			mild	profound	Now wheelchair bound, unable to walk, loss of stability	severe	severe	Delay in toiletting	Ambulant	Walking Not acquired	never	currently taking first steps with help from parents
Language/speech delay	Severe (Non verbal). Eye contact and smiles. Cries when unhappy	Severe. Non verbal. Moans, makes facial expressions and rolls eyes when unhappy. Smiles when happy.	Non-verbal	Y	No words	No words	yes	yes	yes	yes	yes	yes	Severe		Yes	2-3 words sentense possible but regression after 8-9 YO		Non-verbal. Makes sounds but No words. Never had any words. CanNot express wishes.	Vocalises, groaning and repetitive sounds	absence of speech	Y, absence of speech	SAL delay, always sociable, smiling, sentences age 4	never spoke	never spoke	Yes, but mild	yes-severe	initially a few words then regressed to Non verbal	yes	yes	Normal	No language	absent speech	absent speech	absent speech
Smile, weeks	6 weeks	6 weeks	NK	UnkNown	as a baby < year	as a baby < year	16	18		6 weeks	delayed	delayed	Normal		6 weeks	10-12 weeks	6 weeks	Delayed but mum Not sure when	2-3 years	2-3 mo	12-13 weeks	6-8 weeks				NK	No concerns	delayed		Normal	8 weeks	4 months	4 months	4 months
First words, months	Not achieved	Not achieved	N/A	N/A	Non verbal	Non verbal	24m onset of speech, mainly Non verbal but has some single words, repeats words +++	48m onset of speech, can speak in sentences	30m onset of speech, can speak in sentences but in general communicates Non verbally	Non-verbal	Non verbal, did babble	Non-verbal	?18		Non-verbal (vocalises, never learnt any signing - aged 12)	12 mo	Non-verbal	Non verbal	Never	no acquisition	No acquisition		never spoke	never spoke	24-25 mo	Non verbal	delayed then later lost	Non verbal	None	Normal	N/A (No words)	Babbling, 6 months	No	No
Intellectual disability	Severe ID, Non verbal	Severe ID, Non verbal. Better understanding than brother (e.g. localises pain/discomfort, assists with suction. Is happy when put into wheelchair as she enjoys going out)	Severe	Y	profound	profound	Severe ID. Can use You Tube. Can write letters and numbers, uses PECS and recognises words but can't read texts. Watches superstrikes on phone +++.	mainstream 1:1 until yr6. Then at a school for moderate LD, can read at about level of a 6 year old, can't add numbers. Able to watch and find things on You Tube	Severe ID attended special school, unable to read or write, does Not engage or use phone at all	Severe	Severe	Severe	Severe. Single words ('mum, dad, pop, chips, get out)	Severe ID, Non verbal	Severe	moderate	Severe	Yes	Severe	severe dev delay	severe	Present - attends specialist setting wit EHCP	Severe	Severe		yes-severe	severe	Severe	yes	Learning at 5.5 years, specialist education with education health care plan	severe - profound	Yes	Yes	Yes
Autism spectrum disorder	No	No	yes	UnkNown	NA	NA	yes	yes	yes	No	No	No	Possible autistic features		Not completed	N	No	Yes	No			Parents feel yes, assessment Not supportive of diagNosis	Yes		Yes	possible but Nor formally diagNosed yet	No	No		No	yes	ND	ND	ND
Hyperactivity	No	No	No	N	NA	NA	severe	No	yes	No		No	Yes (ADHD)		Yes, diagnosis made aged 5	N	No	Yes - formal diagnsois of ADHD	No	N	N	None					No	No		Y - treated for ADHD	yes	No	No	No
Self-injurious behaviour	No	No	No	N	No	No	No but has multiple scratch marks	No	No	No	Yes - hand biting from age 3 years	No	No		Yes	N	No	Bites wrist	Yes - bang limbs against side of bed	N	N	None	No	No	N	yes (pulls her hair when distressed)	No	yes	No	No	arm/hand and knee biting (frustration)	No	No	No
Psychosis / Schizophrenia	No	No	No	N	No	No	No	No	No	No	No	No	No		No	N	No	Not kNown	Bipolar - hard to diagNose due to lack of communication, hyperemotional, screaming, shouting and crying	N	N	None	No	No	N	No	No	No	No	No	N/A	No	No	No
Use of psychiatric drugs	No	No	N/A	Risperidone 0.25mg Nocte.	No	No	None	No	No	No	No	No	Rispiridone		Methylphenidate (12 on it aged 12, stopped by 16, maybe earlier)	N	No	Risperidone	Fluoxetine and quetiapine	N	N	None	No	No	Yes	No	No	No	No	Medikinet and methylphenidate	N/A	No (anti-epileptic treatment)	No (anti-epileptic treatment)	No (anti-epileptic treatment)
Sleep disturbances	No	No	erratic sleep pattern	N	yes needed melatonin	up and down Not needed melatonin	Sleeps 10pm-6/7am. Wakes in the night and needs to be told to go back to sleep by his brother but does go back to sleep.	sleeps well	Difficulty sleeping at present. Screams at night Not sleep well. Used to sleep well.	yes, hard to get to sleep and will sleep in day time otherwise	yes, always been difficutl. Uses melatonin. More pattern.	No	No		No	N	No	Getting off to sleep okay but regular wakes in the night. Short bursts of sleep. Some episodes of waking in middle of night, laughing uncontrollably.	None, more sleepy than usual	Yes	Severe	None - tendency to seizures			N	No	No	yes	No	Yes - requires melatonin	No	No	No
Other behavioral problems	No	No	No	Restless	No	No	aggressive when younger, calmer with age	stubborn	screams	No	bruxism at 3years	No	Challenging behaviour (hitting, biting, running away), helped with rispiridone		Short lived period of aggression towards her mother, none at 12.	ataxia, tremor	Bites cloth	Can grab people. Episodes of uncontrollable laughing. Hyperactivity is significant challenge.	Aggression, bruxism	hyperkinetic chroid moemvent, hand streotypy	hand stereotypy, bruxism on awakening, abnormal severe vocalization	Can have challenging behaviours, demand avoidant	No		Mood unstability, autistic behavior	No	No	No	stimming	Hyperactive	needing physical contact, screams, behavioural issues	No	No	No
Other comments	GMFCS V	GMFCS V, more sedated on CBD medication		Crying+++ upon waking			No sense of danger	No sense of danger	No sense of danger				Severe ID, 'level of a 2 year old'. Plateaued development, No regression. Fascination with water. Was an excellent swimmer.	GMFCS V		motor and speech regression after seizure onset ( 5 yr 10 mo))			Less engaged with feeding or crying when newborn, Noted developmental delay at 7-8 months					Lost ability to walk, thought to be due to ataxia	social developmental delay						abNormal breathing pattern with some hyperventiliation, flapping	Familiarity for mood disorder (mother)
Neurological
Seizures / Epilepsy	Severe epileptic encephalopathy akin to Lennox-Gastaut syndrome.	Severe epileptic encephalopathy akin to Lennox-Gastaut syndrome, but unlike sibling does Not have movement disorder. Up to 16 seizures per day last a few minutes.	severe	Y	yes	yes Ambulatory EEG August 2022: The 48-hr ambulatory capture reported events of: 4 small jerks, 3 periods of stiffness, and a single medium body shake. The background EEG remains globally slowed with multifocal discharges and runs of slow spike wave. Rather frequent electrodecremental paroxysms with admixed fast activity followed by rhythmic theta and at times preceded by a poly-spike discharge a…	yes onset 33m	None	yes onset 14y	yes	yes	yes	Drug resistant generalised epilepsy, most similar to myoclonic absence epilepsy	Drug resistant developmental epileptic encephalopathy	Yes	severe , intractable seizures,	Yes	History of drug-refractory epilepsy and has episodes in time where the seizures are more frequent. Has vagal nerve stimulator.	Yes	seizure onset 10-12 mo , early onset seizures	Y/ relatively intractable , seizure onset 4.5 yr old	Focal epilepsy - presented with left sided facial weakness, slurred speech and drooling in 2022. CT/MRI Normal	yes, from birth		mild	No	yes - very difficult to control and associated with regression of skills	yes	yes, T/C. Mum reports they occur in the same week of every month. Irregular sharp slow wave complexes vary in emphasis between the cerebral hemispheres in sleep, occasionally appearing more diffuse. The wake recording is unremarkable.	yes, began just before school (around 5 years). Development was normal until prolonged seizure at this time.	yes	Yes starting from 4 months	Yes starting from 6 months	Yes starting from 10 months
If so, description of seizures	Presented with infantile spasms at 8 months. EEG showed hypsarrhythmia. Developed absence, tonic and generalised tonic clonic seizures. At age 2, seizures worsened (drop attacks, right and left sided body seizures). Age 4 tonic spasms, similar to infantile spasms (?some were Non epileptic).	Presented with infantile spasms, settled, then tonic clonic seizures, then drop attacks, then focal and absence seizures, then GTCS when in deep sleep. No prolonged seizures. Used to have cluster seizures.	3 meds- clobazam, kepra, epilim- controlled - clonic	Epileptic encephalopathy. Atonic seizures and tonic seizures with impaired awareness. Previously intractable but ceased off lamotrigine.	Now tonic clonic last 45-60 seconds weekly	Current seizure burden is around 2 per week maximum and minimum one per month. They last 45 seconds or so. There will be tonic posturing of the legs and arms, eyes open wide. Compared to before this is a better seizure control.	generalised tonic-clonic		generalised tonic-clonic, Now every 4 weeks approximately	began at 6 months with eye rolling and tonic-clonic nature. Followed by daily seizures for a week whilst inpatient. No response to Keppra and Topiramate. Tonic-clonic seizures persisted until 3-4 years and then stopped. Seizures improved when stopped topiramate. Now has absences and goes floppy lasting a few seconds.	began at 9 months associated with a temperature. Lastsed several minutes. 3 week admission with difficult to control seizures. Started with GTCS at around 18m. Seizures controlled with phenytoin until 3-4 years. Seizures returned again around 10-11 years and he was started on Epilim. A GTCS requiring ITU admission occured aged 17 years and Keppra started.	began at 4 weeks, generalised tonic. Weekly initially, then less often after 2 years. Last seizure >10yrs ago. EEG Normal limits.	Presented with 'headbanging' at around 11 months. Mother Noticed something was wrong before this but didn't have full custody until 18 months and it wasn't fully investigated. Developed multiple seizure types: myoclonic seizures, absence seizures, focal seizures (right head and arm, lifting head from the pillow), frequent full body convulsive seizures. More absence and drop attacks when younger. …	Developed infantile spasms at 7-8 months old. Developed with age. Now predominantly tonic clonic seizures and absence seizures, which are usually less than a minute. Regular tonic clonic seizures. Movement disorder can look like seizures. EEG shows high voltage paroxysm of irregular spike and wave and poly spike and wave which are generalised. Myoclonic seizures.	First seizure 2.5 years (eyes flickering and lips smacking with arms and legs tonic and clonic activity) - had an ear infection and labelled a febrile seizure. Aged 4.5 developed weekly episodes of subtle eye rolling and gentle twitching lasting a few seconds. Would not lose tone, would not fall. Initially managed by valproate but re-occurred within 1 year. 4 admissions with prolonged seizures. A…	multiple type semiology	Onset 12 months. Mostly myoclonic siezures. Has only ever had two GTCS. Has improved with age. EEG shows frequent bursts of mixed frequency high voltage poly spike wave discharges.	Episodes of withdrawal.	Absences aged 6 months-8 years; from age 8-12 - 30-40 drop attacks a day; when older - generalised tonic clonic once a week, complex epilepsy with drops / myoclonic jerks / absences / tonic clonic. Aged 33 - 2-3 seizures a month, medically controlled 4-5 years	staring spell, motion arrest	staring followed by eye blinking, fall down or drop		Myoclonic, photosensitive; generalised tonic-clonic; tonic	Myoclonic, generalised tonic-clonic and focal seizures	partial seizures		absence seizures age 27 months, drop seizures age 41 months, Now aged 19 myoclonic and tonic seizures	multiple seizure types		Generalised seizures (7 in total)	myoclonic epilepsy of infancy/childhood	Clonic tonic	Myoclonic	tremor
Anti-epileptic treatments	All: ACTH, prednisolone, vigabatrin, ketogenic diet, valproate, clobazam, CBD, clonidine. Current: cannabidiol, tetrabenazine, buccal midazolam PRN	VNS. Cannabidiol (prior to CBD was very vocal and active - would trigger seizure), clobazam, midazolam, valproate, glycopyrronium bromide		1. Sodium valproate 250 mg bd. 2. Topiramate 50 mg bd. 3. Rufinamide 200 mg bd. Previously: Lamotrigine - last medication ceased @9yo IV methylprednisolone pulse therapy, total of six courses @8yo. Clobazam, ceased @7yo Prednisolone pulse therapy @ 6yo Levotiracetam	ketogenic diet, clobezam, topiramate	ketogenic diet, clobezam, epilim previous levetiracetam and lamotrigene	sodium valproate - stopped by age 5y, stopped treatment age 5y	N/A	Lamotrigine 150mg bd	Keppra	Keppra and Epilim	Epilim 300mg BD, previously pheNobarbitone	prednisolone, clobazam, acetazolamide, clonazepam, lamotrigine, keppra (worsened behaviour) Ketogenic diet Not attempted due to restricted eating VNS declined	All medications: Clonidine, baclofen, tetrabenazine, clobazam, oxcarbazepine, midazolam, beclometasone, choral, colistimethane, montelukast, omprazole, oxcarbazepine, salbutamol, tetrabanazine. Past medications: clobazam, carbamazepine, clonidine, trihexyphenidyl	Current: Vagal nerve stimulator (2009), lamotrigine dispersible 100mg BD, sodium valproate (Epilim chronosphere) 500mg AM, 750mg PM, levetiracetam liquid 1000mg BD, clobazam liquid 5mg BD	orfil, trilpetal, sentil, vimspk, all of the drug and atkins diet << all intractable	Topiramate and clonazepam (weaning). Has weaned off valproate.	Has vagal nerve stimulator. Sodium valproate. Clobazam	Epilim 500mg OM 700mg ON, clobazam 15mg ON, levetiracetam 1000mg BD, zonisamide 150mg OM 200mg ON	valproate, zonisamine, levetriacetam, fycompa, all available drug << not effective	intractable, relatively, Valproate and Keppra	Carbamazepine 14mls BD (280mg BD), Lamotrigine 150mg BD, Clobazam 10mg at nightime	valproate, lamotrigine, zonisamide	valproate, lamotrigine, perampanel, clobazam, clobazam, vigabatrin, topiramate, ethosuximide	Valproate only, well controlled	None	sodium valproate but developed peeling of skin then topiramate and clobazam and then levetiracetam then Rufinamide age 4 years, currently aged 19 on rufinamide, clobazam, cannabidiol trial, lamotrigine	lamotrigine, valproate, kepra	Seizures started recently. Medication being considered	Lamotrigine 100mg OD (previously weaned from valproate due to low platelets). No seizures for 9 years.	Clobazam, Sodium Valporate, prev on Levetiracitam (initial good response but then ineffective), Zonisamide (developmental regression/choking)	Depakin 200 – frisium 10mg – Epidolex 3,5 ml	Keppra 50mg x 2	Keppra
Hypotonia	Truncal	No	floppy	N	No	No	yes	yes	yes	yes	yes	yes	No		No, normal tone aged 12	N	Yes	Yes	No	Trunk	Trunk	No	No	facial	N	yes, truncal and peripheral	yes	yes	yes	No	No	No	No (Mild)	No
Spasticity	NR	NR	No	N	yes	yes	No	No	No	No	No	yes	No		No, normal tone aged 12, normal reflexes, flexor plantars	N	No	Yes - mostly in legs (on Baclofen)	No	N	N	No	No	No	N		intermittently , dystonic posturing esp on the right side	No	episodic stiffening	Can be rigid when putting coat on	brisk reflexes	Yes	Yes	Yes (Mild)
Other neurological/movement issues	Dyskinetic movement disorder. Helped with tetrabenazine, appear to be getting worse with age. Choreoathetoid movements age 4 years. Chin myoclonus (geniospasm) at 5 years.		No	Unsteady, broad-based gait.	involuntary movements, constantly restless	less restless than sister, involuntary movement when touched	constantly on the move	gait abNormal	limps	dystonic posturing. EEG with spikes and ocassional poly-spikes seen independently in the right and left hemispheres. difficult to tell if continuing multiple seizures or choreifrom activity with dystonia	jerky movements. EEG (18m) - shows general slowing of background rhythms with avrying assymetry and amplitude. No sharp or spike activity seen. Compatibile with diffiuse encephalopathy.	Globally brisk reflexes, drooling requiring hyoscine patch	Mild ataxia, No movement disorder	Florid movement disorder Not associated with spasticity or dystonia (improvement with tetrabenazine, deterioration with clonidine)	Broad based gait (from an early age but unclear if due to baseline function or medication)		Developed choreoathetoid movements at the age of 9 years and commenced on tetrabenzanine	Movement disorder. Episodes of withdrawal.	Hypermobile			No	No	No	N		abNormal EEG at 41 month with frequent single sharp waves in both fronto-central areas. More frequent in sleep when they become more generalised with polyspikes and slow wave morphology. Repeat age 4 years - suggestive of LenNox-Gastaut syndrome with high amplitude slow waves	No	dystonic posturing	Cold hands and feet. EEG is abnormal with frequent epileptiform activity over the right centro-temporal region		No	Hand stereotypies	rocking back and forth
Brain MRI findings	Widespread atrophy (grey matter more than white matter)	Widespread atrophy, enlarged extra axial spaces and slightly enlarged lateral venticles. Hippocami appear small bilaterally, probable subtle high signal within them.	No	Normal @6yr10mo	modest bilateral increased signal in a periventricular distribution, a little more prominent on the left around the trigoneand also in the cerebellar peduncles. No structural abNormlaity. Modestbilateral PVL.		15.1.13 - No abNormalities	Not done	Normal age 14y	MRI scan 10/08/2012 (RPH). Increased CSF spaces in middle cranial fossa bilaterally. Increased CSF spaces bifrontally also. 2015 Suggestion of fronto-temporal atrophy	MRI scan (18m): Reported as Normal	3 months: Normal myelination, , Normal grey matter differentiation, with Mild degree of cerebral hypo-development.	MRI brain 2010 showed subtle loss of grey matter differentiation at the left temporal pole with subtle increased grey area in cortex, possibly seizure related. No other obvious epileptogenic focus with No other features of a neurometabolic disorder	progressive supra and infratentorial white matter volume loss with several T2 hyperintensities in the right frontal lobe, hazy hyperintensity in posterior parietal white matter and atrophy of the cerebellar folia and vermis	1999 (aged 4): normal. 2006 (aged 10) normal	not remarkable	MRI reported Normal in early life	MRI scans in 2021 and 2024 revealed a left cranial cyst, which was reviewed by neurosurgery. The cyst had grown, and a repeat MRI was scheduled for 2026. There is atrophy reported on at least one scan.	Significant white matter loss, thin corpus callosum, cerebellar atrophy	not remarkble	Not remarkable	Normal	Not undertaken	reportedly Normal in childhood	not remarkable	Normal brain MRI 2021	Normal at 27 months	There is a suggestion of some asymmetry with possible volume loss and poorer grey-white matter differentiation on the right. These may represent a weak lateralising feature. No convincing localising findings.	ArNold Chiari, absent septum pellucidum	Normal	Normal	modest increase in the representation of the CSF space of the cisterns of the left cerebellopontine angle with cerebellar hypoplasia		see MRI
Musculoskeletal/extremities
Joint hypermobility	No	No	stiff	N	No some hand contractures	No	No	yes according to mother (Not examined recently)	yes according to mother (Not examined recently)	No	No	No	None reported	No	Yes (assessed age 12)	N	No	Yes	Yes	N	N	yes, hypermobile, general ligamentous laxity, bilateral shoulder subluxation, EDS type 3 confirmed by Prthopaedic team	No	No	N	yes	Yes	loose		No	large joint hypermobilty	No	No	No
Scoliosis	No	Yes	yes	N	No	yes	No	No	No	yes	No	No	None reported		Not reported in notes	N	No	No	No		N	No	No	No		No	Yes	No		No	No	Yes, right convex scoliotic attitude at the dorsal lumbar level	Yes, severe	No
Hand /foot/ finger abNormalities	Yes	Yes	No	N	as above		long fingers and toes	quite long fingers	quite long	No	No	No	None reported	Yes	Not reported in notes	N	No	No	Yes	N	N	No	Yes	Yes	N	No	Yes	yes		No	No	hands clenched	hands clenched	hands clenched (Mild)
If so, please describe	Camptodactyly	5th finger camptodactyly											None reported	Camptodactyly					2/3 toe syndactyly, brachydactyly, small hands and feet, shoe size 1.5, 5th toe overlapping 4th toe bilaterally	N			Small hands, short nails	Mild nail hypoplasia			Both feet curved in, surgical correction failed. Both fists clenched, requires splints.	sores on hands from self injury, large hands
Pectus excavatum	No	No	No	N	No	No	No	No	No	No	No	No	None reported		Not reported in notes	N	No	No	No	N	N	No	No	No	N	No	No	No		No	No	No, carenatum	toracic deformity	No
Other	Osteopenic bones, vitamin D insufficiency	Flexion contracture right knee, leg length discrepancy (R>L), hip										DDH - splint for 4 months				N				N	N				N
Dysmorphism																N
Facial dysmorphic features	Short philtrum	Short philtrum	Yes	Prominent supra-orbital ridge, deep-set eyes, medial eyebrow flaring, syNophrys, long eyelashes, thick upper vermillion border, everted lower lip	No	upslant palpebral fissues	prominent upper incisors	prominent upper incisors	lost upper incisors following a seizure	microcephaly, open-mouthed appearance	Double hair-whorl. OFC at 3 yrs (49cm, 2nd centile)	microcephaly, low handing columella, open-mouthed appearance	No	Short philtrum, brachycephaly	No		Deep set eyes	Large fleshy ear lobes, wide gap between toes, Not otherwise dysmorphic	Thickened lips, wide mouth, short philtrum, prominent forehead	N	AS like face, pale skin	No	Deep set eyes, low hanging columella	Sloping forehead, facial hypotonia, protruding tongue	N	yes: bulbous nasal tip, thin upper lip, slightly up slanting palpebral fissures, prominent ears and syNophrys	periorbital fullness, open mouth, dribbling, full lower lip,	microcephaly, slight upslanting palpebral fissures, thick lips	very subtle, epicanthic folds, broad nasal root	Long smooth philtrum, prominent front teeth, slightly overturned upper ear helices	No	No	frontal bossing, sunken eyes, slight prognathism	see pictures
Ear abNormalities	No	No		simple ears	No	No	small ears	small ears	small ears	No		No	No		None known	N	No	No	None			No	No	No	N	No	No	prominent ears with fleshy helices			No	No	No	see pictures
Eyes/visual problems
Hypermetropia/myopia	No	No	No	N	Not kNown	Not kNown	Trauma to left eye with left corneal scar, under Moorfields Eye Hospital. Due to have Corneal Cross-Linking.	Normal	Normal	No	No	No	None reported	No	Not reported in notes, no glasses	N	No	UnkNown	Normal	N	N	No	Prescribed glasses, rarely worn		N	No	Myopia - miNor, Not currently requiring glasses	No		No	No	No	Yes, hypermetopia
Strabismus	No	No	No	N			No	No	No	No	No	No	None reported	No	No	N	No	Yes	None	N	N	No	No	No	N	No	No	No	yes	No	No	Slight strabismus in left eye	Yes, during episodes	yes
Other	No	No parental concerns	visual impairment	N						cortical visual impairment				Roving eye movements					Can recognise faces and react to Mum and brother						N	astigmatism	None
Ear/ hearing problems
Hearing	No	No concerns	No	Yes - Right sensorineural hearing dip at 1000 Hz range only	can hear	can hear	Mild to moderate sensorineural hearing loss, history of ear wax.	No	No	No	No	No	None reported	Carer reports can hear	No problems	normal	No concerns	No concerns	Normal	N	N	Normal	No concerns	No concerns	N	Normal	Normal at 27 months	No	OK	No	No	ND	Normal	Normal
Recurrent ear infections	No	No	No	N	No	No	No	No	No	No	No	No			No	N	No	No	Frequent when baby	N	N	No	No	No	N	No	No	No		No	No	No (sometimes)	No	No
Other				N														One episode of ear infection in childhood					None	None			hyporesponsive auditory system					Kawasaki
Cardiovascular
Congenital heart disease	No (normal echo)	No (normal echo)	No	N	No	No	No	No	No	Not kNown	Not kNown	Not kNown	None reported	No	No	N	No	No	No	N	N	No	No	Not kNown	N	No	No	Not kNown	No	No	No	No	No	No
If so, please describe				N/A																N	N				N
Other				N
Gastrointestinal																N
Neonatal feeding difficulties	No	No	No	N			No	No	No	Gastrostomy fed since 4 yrs	No	Parents feed and water with pureed diet	Childhood feeding difficulties	Yes	Had breathing difficulties straight from birth (?swallowed mucus) but fed well very quickly	N	No	No	Mucous problems	N	N	No		Yes	N	No	No	No	No	No	No	No	No	No
Assisted nutrition required	Gastrostomy	Gastrostomy	Gastrostomy	N	Gastrostomy	Gastrostomy	No	No	No	Yes	Minced diet	No	Yes	Yes	No	N	No	No	Gastrostomy	N	N	No	No	Gastrostomy	N	No	Gastrostomy fed since 12, NBM for last 3 years	No		No	No	No	No	No
Gastroesophageal reflux	Mild	Mild	yes	N	yes	No	yes	No	No	No	No	No		Severe	No	N	No	No	Yes - gaviscon in teenage years	N	N	No			N	No	Yes	No		No	No	No	No	No
Cleft Palate	No	No	No	N	No	No	No	No	No	No	No	No	No	No	No	N	No	No	No	N	N	No			N	No	No	No		No	No	No	No	No
Constipation	No	Mild	yes	Y			yes	yes	No	Ocasionally, responds to lactulose	Sometimes constipated	Ocasionally, responds to movicol			No	N	No	Yes since age 11	Yes	N	N	Yes			N	yes	Yes	No		No	No	Yes	Yes	No
If so, what treatment?		lactulose/movicol PRN		Macrogol			takes fruit but does Not use laxatives											Movicol	Macrogol, sodium docusate			Laxido sachets 2-3 daily				Movicol	Movicol OD					Diet	glycerin suppository
Other													Unable to tolerate NG tube, failure to gain weight, was due to get a Gastrostomy but then passed away (accidental death)	gut dysmotility, severe reflux, jejunally fed					Tongue thrust, Gastrostomy inserted circa 2018, eating prior to Gastrostomy but aspiration pneumonia, Now meds by Gastrostomy fed by mouth, hypersalivation							significant feeding diffculties and faltering growth from infancy		drinks a lot of water				Swallowing difficulty, No sphincter control	No sphinter control	No sphincter control
Other
Skin	Normal	Normal	No	N	NAD	NAD	multiple scratch marks	No	scratch marks ++	No	hirsute limbs, café-au-lait on one leg. Hypopigmented mark on right buttock, Not present at birth.	No	None reported	None	No problems	N	None	No	None	N	N	No			N	No	3 or 4 café au lait macules >0.5 cm, skin tag medial to left eye	No		Normal	Normal	Normal	Normal	Normal
Genitourinary abNormalities	Normal	Normal	No	N	periods started		circumcised	No	there were concerns about premature adrenarche and if the clitoris was enlarged - then felt development was within Normal range and investigations were Normal.	No	No	No	None reported	Urinary retention, grade 4 nephrocalciNosis	No problems	N	None	No	None	N	N	No			N	No	Not mentioned	No		First signs of puberty	No	No	No	No
Cryptorchidism	Normal	N/A	No	N			No	N/A	N/A	na	No	na	N/A	No	NA		No	No	N/A			N/A				N/A	Not mentioned	No		No	N/A	NA	NA	No
Other medication received	Saline and salbutamol nebs, suction, home oxygen, antibiotics	glycopyronium bromide, lactulose, salbutamol neb, Normal saline neb, abidec	No	Melatonin 1 mg Nocte			None age 16y	No current treatment	Lamotrigine for seizures				Drugs trialed: prednisolone, clobazam, acetazolamide, clonazepam, lamotrigine, keppra (worsened behaviour) . Ketogenic diet Not attempted due to restricted eating . VNS declined	Nebulisers	Depo-provera, colecalciferol		AEDs only	Glycopyrronium	colecalciferol, fludrocortisone, glycopyrronium bromide, hydrocortisone, levothyroxine, sodium chloride, NIV at night			No					Glycopyrronium bromide for dribbling
Other	2x PICU admissions with secretion related respiratory failure.			Gastrostomy in-situ since 8yrs6m, regular feeds with little oral intake. Prior to Gastrostomy, used NGT for feeding and meds due to oral aversion.			constantly on move, engages, wants to high five constrantly	engaged and calm watching short videos on phone	calm and smiles but does Not interact / express needs as much as siblings. Does Not want to use phone / watch anything.				Passed away from accidental death (drowning)	Grade 4 nephrocalciNosis, kidney stones, CKD stage 3, hypercalciuria 2016, urinary retention	Osteoporosis, hip fracture			Hydrocele aged 13. Drooling since early childhood.	Bipolar disorder, T2RF on NIV, panhypopituitarism, hyponatraemia				Incontinent of urine and faeces	Incontinent of urine and faeces		dental problems-multiple teeth removed						Bruxism – Aplasia Cutis	Bruxism	No bruxism
																										repetitive movements -hand flapping and snapping her fingers

## Sheet: Supplementary Table 8_
Supplementary Table 8: OUTRIDER summary statistics for individuals with outlier RNU2-2 or WDR74 expression.
hgncSymbol	geneID	pValue	padjust	zScore	l2fc	rawcounts	meanRawcounts	normcounts	meanCorrected	theta	aberrant	AberrantBySample	AberrantByGene	padj_rank	foldChange	cohort	arbitrary_id
RNU2-2P	ENSG00000222328.1	9.26391e-17	1.63127e-11	-11.16	-5.61	206	7289.76	134.32	6574.73	12.31	TRUE	7	2	1	0.02	Biallelic	0
RNU2-2P	ENSG00000222328.1	1.76117e-15	3.10123e-10	-10.43	-5.24	277	7289.76	172.93	6574.73	12.31	TRUE	8	2	1	0.03	Biallelic	1
RNU2-2P	ENSG00000222328.1	4.02919e-21	7.16934e-16	-13.33	-5.92	156	5305.18	72.66	4417.39	14.76	TRUE	4	1	1	0.02	Biallelic	2
RNU2-2P	ENSG00000222328.1	6.20557e-07	0.018572	-5.95	-2.51	673	5751.7	794.17	4536.81	14.2	TRUE	6	2	6	0.18	Biallelic	3
RNU2-2P	ENSG00000222328.1	1.44742e-14	2.64229e-09	-10.38	-5.72	183	5163.69	75.31	3979.95	10.31	TRUE	5	2	1	0.02	Biallelic	4
RNU2-2P	ENSG00000222328.1	3.91087e-13	6.10637e-08	-9.67	-5.33	51	5163.69	97.2	3979.95	10.31	TRUE	3	2	1.5	0.02	Biallelic	5
RNU2-2P	ENSG00000222328.1	4.31296e-12	2.60406e-07	-9.04	-3.77	640	8480.68	461	6293.67	14.72	TRUE	10	1	3	0.07	Biallelic	6
RNU2-2P	ENSG00000222328.1	7.16009e-13	1.3297e-07	-9.92	-4.76	157	5830.23	159.5	4345.07	11.52	TRUE	6	1	1	0.04	Biallelic	7
RNU2-2P	ENSG00000222328.1	6.77842e-10	3.98917e-05	-7.65	-3.11	336	5951.68	589.16	5114.72	15.61	TRUE	16	2	2.5	0.12	Control	8
RNU2-2P	ENSG00000222328.1	9.83105e-08	0.0034714	-6.41	-2.62	141	5951.68	828.84	5114.72	15.61	TRUE	5	2	5	0.16	Control	9
RNU2-2P	ENSG00000222328.1	2.71737e-06	0.0321605	-5.45	-1.94	1403	5699.42	1240.74	4752.9	19	TRUE	15	1	15	0.26	Control	10
RNU2-2P	ENSG00000222328.1	2.28997e-07	0.00822407	-6.24	-2.63	619	5751.7	730.02	4536.81	14.2	TRUE	7	2	4.5	0.16	Control	11
RNU2-2P	ENSG00000222328.1	7.25176e-11	4.35568e-06	-8.38	-3.49	227	4759.43	348.83	3934.12	14.74	TRUE	20	3	2.5	0.09	Control	12
RNU2-2P	ENSG00000222328.1	8.43926e-07	0.0138244	-5.79	-2.43	342	4759.43	729.77	3934.12	14.74	TRUE	13	3	11	0.19	Control	13
WDR74	ENSG00000133316.15	1.53879e-12	9.03211e-08	-9.13	-3.71	815	7696.28	532.57	6998.35	15.63	TRUE	7	2	3	0.08	Biallelic	0
WDR74	ENSG00000133316.15	2.9742e-11	2.61862e-06	-8.38	-3.41	1069	7696.28	655.91	6998.35	15.63	TRUE	8	2	2	0.09	Biallelic	1
WDR74	ENSG00000133316.15	1.04189e-15	9.26945e-11	-10.62	-3.95	652	5626.77	307.7	4761.67	18.36	TRUE	4	1	2	0.06	Biallelic	2
WDR74	ENSG00000133316.15	1.73333e-13	1.58212e-08	-9.79	-4.37	454	5448.27	207.61	4293.52	13.52	TRUE	5	2	2	0.05	Biallelic	4
WDR74	ENSG00000133316.15	1.6929e-08	0.00103014	-6.81	-3.05	278	5448.27	516.02	4293.52	13.52	TRUE	3	2	3	0.12	Biallelic	5
WDR74	ENSG00000133316.15	2.64088e-11	1.19588e-06	-8.47	-3.2	988	8851.21	726.07	6695.16	17.26	TRUE	10	1	4	0.11	Biallelic	6
WDR74	ENSG00000133316.15	1.40504e-10	1.30466e-05	-8.39	-3.51	403	6134.72	409.57	4675.52	14.08	TRUE	6	1	2	0.09	Biallelic	7
WDR74	ENSG00000133316.15	6.89657e-09	0.000243522	-6.99	-2.39	604	6293.42	1044.34	5491.26	20.59	TRUE	16	1	5	0.19	Control	8
WDR74	ENSG00000133316.15	2.04256e-07	0.00822407	-6.19	-2.35	794	6062.63	956.15	4877.97	17.07	TRUE	7	1	4.5	0.2	Control	11
WDR74	ENSG00000133316.15	1.12865e-09	5.08432e-05	-7.54	-2.74	428	5064.7	635.58	4269.12	18.39	TRUE	20	2	4	0.15	Control	12

## Sheet: Supplementary Table 9_
Supplementary Table 9: Expression of RNU2-2 and RNU2-1 across all cohorts
Gene	Cohort	Count	Mean	STD	MIN	0.25	0.5	0.75	MAX
RNU2-2	Heterozygous	5	744.55	320.48	293.68	565.88	825.02	923.13	1115.02
RNU2-2	Control	5443	955.14	1094.3	13.75	478.91	718.36	1079.35	35519.2
RNU2-2	Biallelic	9	102.36	168.78	9.52	25.53	33.58	87.42	541.03
RNU2-1	Heterozygous	5	901.1	412.73	386.83	652.59	845.22	1203.27	1410.58
RNU2-1	Control	5443	757.14	1084.35	19.52	389.85	561.33	824.93	38777
RNU2-1	Biallelic	9	1221.2	875.54	283.21	653.94	11171.7	1475.62	3263.38
U2-2/U2-1 ratio	Heterozygous	5	0.97	0.08	0.88	0.93	0.96	1.04	1.06
U2-2/U2-1 ratio	Control	5443	1.04	0.006	0.76	1	1.04	1.08	1.45
U2-2/U2-1 ratio	Biallelic	9	0.56	0.18	0.35	0.48	0.49	0.61	0.97

[truncated: 2 more sheets: Supplementary Table 10_, Supplementary Table 11_]
