# Supplementary material for: Biallelic variants in RNU2-2 cause a remarkably frequent developmental and epileptic encephalopathy
Source: Nat Genet. 2026 Mar 30;58(4):798–809. doi: 10.1038/s41588-026-02551-9 (PMC13083258; doi:10.1038/s41588-026-02551-9)
Supplement: Supplementary file 5 — Gives raw data for plotting Fig. 1a. [file 41588_2026_2551_MOESM5_ESM.xlsx]

## Sheet: Sheet1
Group	Gene	Count of biallelic genotypes in NDD cohort	Count of biallelic genotypes in Control Cohort	Remaining NDD cases wihtout biallelic variants	Remaining Control Cases without biallelic genotypes	odds_ratio	95%_conf_lower	95%_conf_upper	P	pAdj (Bonferroni)
All_biallelic	RNU2-2P_ENSG00000222328.1	32	77	6730	71212	4.39746	2.81448	6.72813	4.39685e-10	3.39877e-07
Homozygous	RNU2-2P_ENSG00000222328.1	16	17	6746	71272	9.94304	4.69886	20.9392	2.74261e-09	2.01033e-06
Compound_Heterozygous	RNU12_ENSG00000276027.1	8	15	6754	71274	5.62792	2.06574	14.147	0.000471085	0.0749026
Compound_Heterozygous	RNU2-2P_ENSG00000222328.1	16	60	6746	71229	2.81553	1.51288	4.95483	0.000697715	0.110239
All_biallelic	RNU4-2_ENSG00000202538.1	6	11	6756	71278	5.75388	1.74684	16.9783	0.00225368	1
All_biallelic	RNU12_ENSG00000276027.1	8	22	6754	71267	3.83668	1.47642	8.95049	0.00325034	1
All_biallelic	RNU6-1144P_ENSG00000206974.1	2	0	6760	71289	Inf	1.98007	Inf	0.00750472	1
All_biallelic	RNU6-167P_ENSG00000207019.1	2	0	6760	71289	Inf	1.98007	Inf	0.00750472	1
All_biallelic	RNU6ATAC17P_ENSG00000251883.1	2	0	6760	71289	Inf	1.98007	Inf	0.00750472	1
Homozygous	RNU6-1144P_ENSG00000206974.1	2	0	6760	71289	Inf	1.98007	Inf	0.00750472	1
Homozygous	RNU6-167P_ENSG00000207019.1	2	0	6760	71289	Inf	1.98007	Inf	0.00750472	1
Homozygous	RNU6ATAC17P_ENSG00000251883.1	2	0	6760	71289	Inf	1.98007	Inf	0.00750472	1
Homozygous	RNVU1-14_ENSG00000207501.1	6	17	6756	71272	3.72316	1.20156	9.90158	0.0117124	1
Homozygous	RNU5E-6P_ENSG00000202444.1	5	12	6757	71277	4.3953	1.21263	13.4094	0.0124273	1
All_biallelic	RNU2-33P_ENSG00000222276.1	3	4	6759	71285	7.90958	1.15843	46.7629	0.0174247	1
Homozygous	RNU2-33P_ENSG00000222276.1	3	4	6759	71285	7.90958	1.15843	46.7629	0.0174247	1
Compound_Heterozygous	RNVU1-7_ENSG00000206585.1	0	49	6762	71240	0	0	0.823998	0.0201691	1
All_biallelic	RNU4-88P_ENSG00000223152.1	2	1	6760	71288	21.0892	1.09774	1233.11	0.0212142	1
All_biallelic	RNU6-958P_ENSG00000252804.1	2	1	6760	71288	21.0892	1.09774	1233.11	0.0212142	1
All_biallelic	RNU6ATAC26P_ENSG00000210841.1	2	1	6760	71288	21.0892	1.09774	1233.11	0.0212142	1
Homozygous	RNU4-2_ENSG00000202538.1	2	1	6760	71288	21.0892	1.09774	1233.11	0.0212142	1
Homozygous	RNU4-88P_ENSG00000223152.1	2	1	6760	71288	21.0892	1.09774	1233.11	0.0212142	1
Homozygous	RNU6ATAC26P_ENSG00000210841.1	2	1	6760	71288	21.0892	1.09774	1233.11	0.0212142	1
Compound_Heterozygous	RNU6-656P_ENSG00000252594.1	2	1	6760	71288	21.0892	1.09774	1233.11	0.0212142	1
All_biallelic	RNU6-656P_ENSG00000252594.1	3	5	6759	71284	6.32734	0.982413	32.533	0.0261029	1
Homozygous	RNU6-1264P_ENSG00000206618.1	3	5	6759	71284	6.32734	0.982413	32.533	0.0261029	1
Compound_Heterozygous	RNU4-2_ENSG00000202538.1	4	10	6758	71279	4.21912	0.965541	14.6333	0.0277832	1
Homozygous	RNU5A-8P_ENSG00000200972.1	3	6	6759	71283	5.27298	0.853089	24.6919	0.0366718	1
All_biallelic	RNU6-706P_ENSG00000253038.1	2	2	6760	71287	10.5448	0.76422	145.687	0.0399972	1
All_biallelic	RNU6-752P_ENSG00000252185.1	2	2	6760	71287	10.5448	0.76422	145.687	0.0399972	1
All_biallelic	RNU6-835P_ENSG00000252783.1	2	2	6760	71287	10.5448	0.76422	145.687	0.0399972	1
All_biallelic	RNU6-845P_ENSG00000199448.1	2	2	6760	71287	10.5448	0.76422	145.687	0.0399972	1
Homozygous	RNU6-1263P_ENSG00000207331.1	2	2	6760	71287	10.5448	0.76422	145.687	0.0399972	1
Homozygous	RNU6-706P_ENSG00000253038.1	2	2	6760	71287	10.5448	0.76422	145.687	0.0399972	1
Homozygous	RNU6-752P_ENSG00000252185.1	2	2	6760	71287	10.5448	0.76422	145.687	0.0399972	1
Homozygous	RNU6-835P_ENSG00000252783.1	2	2	6760	71287	10.5448	0.76422	145.687	0.0399972	1
Homozygous	RNU6-845P_ENSG00000199448.1	2	2	6760	71287	10.5448	0.76422	145.687	0.0399972	1
All_biallelic	RNU5E-1_ENSG00000199347.1	2	78	6760	71211	0.27011	0.0321329	1.00937	0.0459578	1
All_biallelic	RNU6-283P_ENSG00000201658.1	3	7	6759	71282	4.51979	0.753986	19.803	0.0490835	1
Homozygous	RNU6-283P_ENSG00000201658.1	3	7	6759	71282	4.51979	0.753986	19.803	0.0490835	1
All_biallelic	RNU5A-8P_ENSG00000200972.1	5	20	6757	71269	2.6368	0.773076	7.24338	0.0600273	1
All_biallelic	RNU1-42P_ENSG00000200903.1	2	3	6760	71286	7.03077	0.587057	61.4227	0.0628721	1
All_biallelic	RNU6-1263P_ENSG00000207331.1	2	3	6760	71286	7.03077	0.587057	61.4227	0.0628721	1
All_biallelic	RNU6-957P_ENSG00000200522.1	2	3	6760	71286	7.03077	0.587057	61.4227	0.0628721	1
All_biallelic	RNU6ATAC8P_ENSG00000221387.1	2	3	6760	71286	7.03077	0.587057	61.4227	0.0628721	1
Homozygous	RNU1-42P_ENSG00000200903.1	2	3	6760	71286	7.03077	0.587057	61.4227	0.0628721	1
Homozygous	RNU6-957P_ENSG00000200522.1	2	3	6760	71286	7.03077	0.587057	61.4227	0.0628721	1
Homozygous	RNU6ATAC8P_ENSG00000221387.1	2	3	6760	71286	7.03077	0.587057	61.4227	0.0628721	1
All_biallelic	RNU6-1264P_ENSG00000206618.1	3	8	6759	71281	3.95425	0.675577	16.4821	0.0632544	1
All_biallelic	RNU6-850P_ENSG00000252743.1	3	8	6759	71281	3.95425	0.675577	16.4821	0.0632544	1
Homozygous	RNU6-850P_ENSG00000252743.1	3	8	6759	71281	3.95425	0.675577	16.4821	0.0632544	1
Homozygous	RNU4ATAC_ENSG00000264229.1	4	14	6758	71275	3.01347	0.722032	9.59899	0.0644673	1
All_biallelic	RNU5E-4P_ENSG00000201801.1	5	22	6757	71267	2.39709	0.708905	6.48894	0.0791672	1
All_biallelic	RNU1-104P_ENSG00000253089.1	1	0	6761	71289	Inf	0.270323	Inf	0.0866357	1
All_biallelic	RNU1-36P_ENSG00000202000.1	1	0	6761	71289	Inf	0.270323	Inf	0.0866357	1
All_biallelic	RNU1-39P_ENSG00000206624.1	1	0	6761	71289	Inf	0.270323	Inf	0.0866357	1
All_biallelic	RNU1-45P_ENSG00000253000.1	1	0	6761	71289	Inf	0.270323	Inf	0.0866357	1
All_biallelic	RNU1-51P_ENSG00000202215.1	1	0	6761	71289	Inf	0.270323	Inf	0.0866357	1
All_biallelic	RNU1-73P_ENSG00000206698.1	1	0	6761	71289	Inf	0.270323	Inf	0.0866357	1
All_biallelic	RNU1-82P_ENSG00000212153.1	1	0	6761	71289	Inf	0.270323	Inf	0.0866357	1
All_biallelic	RNU2-21P_ENSG00000222300.1	1	0	6761	71289	Inf	0.270323	Inf	0.0866357	1
All_biallelic	RNU2-44P_ENSG00000252604.1	1	0	6761	71289	Inf	0.270323	Inf	0.0866357	1
All_biallelic	RNU2-54P_ENSG00000222231.1	1	0	6761	71289	Inf	0.270323	Inf	0.0866357	1
All_biallelic	RNU2-70P_ENSG00000222650.1	1	0	6761	71289	Inf	0.270323	Inf	0.0866357	1
All_biallelic	RNU2-72P_ENSG00000223107.1	1	0	6761	71289	Inf	0.270323	Inf	0.0866357	1
All_biallelic	RNU4-11P_ENSG00000202157.1	1	0	6761	71289	Inf	0.270323	Inf	0.0866357	1
All_biallelic	RNU4-14P_ENSG00000222790.1	1	0	6761	71289	Inf	0.270323	Inf	0.0866357	1
All_biallelic	RNU4ATAC6P_ENSG00000252401.1	1	0	6761	71289	Inf	0.270323	Inf	0.0866357	1
All_biallelic	RNU6-105P_ENSG00000200779.1	1	0	6761	71289	Inf	0.270323	Inf	0.0866357	1
All_biallelic	RNU6-1068P_ENSG00000222890.1	1	0	6761	71289	Inf	0.270323	Inf	0.0866357	1
All_biallelic	RNU6-1110P_ENSG00000252271.1	1	0	6761	71289	Inf	0.270323	Inf	0.0866357	1
All_biallelic	RNU6-1111P_ENSG00000212420.1	1	0	6761	71289	Inf	0.270323	Inf	0.0866357	1
All_biallelic	RNU6-1114P_ENSG00000251831.1	1	0	6761	71289	Inf	0.270323	Inf	0.0866357	1
All_biallelic	RNU6-1169P_ENSG00000200407.1	1	0	6761	71289	Inf	0.270323	Inf	0.0866357	1
All_biallelic	RNU6-1194P_ENSG00000252017.1	1	0	6761	71289	Inf	0.270323	Inf	0.0866357	1
All_biallelic	RNU6-1203P_ENSG00000222635.1	1	0	6761	71289	Inf	0.270323	Inf	0.0866357	1
All_biallelic	RNU6-1207P_ENSG00000207071.1	1	0	6761	71289	Inf	0.270323	Inf	0.0866357	1
All_biallelic	RNU6-1261P_ENSG00000253003.1	1	0	6761	71289	Inf	0.270323	Inf	0.0866357	1
All_biallelic	RNU6-1287P_ENSG00000199784.1	1	0	6761	71289	Inf	0.270323	Inf	0.0866357	1
All_biallelic	RNU6-12P_ENSG00000207334.1	1	0	6761	71289	Inf	0.270323	Inf	0.0866357	1
All_biallelic	RNU6-1308P_ENSG00000252626.1	1	0	6761	71289	Inf	0.270323	Inf	0.0866357	1
All_biallelic	RNU6-262P_ENSG00000222249.1	1	0	6761	71289	Inf	0.270323	Inf	0.0866357	1
All_biallelic	RNU6-326P_ENSG00000202350.1	1	0	6761	71289	Inf	0.270323	Inf	0.0866357	1
All_biallelic	RNU6-327P_ENSG00000252079.1	1	0	6761	71289	Inf	0.270323	Inf	0.0866357	1
All_biallelic	RNU6-329P_ENSG00000238882.1	1	0	6761	71289	Inf	0.270323	Inf	0.0866357	1
All_biallelic	RNU6-41P_ENSG00000207472.1	1	0	6761	71289	Inf	0.270323	Inf	0.0866357	1
All_biallelic	RNU6-449P_ENSG00000206641.1	1	0	6761	71289	Inf	0.270323	Inf	0.0866357	1
All_biallelic	RNU6-451P_ENSG00000199791.1	1	0	6761	71289	Inf	0.270323	Inf	0.0866357	1
All_biallelic	RNU6-482P_ENSG00000212370.1	1	0	6761	71289	Inf	0.270323	Inf	0.0866357	1
All_biallelic	RNU6-487P_ENSG00000202300.1	1	0	6761	71289	Inf	0.270323	Inf	0.0866357	1
All_biallelic	RNU6-488P_ENSG00000251727.1	1	0	6761	71289	Inf	0.270323	Inf	0.0866357	1
All_biallelic	RNU6-517P_ENSG00000207090.1	1	0	6761	71289	Inf	0.270323	Inf	0.0866357	1
All_biallelic	RNU6-531P_ENSG00000252503.1	1	0	6761	71289	Inf	0.270323	Inf	0.0866357	1
All_biallelic	RNU6-554P_ENSG00000222398.1	1	0	6761	71289	Inf	0.270323	Inf	0.0866357	1
All_biallelic	RNU6-715P_ENSG00000202074.1	1	0	6761	71289	Inf	0.270323	Inf	0.0866357	1
All_biallelic	RNU6-728P_ENSG00000202245.1	1	0	6761	71289	Inf	0.270323	Inf	0.0866357	1
All_biallelic	RNU6-746P_ENSG00000206839.1	1	0	6761	71289	Inf	0.270323	Inf	0.0866357	1
All_biallelic	RNU6-763P_ENSG00000212167.1	1	0	6761	71289	Inf	0.270323	Inf	0.0866357	1
All_biallelic	RNU6-824P_ENSG00000200594.1	1	0	6761	71289	Inf	0.270323	Inf	0.0866357	1
All_biallelic	RNU6-881P_ENSG00000252622.1	1	0	6761	71289	Inf	0.270323	Inf	0.0866357	1
All_biallelic	RNU6-951P_ENSG00000199603.1	1	0	6761	71289	Inf	0.270323	Inf	0.0866357	1
All_biallelic	RNU6-970P_ENSG00000252121.1	1	0	6761	71289	Inf	0.270323	Inf	0.0866357	1
All_biallelic	RNU6-980P_ENSG00000252734.1	1	0	6761	71289	Inf	0.270323	Inf	0.0866357	1
All_biallelic	RNU6-996P_ENSG00000202308.1	1	0	6761	71289	Inf	0.270323	Inf	0.0866357	1
All_biallelic	RNU6ATAC16P_ENSG00000221518.1	1	0	6761	71289	Inf	0.270323	Inf	0.0866357	1
All_biallelic	RNU6ATAC6P_ENSG00000221059.1	1	0	6761	71289	Inf	0.270323	Inf	0.0866357	1
All_biallelic	RNU7-127P_ENSG00000238812.1	1	0	6761	71289	Inf	0.270323	Inf	0.0866357	1
All_biallelic	RNU7-196P_ENSG00000238913.1	1	0	6761	71289	Inf	0.270323	Inf	0.0866357	1
All_biallelic	RNU7-94P_ENSG00000238609.1	1	0	6761	71289	Inf	0.270323	Inf	0.0866357	1
All_biallelic	RNU7-99P_ENSG00000252080.1	1	0	6761	71289	Inf	0.270323	Inf	0.0866357	1
All_biallelic	U4_ENSG00000274197.1	1	0	6761	71289	Inf	0.270323	Inf	0.0866357	1
Homozygous	RNU1-104P_ENSG00000253089.1	1	0	6761	71289	Inf	0.270323	Inf	0.0866357	1
Homozygous	RNU1-36P_ENSG00000202000.1	1	0	6761	71289	Inf	0.270323	Inf	0.0866357	1
Homozygous	RNU1-39P_ENSG00000206624.1	1	0	6761	71289	Inf	0.270323	Inf	0.0866357	1
Homozygous	RNU1-45P_ENSG00000253000.1	1	0	6761	71289	Inf	0.270323	Inf	0.0866357	1
Homozygous	RNU1-51P_ENSG00000202215.1	1	0	6761	71289	Inf	0.270323	Inf	0.0866357	1
Homozygous	RNU1-73P_ENSG00000206698.1	1	0	6761	71289	Inf	0.270323	Inf	0.0866357	1
Homozygous	RNU1-82P_ENSG00000212153.1	1	0	6761	71289	Inf	0.270323	Inf	0.0866357	1
Homozygous	RNU2-21P_ENSG00000222300.1	1	0	6761	71289	Inf	0.270323	Inf	0.0866357	1
Homozygous	RNU2-44P_ENSG00000252604.1	1	0	6761	71289	Inf	0.270323	Inf	0.0866357	1
Homozygous	RNU2-54P_ENSG00000222231.1	1	0	6761	71289	Inf	0.270323	Inf	0.0866357	1
Homozygous	RNU2-70P_ENSG00000222650.1	1	0	6761	71289	Inf	0.270323	Inf	0.0866357	1
Homozygous	RNU2-72P_ENSG00000223107.1	1	0	6761	71289	Inf	0.270323	Inf	0.0866357	1
Homozygous	RNU4-11P_ENSG00000202157.1	1	0	6761	71289	Inf	0.270323	Inf	0.0866357	1
Homozygous	RNU4-14P_ENSG00000222790.1	1	0	6761	71289	Inf	0.270323	Inf	0.0866357	1
Homozygous	RNU4ATAC6P_ENSG00000252401.1	1	0	6761	71289	Inf	0.270323	Inf	0.0866357	1
Homozygous	RNU6-105P_ENSG00000200779.1	1	0	6761	71289	Inf	0.270323	Inf	0.0866357	1
Homozygous	RNU6-1110P_ENSG00000252271.1	1	0	6761	71289	Inf	0.270323	Inf	0.0866357	1
Homozygous	RNU6-1111P_ENSG00000212420.1	1	0	6761	71289	Inf	0.270323	Inf	0.0866357	1
Homozygous	RNU6-1114P_ENSG00000251831.1	1	0	6761	71289	Inf	0.270323	Inf	0.0866357	1
Homozygous	RNU6-1167P_ENSG00000200097.1	1	0	6761	71289	Inf	0.270323	Inf	0.0866357	1
Homozygous	RNU6-1169P_ENSG00000200407.1	1	0	6761	71289	Inf	0.270323	Inf	0.0866357	1
Homozygous	RNU6-1194P_ENSG00000252017.1	1	0	6761	71289	Inf	0.270323	Inf	0.0866357	1
Homozygous	RNU6-1203P_ENSG00000222635.1	1	0	6761	71289	Inf	0.270323	Inf	0.0866357	1
Homozygous	RNU6-1207P_ENSG00000207071.1	1	0	6761	71289	Inf	0.270323	Inf	0.0866357	1
Homozygous	RNU6-1261P_ENSG00000253003.1	1	0	6761	71289	Inf	0.270323	Inf	0.0866357	1
Homozygous	RNU6-1287P_ENSG00000199784.1	1	0	6761	71289	Inf	0.270323	Inf	0.0866357	1
Homozygous	RNU6-1308P_ENSG00000252626.1	1	0	6761	71289	Inf	0.270323	Inf	0.0866357	1
Homozygous	RNU6-262P_ENSG00000222249.1	1	0	6761	71289	Inf	0.270323	Inf	0.0866357	1
Homozygous	RNU6-329P_ENSG00000238882.1	1	0	6761	71289	Inf	0.270323	Inf	0.0866357	1
Homozygous	RNU6-41P_ENSG00000207472.1	1	0	6761	71289	Inf	0.270323	Inf	0.0866357	1
Homozygous	RNU6-431P_ENSG00000206601.1	1	0	6761	71289	Inf	0.270323	Inf	0.0866357	1
Homozygous	RNU6-449P_ENSG00000206641.1	1	0	6761	71289	Inf	0.270323	Inf	0.0866357	1
Homozygous	RNU6-451P_ENSG00000199791.1	1	0	6761	71289	Inf	0.270323	Inf	0.0866357	1
Homozygous	RNU6-482P_ENSG00000212370.1	1	0	6761	71289	Inf	0.270323	Inf	0.0866357	1
Homozygous	RNU6-487P_ENSG00000202300.1	1	0	6761	71289	Inf	0.270323	Inf	0.0866357	1
Homozygous	RNU6-488P_ENSG00000251727.1	1	0	6761	71289	Inf	0.270323	Inf	0.0866357	1
Homozygous	RNU6-517P_ENSG00000207090.1	1	0	6761	71289	Inf	0.270323	Inf	0.0866357	1
Homozygous	RNU6-531P_ENSG00000252503.1	1	0	6761	71289	Inf	0.270323	Inf	0.0866357	1
Homozygous	RNU6-554P_ENSG00000222398.1	1	0	6761	71289	Inf	0.270323	Inf	0.0866357	1
Homozygous	RNU6-715P_ENSG00000202074.1	1	0	6761	71289	Inf	0.270323	Inf	0.0866357	1
Homozygous	RNU6-728P_ENSG00000202245.1	1	0	6761	71289	Inf	0.270323	Inf	0.0866357	1
Homozygous	RNU6-746P_ENSG00000206839.1	1	0	6761	71289	Inf	0.270323	Inf	0.0866357	1
Homozygous	RNU6-763P_ENSG00000212167.1	1	0	6761	71289	Inf	0.270323	Inf	0.0866357	1
Homozygous	RNU6-824P_ENSG00000200594.1	1	0	6761	71289	Inf	0.270323	Inf	0.0866357	1
Homozygous	RNU6-881P_ENSG00000252622.1	1	0	6761	71289	Inf	0.270323	Inf	0.0866357	1
Homozygous	RNU6-951P_ENSG00000199603.1	1	0	6761	71289	Inf	0.270323	Inf	0.0866357	1
Homozygous	RNU6-970P_ENSG00000252121.1	1	0	6761	71289	Inf	0.270323	Inf	0.0866357	1
Homozygous	RNU6-980P_ENSG00000252734.1	1	0	6761	71289	Inf	0.270323	Inf	0.0866357	1
Homozygous	RNU6-996P_ENSG00000202308.1	1	0	6761	71289	Inf	0.270323	Inf	0.0866357	1
Homozygous	RNU6ATAC16P_ENSG00000221518.1	1	0	6761	71289	Inf	0.270323	Inf	0.0866357	1
Homozygous	RNU6ATAC6P_ENSG00000221059.1	1	0	6761	71289	Inf	0.270323	Inf	0.0866357	1
Homozygous	RNU7-127P_ENSG00000238812.1	1	0	6761	71289	Inf	0.270323	Inf	0.0866357	1
Homozygous	RNU7-196P_ENSG00000238913.1	1	0	6761	71289	Inf	0.270323	Inf	0.0866357	1
Homozygous	RNU7-94P_ENSG00000238609.1	1	0	6761	71289	Inf	0.270323	Inf	0.0866357	1
Homozygous	RNU7-99P_ENSG00000252080.1	1	0	6761	71289	Inf	0.270323	Inf	0.0866357	1
Homozygous	U1_ENSG00000273727.1	1	0	6761	71289	Inf	0.270323	Inf	0.0866357	1
Homozygous	U4_ENSG00000274197.1	1	0	6761	71289	Inf	0.270323	Inf	0.0866357	1
Compound_Heterozygous	RNU1-14P_ENSG00000199629.1	1	0	6761	71289	Inf	0.270323	Inf	0.0866357	1
Compound_Heterozygous	RNU2-56P_ENSG00000252635.1	1	0	6761	71289	Inf	0.270323	Inf	0.0866357	1
Compound_Heterozygous	RNU6-1068P_ENSG00000222890.1	1	0	6761	71289	Inf	0.270323	Inf	0.0866357	1
Compound_Heterozygous	RNU6-12P_ENSG00000207334.1	1	0	6761	71289	Inf	0.270323	Inf	0.0866357	1
Compound_Heterozygous	RNU6-326P_ENSG00000202350.1	1	0	6761	71289	Inf	0.270323	Inf	0.0866357	1
Compound_Heterozygous	RNU6-327P_ENSG00000252079.1	1	0	6761	71289	Inf	0.270323	Inf	0.0866357	1
Compound_Heterozygous	RNU6-520P_ENSG00000207448.1	1	0	6761	71289	Inf	0.270323	Inf	0.0866357	1
Compound_Heterozygous	RNU6-54P_ENSG00000202433.1	1	0	6761	71289	Inf	0.270323	Inf	0.0866357	1
Compound_Heterozygous	RNU6-81P_ENSG00000202478.1	1	0	6761	71289	Inf	0.270323	Inf	0.0866357	1
Compound_Heterozygous	RNU6-958P_ENSG00000252804.1	1	0	6761	71289	Inf	0.270323	Inf	0.0866357	1
Homozygous	RNU5E-4P_ENSG00000201801.1	3	10	6759	71279	3.16366	0.559367	12.2914	0.096414	1
Compound_Heterozygous	RNU2-63P_ENSG00000222724.1	5	24	6757	71265	2.1972	0.65459	5.87789	0.101173	1
Homozygous	RNU4-1_ENSG00000200795.1	4	18	6758	71271	2.34345	0.576755	7.11872	0.117498	1
All_biallelic	U1_ENSG00000273727.1	2	5	6760	71284	4.21816	0.401575	25.7715	0.117615	1
All_biallelic	RNU4-1_ENSG00000200795.1	12	75	6750	71214	1.68801	0.834694	3.1277	0.122191	1
All_biallelic	RNVU1-14_ENSG00000207501.1	8	45	6754	71244	1.87516	0.763155	4.022	0.134163	1
Compound_Heterozygous	RNU5E-6P_ENSG00000202444.1	0	25	6762	71264	0	0	1.67612	0.163767	1
All_biallelic	RNU1-59P_ENSG00000201699.1	1	1	6761	71288	10.5434	0.134304	821.683	0.165767	1
All_biallelic	RNU2-12P_ENSG00000253025.1	1	1	6761	71288	10.5434	0.134304	821.683	0.165767	1
All_biallelic	RNU2-32P_ENSG00000223125.1	1	1	6761	71288	10.5434	0.134304	821.683	0.165767	1
All_biallelic	RNU2-40P_ENSG00000222765.1	1	1	6761	71288	10.5434	0.134304	821.683	0.165767	1
All_biallelic	RNU2-56P_ENSG00000252635.1	1	1	6761	71288	10.5434	0.134304	821.683	0.165767	1
All_biallelic	RNU2-62P_ENSG00000222800.1	1	1	6761	71288	10.5434	0.134304	821.683	0.165767	1
All_biallelic	RNU4-18P_ENSG00000252560.1	1	1	6761	71288	10.5434	0.134304	821.683	0.165767	1
All_biallelic	RNU4-25P_ENSG00000222501.1	1	1	6761	71288	10.5434	0.134304	821.683	0.165767	1
All_biallelic	RNU4-50P_ENSG00000201231.1	1	1	6761	71288	10.5434	0.134304	821.683	0.165767	1
All_biallelic	RNU4ATAC17P_ENSG00000253081.1	1	1	6761	71288	10.5434	0.134304	821.683	0.165767	1
All_biallelic	RNU6-1136P_ENSG00000252643.1	1	1	6761	71288	10.5434	0.134304	821.683	0.165767	1
All_biallelic	RNU6-1167P_ENSG00000200097.1	1	1	6761	71288	10.5434	0.134304	821.683	0.165767	1
All_biallelic	RNU6-116P_ENSG00000206769.1	1	1	6761	71288	10.5434	0.134304	821.683	0.165767	1
All_biallelic	RNU6-1208P_ENSG00000238482.1	1	1	6761	71288	10.5434	0.134304	821.683	0.165767	1
All_biallelic	RNU6-148P_ENSG00000252823.1	1	1	6761	71288	10.5434	0.134304	821.683	0.165767	1
All_biallelic	RNU6-164P_ENSG00000201474.1	1	1	6761	71288	10.5434	0.134304	821.683	0.165767	1
All_biallelic	RNU6-220P_ENSG00000212221.1	1	1	6761	71288	10.5434	0.134304	821.683	0.165767	1
All_biallelic	RNU6-22P_ENSG00000207083.1	1	1	6761	71288	10.5434	0.134304	821.683	0.165767	1
All_biallelic	RNU6-294P_ENSG00000201869.1	1	1	6761	71288	10.5434	0.134304	821.683	0.165767	1
All_biallelic	RNU6-299P_ENSG00000253032.1	1	1	6761	71288	10.5434	0.134304	821.683	0.165767	1
All_biallelic	RNU6-31P_ENSG00000207116.1	1	1	6761	71288	10.5434	0.134304	821.683	0.165767	1
All_biallelic	RNU6-398P_ENSG00000206870.1	1	1	6761	71288	10.5434	0.134304	821.683	0.165767	1
All_biallelic	RNU6-401P_ENSG00000212374.1	1	1	6761	71288	10.5434	0.134304	821.683	0.165767	1
All_biallelic	RNU6-431P_ENSG00000206601.1	1	1	6761	71288	10.5434	0.134304	821.683	0.165767	1
All_biallelic	RNU6-518P_ENSG00000251865.1	1	1	6761	71288	10.5434	0.134304	821.683	0.165767	1
All_biallelic	RNU6-520P_ENSG00000207448.1	1	1	6761	71288	10.5434	0.134304	821.683	0.165767	1
All_biallelic	RNU6-54P_ENSG00000202433.1	1	1	6761	71288	10.5434	0.134304	821.683	0.165767	1
All_biallelic	RNU6-573P_ENSG00000206665.1	1	1	6761	71288	10.5434	0.134304	821.683	0.165767	1
All_biallelic	RNU6-639P_ENSG00000206801.1	1	1	6761	71288	10.5434	0.134304	821.683	0.165767	1
All_biallelic	RNU6-708P_ENSG00000206944.1	1	1	6761	71288	10.5434	0.134304	821.683	0.165767	1
All_biallelic	RNU6-762P_ENSG00000252916.1	1	1	6761	71288	10.5434	0.134304	821.683	0.165767	1
All_biallelic	RNU6-81P_ENSG00000202478.1	1	1	6761	71288	10.5434	0.134304	821.683	0.165767	1
All_biallelic	RNU7-185P_ENSG00000239102.1	1	1	6761	71288	10.5434	0.134304	821.683	0.165767	1
All_biallelic	RNU7-18P_ENSG00000252174.1	1	1	6761	71288	10.5434	0.134304	821.683	0.165767	1
All_biallelic	RNU7-8P_ENSG00000251767.1	1	1	6761	71288	10.5434	0.134304	821.683	0.165767	1
All_biallelic	U6_ENSG00000274385.1	1	1	6761	71288	10.5434	0.134304	821.683	0.165767	1
Homozygous	RNU1-100P_ENSG00000202125.1	1	1	6761	71288	10.5434	0.134304	821.683	0.165767	1
Homozygous	RNU1-59P_ENSG00000201699.1	1	1	6761	71288	10.5434	0.134304	821.683	0.165767	1
Homozygous	RNU2-12P_ENSG00000253025.1	1	1	6761	71288	10.5434	0.134304	821.683	0.165767	1
Homozygous	RNU2-32P_ENSG00000223125.1	1	1	6761	71288	10.5434	0.134304	821.683	0.165767	1
Homozygous	RNU2-40P_ENSG00000222765.1	1	1	6761	71288	10.5434	0.134304	821.683	0.165767	1
Homozygous	RNU4-18P_ENSG00000252560.1	1	1	6761	71288	10.5434	0.134304	821.683	0.165767	1
Homozygous	RNU4-25P_ENSG00000222501.1	1	1	6761	71288	10.5434	0.134304	821.683	0.165767	1
Homozygous	RNU4-50P_ENSG00000201231.1	1	1	6761	71288	10.5434	0.134304	821.683	0.165767	1
Homozygous	RNU4ATAC17P_ENSG00000253081.1	1	1	6761	71288	10.5434	0.134304	821.683	0.165767	1
Homozygous	RNU5E-8P_ENSG00000200372.1	1	1	6761	71288	10.5434	0.134304	821.683	0.165767	1
Homozygous	RNU6-1136P_ENSG00000252643.1	1	1	6761	71288	10.5434	0.134304	821.683	0.165767	1
Homozygous	RNU6-116P_ENSG00000206769.1	1	1	6761	71288	10.5434	0.134304	821.683	0.165767	1
Homozygous	RNU6-1204P_ENSG00000200818.1	1	1	6761	71288	10.5434	0.134304	821.683	0.165767	1
Homozygous	RNU6-1208P_ENSG00000238482.1	1	1	6761	71288	10.5434	0.134304	821.683	0.165767	1
Homozygous	RNU6-148P_ENSG00000252823.1	1	1	6761	71288	10.5434	0.134304	821.683	0.165767	1
Homozygous	RNU6-164P_ENSG00000201474.1	1	1	6761	71288	10.5434	0.134304	821.683	0.165767	1
Homozygous	RNU6-1_ENSG00000206625.1	1	1	6761	71288	10.5434	0.134304	821.683	0.165767	1
Homozygous	RNU6-220P_ENSG00000212221.1	1	1	6761	71288	10.5434	0.134304	821.683	0.165767	1
Homozygous	RNU6-22P_ENSG00000207083.1	1	1	6761	71288	10.5434	0.134304	821.683	0.165767	1
Homozygous	RNU6-294P_ENSG00000201869.1	1	1	6761	71288	10.5434	0.134304	821.683	0.165767	1
Homozygous	RNU6-299P_ENSG00000253032.1	1	1	6761	71288	10.5434	0.134304	821.683	0.165767	1
Homozygous	RNU6-31P_ENSG00000207116.1	1	1	6761	71288	10.5434	0.134304	821.683	0.165767	1
Homozygous	RNU6-398P_ENSG00000206870.1	1	1	6761	71288	10.5434	0.134304	821.683	0.165767	1
Homozygous	RNU6-401P_ENSG00000212374.1	1	1	6761	71288	10.5434	0.134304	821.683	0.165767	1
Homozygous	RNU6-518P_ENSG00000251865.1	1	1	6761	71288	10.5434	0.134304	821.683	0.165767	1
Homozygous	RNU6-573P_ENSG00000206665.1	1	1	6761	71288	10.5434	0.134304	821.683	0.165767	1
Homozygous	RNU6-639P_ENSG00000206801.1	1	1	6761	71288	10.5434	0.134304	821.683	0.165767	1
Homozygous	RNU6-708P_ENSG00000206944.1	1	1	6761	71288	10.5434	0.134304	821.683	0.165767	1
Homozygous	RNU6-762P_ENSG00000252916.1	1	1	6761	71288	10.5434	0.134304	821.683	0.165767	1
Homozygous	RNU6-958P_ENSG00000252804.1	1	1	6761	71288	10.5434	0.134304	821.683	0.165767	1
Homozygous	RNU6-97P_ENSG00000200257.1	1	1	6761	71288	10.5434	0.134304	821.683	0.165767	1
Homozygous	RNU7-185P_ENSG00000239102.1	1	1	6761	71288	10.5434	0.134304	821.683	0.165767	1
Homozygous	RNU7-18P_ENSG00000252174.1	1	1	6761	71288	10.5434	0.134304	821.683	0.165767	1
Homozygous	RNU7-21P_ENSG00000238558.1	1	1	6761	71288	10.5434	0.134304	821.683	0.165767	1
Homozygous	RNU7-8P_ENSG00000251767.1	1	1	6761	71288	10.5434	0.134304	821.683	0.165767	1
Homozygous	U6_ENSG00000274385.1	1	1	6761	71288	10.5434	0.134304	821.683	0.165767	1
Compound_Heterozygous	RNU2-62P_ENSG00000222800.1	1	1	6761	71288	10.5434	0.134304	821.683	0.165767	1
Compound_Heterozygous	RNU6-855P_ENSG00000222327.1	1	1	6761	71288	10.5434	0.134304	821.683	0.165767	1
Compound_Heterozygous	RNU6-968P_ENSG00000206803.1	1	1	6761	71288	10.5434	0.134304	821.683	0.165767	1
Compound_Heterozygous	RNVU1-3_ENSG00000201183.1	1	1	6761	71288	10.5434	0.134304	821.683	0.165767	1
Homozygous	RNU11_ENSG00000274978.1	2	7	6760	71282	3.01288	0.305306	15.821	0.179961	1
Homozygous	U1_ENSG00000273768.1	3	15	6759	71274	2.10898	0.391259	7.45632	0.200756	1
Homozygous	U1_ENSG00000275291.1	3	15	6759	71274	2.10898	0.391259	7.45632	0.200756	1
Compound_Heterozygous	RNU5E-1_ENSG00000199347.1	2	56	6760	71233	0.37634	0.0444761	1.42495	0.237692	1
All_biallelic	RNU1-100P_ENSG00000202125.1	1	2	6761	71287	5.27172	0.0893459	101.307	0.238043	1
All_biallelic	RNU1-14P_ENSG00000199629.1	1	2	6761	71287	5.27172	0.0893459	101.307	0.238043	1
All_biallelic	RNU1-91P_ENSG00000201616.1	1	2	6761	71287	5.27172	0.0893459	101.307	0.238043	1
All_biallelic	RNU2-14P_ENSG00000222985.1	1	2	6761	71287	5.27172	0.0893459	101.307	0.238043	1
All_biallelic	RNU4-76P_ENSG00000201379.1	1	2	6761	71287	5.27172	0.0893459	101.307	0.238043	1
All_biallelic	RNU5E-7P_ENSG00000202160.1	1	2	6761	71287	5.27172	0.0893459	101.307	0.238043	1
All_biallelic	RNU5E-8P_ENSG00000200372.1	1	2	6761	71287	5.27172	0.0893459	101.307	0.238043	1
All_biallelic	RNU6-108P_ENSG00000202428.1	1	2	6761	71287	5.27172	0.0893459	101.307	0.238043	1
All_biallelic	RNU6-1204P_ENSG00000200818.1	1	2	6761	71287	5.27172	0.0893459	101.307	0.238043	1
All_biallelic	RNU6-1214P_ENSG00000200520.1	1	2	6761	71287	5.27172	0.0893459	101.307	0.238043	1
All_biallelic	RNU6-1232P_ENSG00000252108.1	1	2	6761	71287	5.27172	0.0893459	101.307	0.238043	1
All_biallelic	RNU6-1249P_ENSG00000200107.1	1	2	6761	71287	5.27172	0.0893459	101.307	0.238043	1
All_biallelic	RNU6-1280P_ENSG00000202081.1	1	2	6761	71287	5.27172	0.0893459	101.307	0.238043	1
All_biallelic	RNU6-1328P_ENSG00000222870.1	1	2	6761	71287	5.27172	0.0893459	101.307	0.238043	1
All_biallelic	RNU6-679P_ENSG00000212305.1	1	2	6761	71287	5.27172	0.0893459	101.307	0.238043	1
All_biallelic	RNU6-822P_ENSG00000199577.1	1	2	6761	71287	5.27172	0.0893459	101.307	0.238043	1
All_biallelic	RNU6-873P_ENSG00000200703.1	1	2	6761	71287	5.27172	0.0893459	101.307	0.238043	1
All_biallelic	RNU6-876P_ENSG00000212597.1	1	2	6761	71287	5.27172	0.0893459	101.307	0.238043	1
All_biallelic	RNU6-908P_ENSG00000222092.1	1	2	6761	71287	5.27172	0.0893459	101.307	0.238043	1
All_biallelic	RNU6-920P_ENSG00000222858.1	1	2	6761	71287	5.27172	0.0893459	101.307	0.238043	1
All_biallelic	RNU6-931P_ENSG00000200720.1	1	2	6761	71287	5.27172	0.0893459	101.307	0.238043	1
All_biallelic	RNU6-968P_ENSG00000206803.1	1	2	6761	71287	5.27172	0.0893459	101.307	0.238043	1
All_biallelic	RNU6-97P_ENSG00000200257.1	1	2	6761	71287	5.27172	0.0893459	101.307	0.238043	1
All_biallelic	RNU7-21P_ENSG00000238558.1	1	2	6761	71287	5.27172	0.0893459	101.307	0.238043	1
All_biallelic	U6_ENSG00000283300.1	1	2	6761	71287	5.27172	0.0893459	101.307	0.238043	1
Homozygous	RNU11-2P_ENSG00000252707.1	1	2	6761	71287	5.27172	0.0893459	101.307	0.238043	1
Homozygous	RNU1-13P_ENSG00000238825.1	1	2	6761	71287	5.27172	0.0893459	101.307	0.238043	1
Homozygous	RNU1-91P_ENSG00000201616.1	1	2	6761	71287	5.27172	0.0893459	101.307	0.238043	1
Homozygous	RNU2-14P_ENSG00000222985.1	1	2	6761	71287	5.27172	0.0893459	101.307	0.238043	1
Homozygous	RNU4-76P_ENSG00000201379.1	1	2	6761	71287	5.27172	0.0893459	101.307	0.238043	1
Homozygous	RNU5E-7P_ENSG00000202160.1	1	2	6761	71287	5.27172	0.0893459	101.307	0.238043	1
Homozygous	RNU6-108P_ENSG00000202428.1	1	2	6761	71287	5.27172	0.0893459	101.307	0.238043	1
Homozygous	RNU6-1214P_ENSG00000200520.1	1	2	6761	71287	5.27172	0.0893459	101.307	0.238043	1
Homozygous	RNU6-1232P_ENSG00000252108.1	1	2	6761	71287	5.27172	0.0893459	101.307	0.238043	1
Homozygous	RNU6-1249P_ENSG00000200107.1	1	2	6761	71287	5.27172	0.0893459	101.307	0.238043	1
Homozygous	RNU6-1280P_ENSG00000202081.1	1	2	6761	71287	5.27172	0.0893459	101.307	0.238043	1
Homozygous	RNU6-1328P_ENSG00000222870.1	1	2	6761	71287	5.27172	0.0893459	101.307	0.238043	1
Homozygous	RNU6-679P_ENSG00000212305.1	1	2	6761	71287	5.27172	0.0893459	101.307	0.238043	1
Homozygous	RNU6-873P_ENSG00000200703.1	1	2	6761	71287	5.27172	0.0893459	101.307	0.238043	1
Homozygous	RNU6-876P_ENSG00000212597.1	1	2	6761	71287	5.27172	0.0893459	101.307	0.238043	1
Homozygous	RNU6-908P_ENSG00000222092.1	1	2	6761	71287	5.27172	0.0893459	101.307	0.238043	1
Homozygous	RNU6-920P_ENSG00000222858.1	1	2	6761	71287	5.27172	0.0893459	101.307	0.238043	1
Homozygous	RNU6-931P_ENSG00000200720.1	1	2	6761	71287	5.27172	0.0893459	101.307	0.238043	1
Homozygous	U1_ENSG00000270384.1	1	2	6761	71287	5.27172	0.0893459	101.307	0.238043	1
Homozygous	U6_ENSG00000283300.1	1	2	6761	71287	5.27172	0.0893459	101.307	0.238043	1
Compound_Heterozygous	RNU6-104P_ENSG00000238509.1	1	2	6761	71287	5.27172	0.0893459	101.307	0.238043	1
Compound_Heterozygous	RNU6-822P_ENSG00000199577.1	1	2	6761	71287	5.27172	0.0893459	101.307	0.238043	1
Compound_Heterozygous	RNVU1-8_ENSG00000286172.1	1	2	6761	71287	5.27172	0.0893459	101.307	0.238043	1
Compound_Heterozygous	U1_ENSG00000206828.1	1	2	6761	71287	5.27172	0.0893459	101.307	0.238043	1
All_biallelic	RNU6-82P_ENSG00000200840.1	2	9	6760	71280	2.34306	0.246311	11.3217	0.245886	1
All_biallelic	U1_ENSG00000278099.1	2	9	6760	71280	2.34306	0.246311	11.3217	0.245886	1
Homozygous	RNU6-82P_ENSG00000200840.1	2	9	6760	71280	2.34306	0.246311	11.3217	0.245886	1
Homozygous	U1_ENSG00000278099.1	2	9	6760	71280	2.34306	0.246311	11.3217	0.245886	1
Homozygous	RNU5D-1_ENSG00000200169.1	3	17	6759	71272	1.86075	0.349298	6.43702	0.247924	1
All_biallelic	RNU4ATAC_ENSG00000264229.1	8	54	6754	71235	1.5625	0.641859	3.30543	0.252497	1
Homozygous	RNU5E-1_ENSG00000199347.1	0	22	6762	71267	0	0	1.92454	0.253657	1
Compound_Heterozygous	RNU4-1_ENSG00000200795.1	8	57	6754	71232	1.48021	0.609614	3.11985	0.270271	1
All_biallelic	RNU1-120P_ENSG00000199879.1	2	10	6760	71279	2.10882	0.224614	9.89863	0.279248	1
All_biallelic	RNU2-63P_ENSG00000222724.1	6	40	6756	71249	1.58188	0.547901	3.75688	0.288021	1
All_biallelic	RNU1-125P_ENSG00000252561.1	1	3	6761	71286	3.51447	0.0669377	43.7704	0.304058	1
All_biallelic	RNU11-2P_ENSG00000252707.1	1	3	6761	71286	3.51447	0.0669377	43.7704	0.304058	1
All_biallelic	RNU1-13P_ENSG00000238825.1	1	3	6761	71286	3.51447	0.0669377	43.7704	0.304058	1
All_biallelic	RNU5F-8P_ENSG00000251750.1	1	3	6761	71286	3.51447	0.0669377	43.7704	0.304058	1
All_biallelic	RNU6-102P_ENSG00000207214.1	1	3	6761	71286	3.51447	0.0669377	43.7704	0.304058	1
All_biallelic	RNU6-1_ENSG00000206625.1	1	3	6761	71286	3.51447	0.0669377	43.7704	0.304058	1
All_biallelic	RNU6-274P_ENSG00000239075.1	1	3	6761	71286	3.51447	0.0669377	43.7704	0.304058	1
All_biallelic	RNU6-2_ENSG00000207357.1	1	3	6761	71286	3.51447	0.0669377	43.7704	0.304058	1
All_biallelic	RNU6-457P_ENSG00000200869.1	1	3	6761	71286	3.51447	0.0669377	43.7704	0.304058	1
All_biallelic	RNU6-558P_ENSG00000201382.1	1	3	6761	71286	3.51447	0.0669377	43.7704	0.304058	1
All_biallelic	RNU6-655P_ENSG00000199728.1	1	3	6761	71286	3.51447	0.0669377	43.7704	0.304058	1
All_biallelic	RNU6-840P_ENSG00000253084.3	1	3	6761	71286	3.51447	0.0669377	43.7704	0.304058	1
All_biallelic	RNU6-954P_ENSG00000223287.1	1	3	6761	71286	3.51447	0.0669377	43.7704	0.304058	1
All_biallelic	U1_ENSG00000270384.1	1	3	6761	71286	3.51447	0.0669377	43.7704	0.304058	1
Homozygous	RNU1-125P_ENSG00000252561.1	1	3	6761	71286	3.51447	0.0669377	43.7704	0.304058	1
Homozygous	RNU5F-8P_ENSG00000251750.1	1	3	6761	71286	3.51447	0.0669377	43.7704	0.304058	1
Homozygous	RNU6-102P_ENSG00000207214.1	1	3	6761	71286	3.51447	0.0669377	43.7704	0.304058	1
Homozygous	RNU6-274P_ENSG00000239075.1	1	3	6761	71286	3.51447	0.0669377	43.7704	0.304058	1
Homozygous	RNU6-2_ENSG00000207357.1	1	3	6761	71286	3.51447	0.0669377	43.7704	0.304058	1
Homozygous	RNU6-322P_ENSG00000251819.1	1	3	6761	71286	3.51447	0.0669377	43.7704	0.304058	1
Homozygous	RNU6-457P_ENSG00000200869.1	1	3	6761	71286	3.51447	0.0669377	43.7704	0.304058	1
Homozygous	RNU6-558P_ENSG00000201382.1	1	3	6761	71286	3.51447	0.0669377	43.7704	0.304058	1
Homozygous	RNU6-655P_ENSG00000199728.1	1	3	6761	71286	3.51447	0.0669377	43.7704	0.304058	1
Homozygous	RNU6-840P_ENSG00000253084.3	1	3	6761	71286	3.51447	0.0669377	43.7704	0.304058	1
Homozygous	RNU6-954P_ENSG00000223287.1	1	3	6761	71286	3.51447	0.0669377	43.7704	0.304058	1
Homozygous	RNU6ATAC_ENSG00000221676.1	1	3	6761	71286	3.51447	0.0669377	43.7704	0.304058	1
Homozygous	U1_ENSG00000270722.1	1	3	6761	71286	3.51447	0.0669377	43.7704	0.304058	1
Compound_Heterozygous	RNU1-108P_ENSG00000199426.1	1	3	6761	71286	3.51447	0.0669377	43.7704	0.304058	1
Compound_Heterozygous	RNU1-120P_ENSG00000199879.1	1	3	6761	71286	3.51447	0.0669377	43.7704	0.304058	1
Compound_Heterozygous	RNVU1-6_ENSG00000201558.1	1	3	6761	71286	3.51447	0.0669377	43.7704	0.304058	1
All_biallelic	RNU1-1_ENSG00000206652.1	2	11	6760	71278	1.91716	0.206431	8.78875	0.31249	1
Homozygous	RNU5A-1_ENSG00000199568.1	2	11	6760	71278	1.91716	0.206431	8.78875	0.31249	1
All_biallelic	RNU5D-1_ENSG00000200169.1	9	69	6753	71220	1.37561	0.603391	2.76747	0.317862	1
Homozygous	RNU1-114P_ENSG00000202167.1	4	26	6758	71263	1.62228	0.411353	4.67822	0.325492	1
Homozygous	RNVU1-7_ENSG00000206585.1	7	50	6755	71239	1.47644	0.564527	3.27347	0.340085	1
Compound_Heterozygous	RNU5E-4P_ENSG00000201801.1	2	12	6760	71277	1.7573	0.19097	7.89596	0.345384	1
Compound_Heterozygous	RNU5D-1_ENSG00000200169.1	7	52	6755	71237	1.41961	0.543795	3.13914	0.352665	1
All_biallelic	RNU1-151P_ENSG00000201142.1	1	4	6761	71285	2.63583	0.0535155	26.6494	0.364354	1
All_biallelic	RNU2-47P_ENSG00000222581.1	1	4	6761	71285	2.63583	0.0535155	26.6494	0.364354	1
All_biallelic	RNU4-41P_ENSG00000201296.1	1	4	6761	71285	2.63583	0.0535155	26.6494	0.364354	1
All_biallelic	RNU4-83P_ENSG00000222795.1	1	4	6761	71285	2.63583	0.0535155	26.6494	0.364354	1
All_biallelic	RNU6-440P_ENSG00000212184.1	1	4	6761	71285	2.63583	0.0535155	26.6494	0.364354	1
All_biallelic	RNU6-789P_ENSG00000252914.1	1	4	6761	71285	2.63583	0.0535155	26.6494	0.364354	1
All_biallelic	RNU6-855P_ENSG00000222327.1	1	4	6761	71285	2.63583	0.0535155	26.6494	0.364354	1
All_biallelic	RNU7-6P_ENSG00000252654.1	1	4	6761	71285	2.63583	0.0535155	26.6494	0.364354	1
Homozygous	RNU1-151P_ENSG00000201142.1	1	4	6761	71285	2.63583	0.0535155	26.6494	0.364354	1
Homozygous	RNU2-47P_ENSG00000222581.1	1	4	6761	71285	2.63583	0.0535155	26.6494	0.364354	1
Homozygous	RNU4-41P_ENSG00000201296.1	1	4	6761	71285	2.63583	0.0535155	26.6494	0.364354	1
Homozygous	RNU4-83P_ENSG00000222795.1	1	4	6761	71285	2.63583	0.0535155	26.6494	0.364354	1
Homozygous	RNU6-333P_ENSG00000238669.1	1	4	6761	71285	2.63583	0.0535155	26.6494	0.364354	1
Homozygous	RNU6-440P_ENSG00000212184.1	1	4	6761	71285	2.63583	0.0535155	26.6494	0.364354	1
Homozygous	RNU6-656P_ENSG00000252594.1	1	4	6761	71285	2.63583	0.0535155	26.6494	0.364354	1
Homozygous	RNU6-789P_ENSG00000252914.1	1	4	6761	71285	2.63583	0.0535155	26.6494	0.364354	1
Homozygous	RNU7-1_ENSG00000238923.1	1	4	6761	71285	2.63583	0.0535155	26.6494	0.364354	1
Homozygous	RNU7-6P_ENSG00000252654.1	1	4	6761	71285	2.63583	0.0535155	26.6494	0.364354	1
All_biallelic	RNU5E-6P_ENSG00000202444.1	5	37	6757	71252	1.42497	0.436997	3.63601	0.408346	1
All_biallelic	RNU6-104P_ENSG00000238509.1	1	5	6761	71284	2.10866	0.0445768	18.8478	0.419428	1
All_biallelic	RNU6-143P_ENSG00000252751.1	1	5	6761	71284	2.10866	0.0445768	18.8478	0.419428	1
All_biallelic	RNU6-322P_ENSG00000251819.1	1	5	6761	71284	2.10866	0.0445768	18.8478	0.419428	1
All_biallelic	RNU6-769P_ENSG00000207136.1	1	5	6761	71284	2.10866	0.0445768	18.8478	0.419428	1
All_biallelic	RNU7-113P_ENSG00000238735.1	1	5	6761	71284	2.10866	0.0445768	18.8478	0.419428	1
All_biallelic	RNVU1-1_ENSG00000207340.1	1	5	6761	71284	2.10866	0.0445768	18.8478	0.419428	1
All_biallelic	RNVU1-3_ENSG00000201183.1	1	5	6761	71284	2.10866	0.0445768	18.8478	0.419428	1
Homozygous	RNU1-1_ENSG00000206652.1	1	5	6761	71284	2.10866	0.0445768	18.8478	0.419428	1
Homozygous	RNU6-143P_ENSG00000252751.1	1	5	6761	71284	2.10866	0.0445768	18.8478	0.419428	1
Homozygous	RNU6-769P_ENSG00000207136.1	1	5	6761	71284	2.10866	0.0445768	18.8478	0.419428	1
Homozygous	RNU7-113P_ENSG00000238735.1	1	5	6761	71284	2.10866	0.0445768	18.8478	0.419428	1
Homozygous	RNVU1-1_ENSG00000207340.1	1	5	6761	71284	2.10866	0.0445768	18.8478	0.419428	1
Compound_Heterozygous	U1_ENSG00000273727.1	1	5	6761	71284	2.10866	0.0445768	18.8478	0.419428	1
All_biallelic	U1_ENSG00000275291.1	3	19	6759	71270	1.66489	0.315477	5.65762	0.432676	1
All_biallelic	U1_ENSG00000273768.1	6	47	6756	71242	1.34616	0.470133	3.15661	0.460494	1
All_biallelic	RNU1-108P_ENSG00000199426.1	1	6	6761	71283	1.75719	0.0381966	14.4859	0.46973	1
All_biallelic	RNU6-1003P_ENSG00000252908.1	1	6	6761	71283	1.75719	0.0381966	14.4859	0.46973	1
All_biallelic	RNU6-311P_ENSG00000252033.1	1	6	6761	71283	1.75719	0.0381966	14.4859	0.46973	1
All_biallelic	RNU6-441P_ENSG00000207275.1	1	6	6761	71283	1.75719	0.0381966	14.4859	0.46973	1
All_biallelic	RNU6-528P_ENSG00000252735.1	1	6	6761	71283	1.75719	0.0381966	14.4859	0.46973	1
Homozygous	RNU6-1003P_ENSG00000252908.1	1	6	6761	71283	1.75719	0.0381966	14.4859	0.46973	1
Homozygous	RNU6-311P_ENSG00000252033.1	1	6	6761	71283	1.75719	0.0381966	14.4859	0.46973	1
Homozygous	RNU6-441P_ENSG00000207275.1	1	6	6761	71283	1.75719	0.0381966	14.4859	0.46973	1
Homozygous	RNU6-528P_ENSG00000252735.1	1	6	6761	71283	1.75719	0.0381966	14.4859	0.46973	1
Compound_Heterozygous	RNU1-1_ENSG00000206652.1	1	6	6761	71283	1.75719	0.0381966	14.4859	0.46973	1
Compound_Heterozygous	U1_ENSG00000274210.1	3	23	6759	71266	1.37527	0.264277	4.55354	0.489048	1
All_biallelic	RNU6-333P_ENSG00000238669.1	1	7	6761	71282	1.50614	0.033414	11.7273	0.515674	1
All_biallelic	U1_ENSG00000206828.1	1	7	6761	71282	1.50614	0.033414	11.7273	0.515674	1
Homozygous	RNU1-120P_ENSG00000199879.1	1	7	6761	71282	1.50614	0.033414	11.7273	0.515674	1
All_biallelic	RNU1-114P_ENSG00000202167.1	4	29	6758	71260	1.4544	0.371392	4.14352	0.527111	1
All_biallelic	RNU6-387P_ENSG00000223263.1	1	8	6761	71281	1.31786	0.0296957	9.83284	0.557638	1
All_biallelic	RNU6ATAC_ENSG00000221676.1	1	8	6761	71281	1.31786	0.0296957	9.83284	0.557638	1
All_biallelic	RNVU1-8_ENSG00000286172.1	1	8	6761	71281	1.31786	0.0296957	9.83284	0.557638	1
Homozygous	RNU6-387P_ENSG00000223263.1	1	8	6761	71281	1.31786	0.0296957	9.83284	0.557638	1
Homozygous	RNU6-921P_ENSG00000207089.1	1	8	6761	71281	1.31786	0.0296957	9.83284	0.557638	1
Compound_Heterozygous	RNU6-9_ENSG00000207507.1	1	8	6761	71281	1.31786	0.0296957	9.83284	0.557638	1
Compound_Heterozygous	RNU5F-1_ENSG00000199377.1	4	34	6758	71255	1.24044	0.319679	3.47964	0.567839	1
All_biallelic	RNU6-921P_ENSG00000207089.1	1	9	6761	71280	1.17142	0.026722	8.45624	0.595967	1
All_biallelic	RNVU1-7_ENSG00000206585.1	7	99	6755	71190	0.745149	0.291862	1.59436	0.602779	1
All_biallelic	RNU5F-1_ENSG00000199377.1	5	44	6757	71245	1.19816	0.370663	3.0151	0.612293	1
All_biallelic	RNU6-47P_ENSG00000206593.1	0	11	6762	71278	0	0	4.20091	0.61491	1
Compound_Heterozygous	RNU5A-1_ENSG00000199568.1	0	11	6762	71278	0	0	4.20091	0.61491	1
All_biallelic	RNU1-122P_ENSG00000202408.2	0	13	6762	71276	0	0	3.45947	0.620335	1
Compound_Heterozygous	U1_ENSG00000274428.1	0	13	6762	71276	0	0	3.45947	0.620335	1
Homozygous	RNVU1-15_ENSG00000207205.1	6	53	6756	71236	1.19367	0.419133	2.77613	0.641229	1
Compound_Heterozygous	RNU5A-8P_ENSG00000200972.1	2	14	6760	71275	1.50621	0.166088	6.56127	0.643955	1
All_biallelic	RNU7-1_ENSG00000238923.1	2	15	6760	71274	1.40578	0.155989	6.04709	0.654478	1
Homozygous	U1_ENSG00000274428.1	2	16	6760	71273	1.31791	0.146998	5.6066	0.66585	1
All_biallelic	RNU6-9_ENSG00000207507.1	2	18	6760	71271	1.17145	0.131767	4.89394	0.690273	1
Compound_Heterozygous	RNVU1-15_ENSG00000207205.1	1	24	6761	71265	0.439195	0.0106814	2.69411	0.719849	1
Compound_Heterozygous	RNU11_ENSG00000274978.1	1	25	6761	71264	0.421621	0.0102704	2.57647	0.722798	1
Compound_Heterozygous	RNU4ATAC_ENSG00000264229.1	4	40	6758	71249	1.05431	0.273888	2.91758	0.790304	1
All_biallelic	U1_ENSG00000274210.1	5	51	6757	71238	1.03362	0.321813	2.57455	0.814052	1
All_biallelic	RN7SK_ENSG00000283293.1	0	1	6762	71288	0	0	408.543	1	1
All_biallelic	RNU1-103P_ENSG00000252311.1	0	7	6762	71282	0	0	7.31593	1	1
All_biallelic	RNU1-105P_ENSG00000200340.1	0	1	6762	71288	0	0	408.543	1	1
All_biallelic	RNU1-106P_ENSG00000207110.1	0	1	6762	71288	0	0	408.543	1	1
All_biallelic	RNU1-109P_ENSG00000206687.1	0	2	6762	71287	0	0	56.1793	1	1
All_biallelic	RNU1-11P_ENSG00000206702.1	0	4	6762	71285	0	0	15.9733	1	1
All_biallelic	RNU1-130P_ENSG00000200800.1	0	4	6762	71285	0	0	15.9733	1	1
All_biallelic	RNU1-134P_ENSG00000199805.1	0	3	6762	71286	0	0	25.5079	1	1
All_biallelic	RNU1-138P_ENSG00000206820.1	0	2	6762	71287	0	0	56.1793	1	1
All_biallelic	RNU1-139P_ENSG00000212609.1	0	2	6762	71287	0	0	56.1793	1	1
All_biallelic	RNU11-3P_ENSG00000212413.1	0	1	6762	71288	0	0	408.543	1	1
All_biallelic	RNU1-148P_ENSG00000207201.1	0	1	6762	71288	0	0	408.543	1	1
All_biallelic	RNU1-149P_ENSG00000212172.1	0	4	6762	71285	0	0	15.9733	1	1
All_biallelic	RNU1-150P_ENSG00000199361.1	0	1	6762	71288	0	0	408.543	1	1
All_biallelic	RNU1-15P_ENSG00000195024.2	0	1	6762	71288	0	0	408.543	1	1
All_biallelic	RNU1-16P_ENSG00000202347.1	0	1	6762	71288	0	0	408.543	1	1
All_biallelic	RNU11-6P_ENSG00000212429.1	0	2	6762	71287	0	0	56.1793	1	1
All_biallelic	RNU1-17P_ENSG00000199892.2	0	1	6762	71288	0	0	408.543	1	1
All_biallelic	RNU1-18P_ENSG00000199932.1	0	1	6762	71288	0	0	408.543	1	1
All_biallelic	RNU1-19P_ENSG00000200176.1	0	1	6762	71288	0	0	408.543	1	1
All_biallelic	RNU11_ENSG00000274978.1	3	32	6759	71257	0.988363	0.193602	3.16057	1	1
All_biallelic	RNU1-20P_ENSG00000200184.1	0	2	6762	71287	0	0	56.1793	1	1
All_biallelic	RNU1-24P_ENSG00000201155.1	0	1	6762	71288	0	0	408.543	1	1
All_biallelic	RNU1-2_ENSG00000207005.1	0	4	6762	71285	0	0	15.9733	1	1
All_biallelic	RNU1-30P_ENSG00000272020.1	0	4	6762	71285	0	0	15.9733	1	1
All_biallelic	RNU1-32P_ENSG00000200807.1	0	1	6762	71288	0	0	408.543	1	1
All_biallelic	RNU1-34P_ENSG00000201291.1	0	1	6762	71288	0	0	408.543	1	1
All_biallelic	RNU1-38P_ENSG00000199687.1	0	2	6762	71287	0	0	56.1793	1	1
All_biallelic	RNU1-44P_ENSG00000207182.1	0	1	6762	71288	0	0	408.543	1	1
All_biallelic	RNU1-46P_ENSG00000207154.1	0	1	6762	71288	0	0	408.543	1	1
All_biallelic	RNU1-54P_ENSG00000252990.1	0	3	6762	71286	0	0	25.5079	1	1
All_biallelic	RNU1-55P_ENSG00000202380.1	0	2	6762	71287	0	0	56.1793	1	1
All_biallelic	RNU1-58P_ENSG00000199283.1	0	1	6762	71288	0	0	408.543	1	1
All_biallelic	RNU1-61P_ENSG00000251916.1	0	1	6762	71288	0	0	408.543	1	1
All_biallelic	RNU1-64P_ENSG00000202313.1	0	1	6762	71288	0	0	408.543	1	1
All_biallelic	RNU1-65P_ENSG00000200789.1	0	3	6762	71286	0	0	25.5079	1	1
All_biallelic	RNU1-6P_ENSG00000277344.1	0	2	6762	71287	0	0	56.1793	1	1
All_biallelic	RNU1-74P_ENSG00000206835.1	0	2	6762	71287	0	0	56.1793	1	1
All_biallelic	RNU1-77P_ENSG00000212170.1	0	2	6762	71287	0	0	56.1793	1	1
All_biallelic	RNU1-7P_ENSG00000200975.1	0	1	6762	71288	0	0	408.543	1	1
All_biallelic	RNU1-85P_ENSG00000200997.1	0	4	6762	71285	0	0	15.9733	1	1
All_biallelic	RNU1-89P_ENSG00000207322.1	0	3	6762	71286	0	0	25.5079	1	1
All_biallelic	RNU1-8P_ENSG00000207056.1	0	2	6762	71287	0	0	56.1793	1	1
All_biallelic	RNU1-92P_ENSG00000252826.1	1	12	6761	71277	0.878525	0.0205485	5.93965	1	1
All_biallelic	RNU1-94P_ENSG00000199497.1	0	1	6762	71288	0	0	408.543	1	1
All_biallelic	RNU1-96P_ENSG00000201033.1	0	1	6762	71288	0	0	408.543	1	1
All_biallelic	RNU1-98P_ENSG00000239023.1	0	4	6762	71285	0	0	15.9733	1	1
All_biallelic	RNU2-15P_ENSG00000222624.1	0	1	6762	71288	0	0	408.543	1	1
All_biallelic	RNU2-18P_ENSG00000223156.1	0	2	6762	71287	0	0	56.1793	1	1
All_biallelic	RNU2-23P_ENSG00000222477.1	0	1	6762	71288	0	0	408.543	1	1
All_biallelic	RNU2-24P_ENSG00000252639.1	0	1	6762	71288	0	0	408.543	1	1
All_biallelic	RNU2-25P_ENSG00000222973.1	0	1	6762	71288	0	0	408.543	1	1
All_biallelic	RNU2-27P_ENSG00000251994.1	0	9	6762	71280	0	0	5.34188	1	1
All_biallelic	RNU2-28P_ENSG00000222389.1	0	2	6762	71287	0	0	56.1793	1	1
All_biallelic	RNU2-34P_ENSG00000252343.1	0	1	6762	71288	0	0	408.543	1	1
All_biallelic	RNU2-41P_ENSG00000222923.1	0	5	6762	71284	0	0	11.5065	1	1
All_biallelic	RNU2-45P_ENSG00000251877.1	0	1	6762	71288	0	0	408.543	1	1
All_biallelic	RNU2-4P_ENSG00000277084.1	0	1	6762	71288	0	0	408.543	1	1
All_biallelic	RNU2-50P_ENSG00000222426.1	0	1	6762	71288	0	0	408.543	1	1
All_biallelic	RNU2-52P_ENSG00000222612.1	0	2	6762	71287	0	0	56.1793	1	1
All_biallelic	RNU2-58P_ENSG00000252212.1	0	2	6762	71287	0	0	56.1793	1	1
All_biallelic	RNU2-5P_ENSG00000222465.1	0	4	6762	71285	0	0	15.9733	1	1
All_biallelic	RNU2-60P_ENSG00000253099.1	0	3	6762	71286	0	0	25.5079	1	1
All_biallelic	RNU2-61P_ENSG00000223001.1	0	1	6762	71288	0	0	408.543	1	1
All_biallelic	RNU2-64P_ENSG00000223247.1	0	1	6762	71288	0	0	408.543	1	1
All_biallelic	RNU2-65P_ENSG00000222094.1	0	1	6762	71288	0	0	408.543	1	1
All_biallelic	RNU2-69P_ENSG00000251870.1	0	1	6762	71288	0	0	408.543	1	1
All_biallelic	RNU2-6P_ENSG00000223336.1	0	1	6762	71288	0	0	408.543	1	1
All_biallelic	RNU2-7P_ENSG00000222726.1	0	1	6762	71288	0	0	408.543	1	1
All_biallelic	RNU2-8P_ENSG00000222659.1	0	1	6762	71288	0	0	408.543	1	1
All_biallelic	RNU2-9P_ENSG00000222126.1	0	1	6762	71288	0	0	408.543	1	1
All_biallelic	RNU4-10P_ENSG00000201253.1	0	4	6762	71285	0	0	15.9733	1	1
All_biallelic	RNU4-12P_ENSG00000202103.1	0	2	6762	71287	0	0	56.1793	1	1
All_biallelic	RNU4-15P_ENSG00000199483.1	0	1	6762	71288	0	0	408.543	1	1
All_biallelic	RNU4-27P_ENSG00000222821.1	0	2	6762	71287	0	0	56.1793	1	1
All_biallelic	RNU4-28P_ENSG00000201609.1	0	1	6762	71288	0	0	408.543	1	1
All_biallelic	RNU4-32P_ENSG00000200274.1	0	1	6762	71288	0	0	408.543	1	1
All_biallelic	RNU4-34P_ENSG00000222363.1	0	1	6762	71288	0	0	408.543	1	1
All_biallelic	RNU4-35P_ENSG00000199458.1	0	1	6762	71288	0	0	408.543	1	1
All_biallelic	RNU4-37P_ENSG00000222146.1	0	4	6762	71285	0	0	15.9733	1	1
All_biallelic	RNU4-38P_ENSG00000201342.1	0	1	6762	71288	0	0	408.543	1	1
All_biallelic	RNU4-43P_ENSG00000222560.1	0	1	6762	71288	0	0	408.543	1	1
All_biallelic	RNU4-45P_ENSG00000202339.1	0	1	6762	71288	0	0	408.543	1	1
All_biallelic	RNU4-51P_ENSG00000201076.1	0	1	6762	71288	0	0	408.543	1	1
All_biallelic	RNU4-56P_ENSG00000201570.1	0	1	6762	71288	0	0	408.543	1	1
All_biallelic	RNU4-57P_ENSG00000251789.2	0	1	6762	71288	0	0	408.543	1	1
All_biallelic	RNU4-58P_ENSG00000200062.1	0	1	6762	71288	0	0	408.543	1	1
All_biallelic	RNU4-59P_ENSG00000201317.1	0	1	6762	71288	0	0	408.543	1	1
All_biallelic	RNU4-62P_ENSG00000222057.1	0	1	6762	71288	0	0	408.543	1	1
All_biallelic	RNU4-63P_ENSG00000223245.1	0	4	6762	71285	0	0	15.9733	1	1
All_biallelic	RNU4-64P_ENSG00000222727.1	0	2	6762	71287	0	0	56.1793	1	1
All_biallelic	RNU4-67P_ENSG00000201439.1	0	2	6762	71287	0	0	56.1793	1	1
All_biallelic	RNU4-69P_ENSG00000222609.1	0	1	6762	71288	0	0	408.543	1	1
All_biallelic	RNU4-70P_ENSG00000207309.1	0	1	6762	71288	0	0	408.543	1	1
All_biallelic	RNU4-73P_ENSG00000200034.1	0	1	6762	71288	0	0	408.543	1	1
All_biallelic	RNU4-77P_ENSG00000252501.1	0	2	6762	71287	0	0	56.1793	1	1
All_biallelic	RNU4-79P_ENSG00000199634.1	0	1	6762	71288	0	0	408.543	1	1
All_biallelic	RNU4-80P_ENSG00000200070.1	0	3	6762	71286	0	0	25.5079	1	1
All_biallelic	RNU4-82P_ENSG00000199313.1	0	4	6762	71285	0	0	15.9733	1	1
All_biallelic	RNU4-86P_ENSG00000222067.1	0	1	6762	71288	0	0	408.543	1	1
All_biallelic	RNU4-8P_ENSG00000201806.1	0	1	6762	71288	0	0	408.543	1	1
All_biallelic	RNU4-90P_ENSG00000199643.1	0	3	6762	71286	0	0	25.5079	1	1
All_biallelic	RNU4-91P_ENSG00000201648.1	0	1	6762	71288	0	0	408.543	1	1
All_biallelic	RNU4-92P_ENSG00000200653.1	0	2	6762	71287	0	0	56.1793	1	1
All_biallelic	RNU4ATAC10P_ENSG00000252776.1	0	1	6762	71288	0	0	408.543	1	1
All_biallelic	RNU4ATAC12P_ENSG00000252269.1	0	2	6762	71287	0	0	56.1793	1	1
All_biallelic	RNU4ATAC15P_ENSG00000252224.1	0	2	6762	71287	0	0	56.1793	1	1
All_biallelic	RNU4ATAC16P_ENSG00000221439.1	0	2	6762	71287	0	0	56.1793	1	1
All_biallelic	RNU4ATAC2P_ENSG00000221601.1	0	1	6762	71288	0	0	408.543	1	1
All_biallelic	RNU4ATAC3P_ENSG00000252508.1	0	2	6762	71287	0	0	56.1793	1	1
All_biallelic	RNU4ATAC4P_ENSG00000252116.1	0	1	6762	71288	0	0	408.543	1	1
All_biallelic	RNU4ATAC5P_ENSG00000253035.1	0	1	6762	71288	0	0	408.543	1	1
All_biallelic	RNU5A-1_ENSG00000199568.1	2	22	6760	71267	0.958405	0.109224	3.90013	1	1
All_biallelic	RNU5A-2P_ENSG00000207065.1	0	3	6762	71286	0	0	25.5079	1	1
All_biallelic	RNU5A-4P_ENSG00000252397.1	0	3	6762	71286	0	0	25.5079	1	1
All_biallelic	RNU5B-1_ENSG00000200156.1	1	17	6761	71272	0.62012	0.0148384	3.95884	1	1
All_biallelic	RNU5B-3P_ENSG00000252410.1	0	1	6762	71288	0	0	408.543	1	1
All_biallelic	RNU5B-4P_ENSG00000200378.1	0	1	6762	71288	0	0	408.543	1	1
All_biallelic	RNU5E-3P_ENSG00000251722.1	0	3	6762	71286	0	0	25.5079	1	1
All_biallelic	RNU5E-5P_ENSG00000202249.1	0	1	6762	71288	0	0	408.543	1	1
All_biallelic	RNU5F-2P_ENSG00000251875.1	0	1	6762	71288	0	0	408.543	1	1
All_biallelic	RNU6-100P_ENSG00000252414.1	0	1	6762	71288	0	0	408.543	1	1
All_biallelic	RNU6-1011P_ENSG00000207399.1	0	1	6762	71288	0	0	408.543	1	1
All_biallelic	RNU6-1017P_ENSG00000200483.1	0	3	6762	71286	0	0	25.5079	1	1
All_biallelic	RNU6-1022P_ENSG00000201919.1	0	2	6762	71287	0	0	56.1793	1	1
All_biallelic	RNU6-1024P_ENSG00000206926.1	0	3	6762	71286	0	0	25.5079	1	1
All_biallelic	RNU6-1027P_ENSG00000206725.1	0	1	6762	71288	0	0	408.543	1	1
All_biallelic	RNU6-1029P_ENSG00000206836.1	0	2	6762	71287	0	0	56.1793	1	1
All_biallelic	RNU6-1035P_ENSG00000207206.1	0	2	6762	71287	0	0	56.1793	1	1
All_biallelic	RNU6-103P_ENSG00000200556.1	0	1	6762	71288	0	0	408.543	1	1
All_biallelic	RNU6-1047P_ENSG00000201288.1	0	2	6762	71287	0	0	56.1793	1	1
All_biallelic	RNU6-1048P_ENSG00000200924.1	0	1	6762	71288	0	0	408.543	1	1
All_biallelic	RNU6-1050P_ENSG00000222320.1	0	2	6762	71287	0	0	56.1793	1	1
All_biallelic	RNU6-1053P_ENSG00000251739.1	0	1	6762	71288	0	0	408.543	1	1
All_biallelic	RNU6-1059P_ENSG00000200622.1	0	1	6762	71288	0	0	408.543	1	1
All_biallelic	RNU6-1062P_ENSG00000206635.1	0	4	6762	71285	0	0	15.9733	1	1
All_biallelic	RNU6-1067P_ENSG00000207483.1	0	2	6762	71287	0	0	56.1793	1	1
All_biallelic	RNU6-1069P_ENSG00000252421.1	0	3	6762	71286	0	0	25.5079	1	1
All_biallelic	RNU6-1074P_ENSG00000206722.1	0	1	6762	71288	0	0	408.543	1	1
All_biallelic	RNU6-1075P_ENSG00000201260.1	0	2	6762	71287	0	0	56.1793	1	1
All_biallelic	RNU6-1077P_ENSG00000222438.1	0	1	6762	71288	0	0	408.543	1	1
All_biallelic	RNU6-107P_ENSG00000252452.1	0	1	6762	71288	0	0	408.543	1	1
All_biallelic	RNU6-1081P_ENSG00000207267.1	0	1	6762	71288	0	0	408.543	1	1
All_biallelic	RNU6-1083P_ENSG00000206749.1	0	2	6762	71287	0	0	56.1793	1	1
All_biallelic	RNU6-1090P_ENSG00000200935.1	0	3	6762	71286	0	0	25.5079	1	1
All_biallelic	RNU6-1092P_ENSG00000252764.1	0	2	6762	71287	0	0	56.1793	1	1
All_biallelic	RNU6-1094P_ENSG00000199286.1	0	2	6762	71287	0	0	56.1793	1	1
All_biallelic	RNU6-1096P_ENSG00000252898.1	0	3	6762	71286	0	0	25.5079	1	1
All_biallelic	RNU6-1099P_ENSG00000200403.1	0	3	6762	71286	0	0	25.5079	1	1
All_biallelic	RNU6-10P_ENSG00000206763.1	0	2	6762	71287	0	0	56.1793	1	1
All_biallelic	RNU6-1103P_ENSG00000206877.1	0	1	6762	71288	0	0	408.543	1	1
All_biallelic	RNU6-1106P_ENSG00000212147.1	0	1	6762	71288	0	0	408.543	1	1
All_biallelic	RNU6-1112P_ENSG00000200455.1	0	1	6762	71288	0	0	408.543	1	1
All_biallelic	RNU6-1119P_ENSG00000207077.1	0	2	6762	71287	0	0	56.1793	1	1
All_biallelic	RNU6-1120P_ENSG00000199858.1	0	1	6762	71288	0	0	408.543	1	1
All_biallelic	RNU6-1125P_ENSG00000200471.1	0	1	6762	71288	0	0	408.543	1	1
All_biallelic	RNU6-1126P_ENSG00000206729.1	0	1	6762	71288	0	0	408.543	1	1
All_biallelic	RNU6-1128P_ENSG00000199695.1	0	1	6762	71288	0	0	408.543	1	1
All_biallelic	RNU6-112P_ENSG00000200469.1	0	1	6762	71288	0	0	408.543	1	1
All_biallelic	RNU6-1132P_ENSG00000239108.1	0	1	6762	71288	0	0	408.543	1	1
All_biallelic	RNU6-1134P_ENSG00000202026.1	0	2	6762	71287	0	0	56.1793	1	1
All_biallelic	RNU6-1140P_ENSG00000222449.1	0	1	6762	71288	0	0	408.543	1	1
All_biallelic	RNU6-1141P_ENSG00000201390.1	0	1	6762	71288	0	0	408.543	1	1
All_biallelic	RNU6-1143P_ENSG00000251934.1	0	2	6762	71287	0	0	56.1793	1	1
All_biallelic	RNU6-1146P_ENSG00000252091.1	0	4	6762	71285	0	0	15.9733	1	1
All_biallelic	RNU6-1150P_ENSG00000252606.1	0	1	6762	71288	0	0	408.543	1	1
All_biallelic	RNU6-1153P_ENSG00000252569.1	0	1	6762	71288	0	0	408.543	1	1
All_biallelic	RNU6-1154P_ENSG00000212303.1	0	1	6762	71288	0	0	408.543	1	1
All_biallelic	RNU6-1157P_ENSG00000207185.1	0	2	6762	71287	0	0	56.1793	1	1
All_biallelic	RNU6-1159P_ENSG00000199803.1	0	1	6762	71288	0	0	408.543	1	1
All_biallelic	RNU6-1161P_ENSG00000251985.1	0	1	6762	71288	0	0	408.543	1	1
All_biallelic	RNU6-1170P_ENSG00000251783.1	0	2	6762	71287	0	0	56.1793	1	1
All_biallelic	RNU6-1176P_ENSG00000212257.1	0	1	6762	71288	0	0	408.543	1	1
All_biallelic	RNU6-1177P_ENSG00000212360.1	0	1	6762	71288	0	0	408.543	1	1
All_biallelic	RNU6-117P_ENSG00000202285.1	0	1	6762	71288	0	0	408.543	1	1
All_biallelic	RNU6-1186P_ENSG00000222361.1	0	1	6762	71288	0	0	408.543	1	1
All_biallelic	RNU6-1196P_ENSG00000252030.1	0	1	6762	71288	0	0	408.543	1	1
All_biallelic	RNU6-1197P_ENSG00000212485.1	0	4	6762	71285	0	0	15.9733	1	1
All_biallelic	RNU6-1198P_ENSG00000252713.1	0	1	6762	71288	0	0	408.543	1	1
All_biallelic	RNU6-119P_ENSG00000201752.1	0	2	6762	71287	0	0	56.1793	1	1
All_biallelic	RNU6-1200P_ENSG00000206889.1	0	1	6762	71288	0	0	408.543	1	1
All_biallelic	RNU6-1206P_ENSG00000252148.1	0	1	6762	71288	0	0	408.543	1	1
All_biallelic	RNU6-1212P_ENSG00000252832.1	0	1	6762	71288	0	0	408.543	1	1
All_biallelic	RNU6-1219P_ENSG00000251952.1	0	1	6762	71288	0	0	408.543	1	1
All_biallelic	RNU6-121P_ENSG00000222457.1	0	2	6762	71287	0	0	56.1793	1	1
All_biallelic	RNU6-1220P_ENSG00000252935.1	0	1	6762	71288	0	0	408.543	1	1
All_biallelic	RNU6-1226P_ENSG00000207044.1	0	1	6762	71288	0	0	408.543	1	1
All_biallelic	RNU6-1227P_ENSG00000206708.1	0	2	6762	71287	0	0	56.1793	1	1
All_biallelic	RNU6-123P_ENSG00000251972.1	0	1	6762	71288	0	0	408.543	1	1
All_biallelic	RNU6-1244P_ENSG00000200484.1	0	1	6762	71288	0	0	408.543	1	1
All_biallelic	RNU6-1246P_ENSG00000212366.1	0	2	6762	71287	0	0	56.1793	1	1
All_biallelic	RNU6-1247P_ENSG00000252431.1	0	2	6762	71287	0	0	56.1793	1	1
All_biallelic	RNU6-1250P_ENSG00000212520.1	0	2	6762	71287	0	0	56.1793	1	1
All_biallelic	RNU6-1252P_ENSG00000199924.1	0	1	6762	71288	0	0	408.543	1	1
All_biallelic	RNU6-1254P_ENSG00000212568.1	0	7	6762	71282	0	0	7.31593	1	1
All_biallelic	RNU6-125P_ENSG00000207234.1	0	5	6762	71284	0	0	11.5065	1	1
All_biallelic	RNU6-1266P_ENSG00000199664.1	0	1	6762	71288	0	0	408.543	1	1
All_biallelic	RNU6-1267P_ENSG00000222679.1	0	1	6762	71288	0	0	408.543	1	1
All_biallelic	RNU6-126P_ENSG00000252494.1	0	3	6762	71286	0	0	25.5079	1	1
All_biallelic	RNU6-1271P_ENSG00000252858.1	0	1	6762	71288	0	0	408.543	1	1
All_biallelic	RNU6-1273P_ENSG00000199903.1	0	1	6762	71288	0	0	408.543	1	1
All_biallelic	RNU6-1279P_ENSG00000206644.1	0	2	6762	71287	0	0	56.1793	1	1
All_biallelic	RNU6-1282P_ENSG00000252544.1	0	1	6762	71288	0	0	408.543	1	1
All_biallelic	RNU6-1284P_ENSG00000200571.1	0	1	6762	71288	0	0	408.543	1	1
All_biallelic	RNU6-1286P_ENSG00000206598.1	0	1	6762	71288	0	0	408.543	1	1
All_biallelic	RNU6-1292P_ENSG00000206583.1	0	1	6762	71288	0	0	408.543	1	1
All_biallelic	RNU6-1294P_ENSG00000251804.1	0	3	6762	71286	0	0	25.5079	1	1
All_biallelic	RNU6-1297P_ENSG00000207144.1	0	1	6762	71288	0	0	408.543	1	1
All_biallelic	RNU6-129P_ENSG00000212324.1	0	1	6762	71288	0	0	408.543	1	1
All_biallelic	RNU6-1301P_ENSG00000199594.1	0	2	6762	71287	0	0	56.1793	1	1
All_biallelic	RNU6-1304P_ENSG00000223306.2	0	1	6762	71288	0	0	408.543	1	1
All_biallelic	RNU6-1305P_ENSG00000201223.1	0	6	6762	71283	0	0	8.9555	1	1
All_biallelic	RNU6-1315P_ENSG00000252996.1	0	1	6762	71288	0	0	408.543	1	1
All_biallelic	RNU6-1316P_ENSG00000206969.1	0	1	6762	71288	0	0	408.543	1	1
All_biallelic	RNU6-131P_ENSG00000212446.1	0	2	6762	71287	0	0	56.1793	1	1
All_biallelic	RNU6-1325P_ENSG00000201775.1	0	1	6762	71288	0	0	408.543	1	1
All_biallelic	RNU6-1330P_ENSG00000199645.1	0	2	6762	71287	0	0	56.1793	1	1
All_biallelic	RNU6-1335P_ENSG00000202296.1	0	1	6762	71288	0	0	408.543	1	1
All_biallelic	RNU6-1338P_ENSG00000252137.1	0	1	6762	71288	0	0	408.543	1	1
All_biallelic	RNU6-139P_ENSG00000252449.1	0	1	6762	71288	0	0	408.543	1	1
All_biallelic	RNU6-13P_ENSG00000206975.1	0	2	6762	71287	0	0	56.1793	1	1
All_biallelic	RNU6-140P_ENSG00000207296.1	0	1	6762	71288	0	0	408.543	1	1
All_biallelic	RNU6-141P_ENSG00000222431.1	0	2	6762	71287	0	0	56.1793	1	1
All_biallelic	RNU6-144P_ENSG00000206678.1	0	1	6762	71288	0	0	408.543	1	1
All_biallelic	RNU6-145P_ENSG00000207307.1	0	2	6762	71287	0	0	56.1793	1	1
All_biallelic	RNU6-147P_ENSG00000206710.1	0	1	6762	71288	0	0	408.543	1	1
All_biallelic	RNU6-14P_ENSG00000207360.1	0	2	6762	71287	0	0	56.1793	1	1
All_biallelic	RNU6-153P_ENSG00000201292.1	0	1	6762	71288	0	0	408.543	1	1
All_biallelic	RNU6-155P_ENSG00000252156.1	0	1	6762	71288	0	0	408.543	1	1
All_biallelic	RNU6-157P_ENSG00000206684.1	0	1	6762	71288	0	0	408.543	1	1
All_biallelic	RNU6-15P_ENSG00000207264.1	0	5	6762	71284	0	0	11.5065	1	1
All_biallelic	RNU6-160P_ENSG00000207321.1	0	1	6762	71288	0	0	408.543	1	1
All_biallelic	RNU6-161P_ENSG00000199921.1	0	2	6762	71287	0	0	56.1793	1	1
All_biallelic	RNU6-166P_ENSG00000207099.1	0	1	6762	71288	0	0	408.543	1	1
All_biallelic	RNU6-168P_ENSG00000251998.1	0	1	6762	71288	0	0	408.543	1	1
All_biallelic	RNU6-169P_ENSG00000202206.1	0	1	6762	71288	0	0	408.543	1	1
All_biallelic	RNU6-16P_ENSG00000207113.1	0	1	6762	71288	0	0	408.543	1	1
All_biallelic	RNU6-170P_ENSG00000199702.1	0	1	6762	71288	0	0	408.543	1	1
All_biallelic	RNU6-172P_ENSG00000222932.1	0	1	6762	71288	0	0	408.543	1	1
All_biallelic	RNU6-174P_ENSG00000222338.1	0	1	6762	71288	0	0	408.543	1	1
All_biallelic	RNU6-176P_ENSG00000253005.1	0	3	6762	71286	0	0	25.5079	1	1
All_biallelic	RNU6-178P_ENSG00000207361.1	0	1	6762	71288	0	0	408.543	1	1
All_biallelic	RNU6-180P_ENSG00000252506.1	0	1	6762	71288	0	0	408.543	1	1
All_biallelic	RNU6-183P_ENSG00000200331.1	0	1	6762	71288	0	0	408.543	1	1
All_biallelic	RNU6-185P_ENSG00000207150.1	0	2	6762	71287	0	0	56.1793	1	1
All_biallelic	RNU6-188P_ENSG00000201077.1	0	2	6762	71287	0	0	56.1793	1	1
All_biallelic	RNU6-189P_ENSG00000251929.1	0	1	6762	71288	0	0	408.543	1	1
All_biallelic	RNU6-199P_ENSG00000199824.1	0	1	6762	71288	0	0	408.543	1	1
All_biallelic	RNU6-200P_ENSG00000201613.1	0	2	6762	71287	0	0	56.1793	1	1
All_biallelic	RNU6-205P_ENSG00000212160.1	0	3	6762	71286	0	0	25.5079	1	1
All_biallelic	RNU6-206P_ENSG00000206843.1	0	1	6762	71288	0	0	408.543	1	1
All_biallelic	RNU6-214P_ENSG00000206857.1	0	1	6762	71288	0	0	408.543	1	1
All_biallelic	RNU6-221P_ENSG00000238493.1	0	2	6762	71287	0	0	56.1793	1	1
All_biallelic	RNU6-229P_ENSG00000252423.1	0	3	6762	71286	0	0	25.5079	1	1
All_biallelic	RNU6-231P_ENSG00000252931.1	0	2	6762	71287	0	0	56.1793	1	1
All_biallelic	RNU6-235P_ENSG00000199514.1	0	1	6762	71288	0	0	408.543	1	1
All_biallelic	RNU6-242P_ENSG00000207087.1	0	1	6762	71288	0	0	408.543	1	1
All_biallelic	RNU6-256P_ENSG00000252556.1	0	1	6762	71288	0	0	408.543	1	1
All_biallelic	RNU6-257P_ENSG00000222170.1	0	1	6762	71288	0	0	408.543	1	1
All_biallelic	RNU6-259P_ENSG00000206726.1	0	1	6762	71288	0	0	408.543	1	1
All_biallelic	RNU6-264P_ENSG00000252943.1	0	1	6762	71288	0	0	408.543	1	1
All_biallelic	RNU6-26P_ENSG00000206712.1	0	2	6762	71287	0	0	56.1793	1	1
All_biallelic	RNU6-270P_ENSG00000201001.1	0	1	6762	71288	0	0	408.543	1	1
All_biallelic	RNU6-277P_ENSG00000252081.1	0	1	6762	71288	0	0	408.543	1	1
All_biallelic	RNU6-279P_ENSG00000212599.1	0	2	6762	71287	0	0	56.1793	1	1
All_biallelic	RNU6-27P_ENSG00000251955.1	0	1	6762	71288	0	0	408.543	1	1
All_biallelic	RNU6-280P_ENSG00000201015.1	0	1	6762	71288	0	0	408.543	1	1
All_biallelic	RNU6-282P_ENSG00000202227.1	0	1	6762	71288	0	0	408.543	1	1
All_biallelic	RNU6-287P_ENSG00000252039.1	0	1	6762	71288	0	0	408.543	1	1
All_biallelic	RNU6-288P_ENSG00000200560.1	0	4	6762	71285	0	0	15.9733	1	1
All_biallelic	RNU6-290P_ENSG00000202082.2	0	2	6762	71287	0	0	56.1793	1	1
All_biallelic	RNU6-291P_ENSG00000207451.1	0	1	6762	71288	0	0	408.543	1	1
All_biallelic	RNU6-300P_ENSG00000238616.1	0	5	6762	71284	0	0	11.5065	1	1
All_biallelic	RNU6-302P_ENSG00000202119.1	0	1	6762	71288	0	0	408.543	1	1
All_biallelic	RNU6-304P_ENSG00000201725.1	0	1	6762	71288	0	0	408.543	1	1
All_biallelic	RNU6-306P_ENSG00000207347.1	0	1	6762	71288	0	0	408.543	1	1
All_biallelic	RNU6-307P_ENSG00000252552.1	0	3	6762	71286	0	0	25.5079	1	1
All_biallelic	RNU6-310P_ENSG00000207385.1	0	1	6762	71288	0	0	408.543	1	1
All_biallelic	RNU6-317P_ENSG00000206758.1	0	3	6762	71286	0	0	25.5079	1	1
All_biallelic	RNU6-323P_ENSG00000253739.1	0	1	6762	71288	0	0	408.543	1	1
All_biallelic	RNU6-325P_ENSG00000223064.1	0	1	6762	71288	0	0	408.543	1	1
All_biallelic	RNU6-335P_ENSG00000201433.1	0	7	6762	71282	0	0	7.31593	1	1
All_biallelic	RNU6-336P_ENSG00000201761.1	0	3	6762	71286	0	0	25.5079	1	1
All_biallelic	RNU6-337P_ENSG00000212545.1	0	1	6762	71288	0	0	408.543	1	1
All_biallelic	RNU6-339P_ENSG00000207037.1	0	1	6762	71288	0	0	408.543	1	1
All_biallelic	RNU6-33P_ENSG00000207524.1	0	2	6762	71287	0	0	56.1793	1	1
All_biallelic	RNU6-340P_ENSG00000200875.1	0	2	6762	71287	0	0	56.1793	1	1
All_biallelic	RNU6-341P_ENSG00000252782.1	0	1	6762	71288	0	0	408.543	1	1
All_biallelic	RNU6-343P_ENSG00000201579.1	0	2	6762	71287	0	0	56.1793	1	1
All_biallelic	RNU6-344P_ENSG00000252444.1	0	1	6762	71288	0	0	408.543	1	1
All_biallelic	RNU6-346P_ENSG00000252097.1	0	1	6762	71288	0	0	408.543	1	1
All_biallelic	RNU6-349P_ENSG00000199272.1	0	1	6762	71288	0	0	408.543	1	1
All_biallelic	RNU6-34P_ENSG00000201744.1	0	10	6762	71279	0	0	4.70382	1	1
All_biallelic	RNU6-351P_ENSG00000251906.2	0	2	6762	71287	0	0	56.1793	1	1
All_biallelic	RNU6-353P_ENSG00000201136.1	0	3	6762	71286	0	0	25.5079	1	1
All_biallelic	RNU6-356P_ENSG00000206867.1	0	5	6762	71284	0	0	11.5065	1	1
All_biallelic	RNU6-35P_ENSG00000207260.1	0	1	6762	71288	0	0	408.543	1	1
All_biallelic	RNU6-360P_ENSG00000212246.1	0	1	6762	71288	0	0	408.543	1	1
All_biallelic	RNU6-361P_ENSG00000201324.1	0	2	6762	71287	0	0	56.1793	1	1
All_biallelic	RNU6-364P_ENSG00000207115.1	0	4	6762	71285	0	0	15.9733	1	1
All_biallelic	RNU6-36P_ENSG00000206899.1	0	2	6762	71287	0	0	56.1793	1	1
All_biallelic	RNU6-370P_ENSG00000222940.1	0	1	6762	71288	0	0	408.543	1	1
All_biallelic	RNU6-371P_ENSG00000201153.1	0	1	6762	71288	0	0	408.543	1	1
All_biallelic	RNU6-376P_ENSG00000207462.1	0	2	6762	71287	0	0	56.1793	1	1
All_biallelic	RNU6-379P_ENSG00000200683.1	0	1	6762	71288	0	0	408.543	1	1
All_biallelic	RNU6-37P_ENSG00000199562.1	0	3	6762	71286	0	0	25.5079	1	1
All_biallelic	RNU6-392P_ENSG00000201796.1	0	1	6762	71288	0	0	408.543	1	1
All_biallelic	RNU6-408P_ENSG00000251719.1	0	1	6762	71288	0	0	408.543	1	1
All_biallelic	RNU6-409P_ENSG00000206841.1	0	1	6762	71288	0	0	408.543	1	1
All_biallelic	RNU6-40P_ENSG00000206981.1	0	1	6762	71288	0	0	408.543	1	1
All_biallelic	RNU6-410P_ENSG00000252815.1	0	1	6762	71288	0	0	408.543	1	1
All_biallelic	RNU6-412P_ENSG00000252243.1	0	1	6762	71288	0	0	408.543	1	1
All_biallelic	RNU6-422P_ENSG00000207362.1	0	1	6762	71288	0	0	408.543	1	1
All_biallelic	RNU6-428P_ENSG00000199812.1	0	2	6762	71287	0	0	56.1793	1	1
All_biallelic	RNU6-429P_ENSG00000207312.1	0	1	6762	71288	0	0	408.543	1	1
All_biallelic	RNU6-430P_ENSG00000252887.1	0	1	6762	71288	0	0	408.543	1	1
All_biallelic	RNU6-432P_ENSG00000206923.1	0	1	6762	71288	0	0	408.543	1	1
All_biallelic	RNU6-437P_ENSG00000238420.1	0	3	6762	71286	0	0	25.5079	1	1
All_biallelic	RNU6-439P_ENSG00000206915.1	0	1	6762	71288	0	0	408.543	1	1
All_biallelic	RNU6-43P_ENSG00000207029.1	0	1	6762	71288	0	0	408.543	1	1
All_biallelic	RNU6-448P_ENSG00000252861.1	0	1	6762	71288	0	0	408.543	1	1
All_biallelic	RNU6-452P_ENSG00000207135.1	0	2	6762	71287	0	0	56.1793	1	1
All_biallelic	RNU6-453P_ENSG00000252628.2	0	2	6762	71287	0	0	56.1793	1	1
All_biallelic	RNU6-455P_ENSG00000207412.1	0	2	6762	71287	0	0	56.1793	1	1
All_biallelic	RNU6-456P_ENSG00000207222.1	0	1	6762	71288	0	0	408.543	1	1
All_biallelic	RNU6-466P_ENSG00000212526.1	0	2	6762	71287	0	0	56.1793	1	1
All_biallelic	RNU6-468P_ENSG00000206730.1	0	2	6762	71287	0	0	56.1793	1	1
All_biallelic	RNU6-475P_ENSG00000251882.1	0	1	6762	71288	0	0	408.543	1	1
All_biallelic	RNU6-479P_ENSG00000252157.1	0	1	6762	71288	0	0	408.543	1	1
All_biallelic	RNU6-483P_ENSG00000206815.1	0	2	6762	71287	0	0	56.1793	1	1
All_biallelic	RNU6-486P_ENSG00000199986.1	0	2	6762	71287	0	0	56.1793	1	1
All_biallelic	RNU6-492P_ENSG00000199905.1	0	1	6762	71288	0	0	408.543	1	1
All_biallelic	RNU6-497P_ENSG00000202186.1	0	2	6762	71287	0	0	56.1793	1	1
All_biallelic	RNU6-499P_ENSG00000202485.1	0	2	6762	71287	0	0	56.1793	1	1
All_biallelic	RNU6-4P_ENSG00000206932.1	0	1	6762	71288	0	0	408.543	1	1
All_biallelic	RNU6-501P_ENSG00000200942.1	0	5	6762	71284	0	0	11.5065	1	1
All_biallelic	RNU6-503P_ENSG00000252338.1	0	1	6762	71288	0	0	408.543	1	1
All_biallelic	RNU6-505P_ENSG00000207156.1	0	1	6762	71288	0	0	408.543	1	1
All_biallelic	RNU6-507P_ENSG00000251854.1	0	1	6762	71288	0	0	408.543	1	1
All_biallelic	RNU6-508P_ENSG00000200101.1	0	1	6762	71288	0	0	408.543	1	1
All_biallelic	RNU6-509P_ENSG00000200389.1	0	1	6762	71288	0	0	408.543	1	1
All_biallelic	RNU6-512P_ENSG00000201308.1	0	5	6762	71284	0	0	11.5065	1	1
All_biallelic	RNU6-513P_ENSG00000251913.1	0	4	6762	71285	0	0	15.9733	1	1
All_biallelic	RNU6-514P_ENSG00000206935.1	0	1	6762	71288	0	0	408.543	1	1
All_biallelic	RNU6-527P_ENSG00000200295.1	0	1	6762	71288	0	0	408.543	1	1
All_biallelic	RNU6-529P_ENSG00000200253.1	0	3	6762	71286	0	0	25.5079	1	1
All_biallelic	RNU6-533P_ENSG00000206871.1	0	1	6762	71288	0	0	408.543	1	1
All_biallelic	RNU6-536P_ENSG00000200254.1	0	1	6762	71288	0	0	408.543	1	1
All_biallelic	RNU6-53P_ENSG00000202237.1	0	2	6762	71287	0	0	56.1793	1	1
All_biallelic	RNU6-543P_ENSG00000199446.1	0	1	6762	71288	0	0	408.543	1	1
All_biallelic	RNU6-548P_ENSG00000252892.1	0	3	6762	71286	0	0	25.5079	1	1
All_biallelic	RNU6-552P_ENSG00000199739.1	0	1	6762	71288	0	0	408.543	1	1
All_biallelic	RNU6-553P_ENSG00000200917.1	0	1	6762	71288	0	0	408.543	1	1
All_biallelic	RNU6-556P_ENSG00000199468.1	0	2	6762	71287	0	0	56.1793	1	1
All_biallelic	RNU6-559P_ENSG00000251960.1	0	2	6762	71287	0	0	56.1793	1	1
All_biallelic	RNU6-563P_ENSG00000201742.1	0	1	6762	71288	0	0	408.543	1	1
All_biallelic	RNU6-56P_ENSG00000252795.1	0	1	6762	71288	0	0	408.543	1	1
All_biallelic	RNU6-570P_ENSG00000252860.1	0	1	6762	71288	0	0	408.543	1	1
All_biallelic	RNU6-579P_ENSG00000252688.1	0	1	6762	71288	0	0	408.543	1	1
All_biallelic	RNU6-57P_ENSG00000223280.1	0	8	6762	71281	0	0	6.17718	1	1
All_biallelic	RNU6-586P_ENSG00000253074.1	0	1	6762	71288	0	0	408.543	1	1
All_biallelic	RNU6-588P_ENSG00000222213.1	0	3	6762	71286	0	0	25.5079	1	1
All_biallelic	RNU6-58P_ENSG00000252952.1	0	1	6762	71288	0	0	408.543	1	1
All_biallelic	RNU6-593P_ENSG00000201586.1	0	1	6762	71288	0	0	408.543	1	1
All_biallelic	RNU6-595P_ENSG00000200814.1	0	2	6762	71287	0	0	56.1793	1	1
All_biallelic	RNU6-599P_ENSG00000238529.1	0	1	6762	71288	0	0	408.543	1	1
All_biallelic	RNU6-5P_ENSG00000206965.1	0	2	6762	71287	0	0	56.1793	1	1
All_biallelic	RNU6-603P_ENSG00000223335.1	0	3	6762	71286	0	0	25.5079	1	1
All_biallelic	RNU6-604P_ENSG00000212219.1	0	1	6762	71288	0	0	408.543	1	1
All_biallelic	RNU6-608P_ENSG00000206654.1	0	1	6762	71288	0	0	408.543	1	1
All_biallelic	RNU6-609P_ENSG00000202329.1	0	1	6762	71288	0	0	408.543	1	1
All_biallelic	RNU6-611P_ENSG00000207003.1	0	1	6762	71288	0	0	408.543	1	1
All_biallelic	RNU6-612P_ENSG00000252718.1	0	1	6762	71288	0	0	408.543	1	1
All_biallelic	RNU6-615P_ENSG00000251874.1	0	1	6762	71288	0	0	408.543	1	1
All_biallelic	RNU6-61P_ENSG00000202398.1	0	1	6762	71288	0	0	408.543	1	1
All_biallelic	RNU6-623P_ENSG00000200013.1	0	1	6762	71288	0	0	408.543	1	1
All_biallelic	RNU6-625P_ENSG00000238658.1	0	1	6762	71288	0	0	408.543	1	1
All_biallelic	RNU6-628P_ENSG00000222607.1	0	2	6762	71287	0	0	56.1793	1	1
All_biallelic	RNU6-62P_ENSG00000252335.1	0	2	6762	71287	0	0	56.1793	1	1
All_biallelic	RNU6-634P_ENSG00000239189.1	0	2	6762	71287	0	0	56.1793	1	1
All_biallelic	RNU6-638P_ENSG00000252391.1	0	1	6762	71288	0	0	408.543	1	1
All_biallelic	RNU6-643P_ENSG00000206745.1	0	1	6762	71288	0	0	408.543	1	1
All_biallelic	RNU6-644P_ENSG00000212457.1	0	2	6762	71287	0	0	56.1793	1	1
All_biallelic	RNU6-645P_ENSG00000201519.1	0	1	6762	71288	0	0	408.543	1	1
All_biallelic	RNU6-647P_ENSG00000201113.1	0	2	6762	71287	0	0	56.1793	1	1
All_biallelic	RNU6-649P_ENSG00000207192.1	0	3	6762	71286	0	0	25.5079	1	1
All_biallelic	RNU6-64P_ENSG00000252928.1	0	2	6762	71287	0	0	56.1793	1	1
All_biallelic	RNU6-653P_ENSG00000199944.1	0	2	6762	71287	0	0	56.1793	1	1
All_biallelic	RNU6-658P_ENSG00000207336.1	0	3	6762	71286	0	0	25.5079	1	1
All_biallelic	RNU6-659P_ENSG00000252263.1	0	2	6762	71287	0	0	56.1793	1	1
All_biallelic	RNU6-660P_ENSG00000201436.1	0	3	6762	71286	0	0	25.5079	1	1
All_biallelic	RNU6-661P_ENSG00000199279.1	0	1	6762	71288	0	0	408.543	1	1
All_biallelic	RNU6-664P_ENSG00000199251.1	0	1	6762	71288	0	0	408.543	1	1
All_biallelic	RNU6-665P_ENSG00000207369.1	0	2	6762	71287	0	0	56.1793	1	1
All_biallelic	RNU6-66P_ENSG00000200267.1	0	2	6762	71287	0	0	56.1793	1	1
All_biallelic	RNU6-670P_ENSG00000201182.1	0	1	6762	71288	0	0	408.543	1	1
All_biallelic	RNU6-672P_ENSG00000206638.1	0	2	6762	71287	0	0	56.1793	1	1
All_biallelic	RNU6-673P_ENSG00000201954.1	0	2	6762	71287	0	0	56.1793	1	1
All_biallelic	RNU6-67P_ENSG00000222791.1	0	1	6762	71288	0	0	408.543	1	1
All_biallelic	RNU6-680P_ENSG00000207333.1	0	4	6762	71285	0	0	15.9733	1	1
All_biallelic	RNU6-687P_ENSG00000252252.1	0	1	6762	71288	0	0	408.543	1	1
All_biallelic	RNU6-689P_ENSG00000206924.1	0	4	6762	71285	0	0	15.9733	1	1
All_biallelic	RNU6-697P_ENSG00000200218.1	0	1	6762	71288	0	0	408.543	1	1
All_biallelic	RNU6-700P_ENSG00000212345.1	0	1	6762	71288	0	0	408.543	1	1
All_biallelic	RNU6-709P_ENSG00000253066.1	0	1	6762	71288	0	0	408.543	1	1
All_biallelic	RNU6-712P_ENSG00000222490.1	0	1	6762	71288	0	0	408.543	1	1
All_biallelic	RNU6-717P_ENSG00000239190.1	0	1	6762	71288	0	0	408.543	1	1
All_biallelic	RNU6-71P_ENSG00000207203.1	0	2	6762	71287	0	0	56.1793	1	1
All_biallelic	RNU6-721P_ENSG00000222087.1	0	1	6762	71288	0	0	408.543	1	1
All_biallelic	RNU6-723P_ENSG00000206700.1	0	1	6762	71288	0	0	408.543	1	1
All_biallelic	RNU6-725P_ENSG00000252371.1	0	2	6762	71287	0	0	56.1793	1	1
All_biallelic	RNU6-730P_ENSG00000206681.1	0	1	6762	71288	0	0	408.543	1	1
All_biallelic	RNU6-732P_ENSG00000251842.1	0	1	6762	71288	0	0	408.543	1	1
All_biallelic	RNU6-735P_ENSG00000222544.1	0	1	6762	71288	0	0	408.543	1	1
All_biallelic	RNU6-737P_ENSG00000202240.1	0	2	6762	71287	0	0	56.1793	1	1
All_biallelic	RNU6-739P_ENSG00000212340.1	0	1	6762	71288	0	0	408.543	1	1
All_biallelic	RNU6-740P_ENSG00000201604.1	0	1	6762	71288	0	0	408.543	1	1
All_biallelic	RNU6-743P_ENSG00000201021.1	0	1	6762	71288	0	0	408.543	1	1
All_biallelic	RNU6-745P_ENSG00000200216.2	0	1	6762	71288	0	0	408.543	1	1
All_biallelic	RNU6-74P_ENSG00000206962.1	0	1	6762	71288	0	0	408.543	1	1
All_biallelic	RNU6-750P_ENSG00000212248.1	0	2	6762	71287	0	0	56.1793	1	1
All_biallelic	RNU6-753P_ENSG00000200796.1	0	4	6762	71285	0	0	15.9733	1	1
All_biallelic	RNU6-755P_ENSG00000201270.1	0	1	6762	71288	0	0	408.543	1	1
All_biallelic	RNU6-756P_ENSG00000206724.1	0	1	6762	71288	0	0	408.543	1	1
All_biallelic	RNU6-757P_ENSG00000222266.1	0	1	6762	71288	0	0	408.543	1	1
All_biallelic	RNU6-75P_ENSG00000251753.1	0	1	6762	71288	0	0	408.543	1	1
All_biallelic	RNU6-761P_ENSG00000206875.1	0	2	6762	71287	0	0	56.1793	1	1
All_biallelic	RNU6-767P_ENSG00000206859.1	0	1	6762	71288	0	0	408.543	1	1
All_biallelic	RNU6-772P_ENSG00000251851.1	0	1	6762	71288	0	0	408.543	1	1
All_biallelic	RNU6-774P_ENSG00000200108.1	0	2	6762	71287	0	0	56.1793	1	1
All_biallelic	RNU6-777P_ENSG00000201135.1	0	1	6762	71288	0	0	408.543	1	1
All_biallelic	RNU6-781P_ENSG00000252186.1	0	2	6762	71287	0	0	56.1793	1	1
All_biallelic	RNU6-782P_ENSG00000252661.1	0	2	6762	71287	0	0	56.1793	1	1
All_biallelic	RNU6-788P_ENSG00000212269.1	0	1	6762	71288	0	0	408.543	1	1
All_biallelic	RNU6-790P_ENSG00000207208.1	0	2	6762	71287	0	0	56.1793	1	1
All_biallelic	RNU6-795P_ENSG00000252132.1	0	1	6762	71288	0	0	408.543	1	1
All_biallelic	RNU6-79P_ENSG00000199381.1	0	2	6762	71287	0	0	56.1793	1	1
All_biallelic	RNU6-7_ENSG00000201654.1	0	2	6762	71287	0	0	56.1793	1	1
All_biallelic	RNU6-804P_ENSG00000207013.1	0	1	6762	71288	0	0	408.543	1	1
All_biallelic	RNU6-806P_ENSG00000202017.1	0	1	6762	71288	0	0	408.543	1	1
All_biallelic	RNU6-80P_ENSG00000206922.1	0	1	6762	71288	0	0	408.543	1	1
All_biallelic	RNU6-810P_ENSG00000200871.1	0	4	6762	71285	0	0	15.9733	1	1
All_biallelic	RNU6-812P_ENSG00000200048.1	0	2	6762	71287	0	0	56.1793	1	1
All_biallelic	RNU6-815P_ENSG00000206807.1	0	1	6762	71288	0	0	408.543	1	1
All_biallelic	RNU6-818P_ENSG00000201707.1	0	1	6762	71288	0	0	408.543	1	1
All_biallelic	RNU6-819P_ENSG00000200986.1	0	1	6762	71288	0	0	408.543	1	1
All_biallelic	RNU6-821P_ENSG00000212297.1	0	1	6762	71288	0	0	408.543	1	1
All_biallelic	RNU6-828P_ENSG00000201746.1	0	1	6762	71288	0	0	408.543	1	1
All_biallelic	RNU6-829P_ENSG00000200570.1	0	1	6762	71288	0	0	408.543	1	1
All_biallelic	RNU6-832P_ENSG00000200189.1	0	1	6762	71288	0	0	408.543	1	1
All_biallelic	RNU6-834P_ENSG00000199237.1	0	1	6762	71288	0	0	408.543	1	1
All_biallelic	RNU6-848P_ENSG00000251757.1	0	1	6762	71288	0	0	408.543	1	1
All_biallelic	RNU6-84P_ENSG00000272445.1	0	2	6762	71287	0	0	56.1793	1	1
All_biallelic	RNU6-857P_ENSG00000251702.1	0	7	6762	71282	0	0	7.31593	1	1
All_biallelic	RNU6-85P_ENSG00000271932.1	0	4	6762	71285	0	0	15.9733	1	1
All_biallelic	RNU6-861P_ENSG00000252554.1	0	1	6762	71288	0	0	408.543	1	1
All_biallelic	RNU6-863P_ENSG00000251798.1	0	3	6762	71286	0	0	25.5079	1	1
All_biallelic	RNU6-865P_ENSG00000201642.1	0	1	6762	71288	0	0	408.543	1	1
All_biallelic	RNU6-866P_ENSG00000274607.1	0	5	6762	71284	0	0	11.5065	1	1
All_biallelic	RNU6-869P_ENSG00000207138.1	0	1	6762	71288	0	0	408.543	1	1
All_biallelic	RNU6-86P_ENSG00000271923.1	0	1	6762	71288	0	0	408.543	1	1
All_biallelic	RNU6-871P_ENSG00000251931.1	0	1	6762	71288	0	0	408.543	1	1
All_biallelic	RNU6-874P_ENSG00000199260.1	0	2	6762	71287	0	0	56.1793	1	1
All_biallelic	RNU6-875P_ENSG00000252297.1	0	2	6762	71287	0	0	56.1793	1	1
All_biallelic	RNU6-887P_ENSG00000222592.1	0	1	6762	71288	0	0	408.543	1	1
All_biallelic	RNU6-888P_ENSG00000199880.1	0	1	6762	71288	0	0	408.543	1	1
All_biallelic	RNU6-889P_ENSG00000252998.1	0	5	6762	71284	0	0	11.5065	1	1
All_biallelic	RNU6-897P_ENSG00000252944.1	0	1	6762	71288	0	0	408.543	1	1
All_biallelic	RNU6-8_ENSG00000202337.1	0	9	6762	71280	0	0	5.34188	1	1
All_biallelic	RNU6-900P_ENSG00000207227.1	0	2	6762	71287	0	0	56.1793	1	1
All_biallelic	RNU6-901P_ENSG00000207323.1	0	1	6762	71288	0	0	408.543	1	1
All_biallelic	RNU6-902P_ENSG00000253021.1	0	1	6762	71288	0	0	408.543	1	1
All_biallelic	RNU6-903P_ENSG00000212572.1	0	1	6762	71288	0	0	408.543	1	1
All_biallelic	RNU6-904P_ENSG00000252015.1	0	1	6762	71288	0	0	408.543	1	1
All_biallelic	RNU6-910P_ENSG00000212146.1	0	2	6762	71287	0	0	56.1793	1	1
All_biallelic	RNU6-912P_ENSG00000200670.1	0	1	6762	71288	0	0	408.543	1	1
All_biallelic	RNU6-915P_ENSG00000201813.1	0	1	6762	71288	0	0	408.543	1	1
All_biallelic	RNU6-917P_ENSG00000252103.1	0	3	6762	71286	0	0	25.5079	1	1
All_biallelic	RNU6-919P_ENSG00000252540.1	0	2	6762	71287	0	0	56.1793	1	1
All_biallelic	RNU6-91P_ENSG00000272439.1	0	1	6762	71288	0	0	408.543	1	1
All_biallelic	RNU6-925P_ENSG00000207359.1	0	2	6762	71287	0	0	56.1793	1	1
All_biallelic	RNU6-926P_ENSG00000206802.1	0	1	6762	71288	0	0	408.543	1	1
All_biallelic	RNU6-928P_ENSG00000252685.1	0	2	6762	71287	0	0	56.1793	1	1
All_biallelic	RNU6-929P_ENSG00000207158.1	0	1	6762	71288	0	0	408.543	1	1
All_biallelic	RNU6-933P_ENSG00000207153.1	0	1	6762	71288	0	0	408.543	1	1
All_biallelic	RNU6-938P_ENSG00000223217.1	0	1	6762	71288	0	0	408.543	1	1
All_biallelic	RNU6-939P_ENSG00000207364.1	0	1	6762	71288	0	0	408.543	1	1
All_biallelic	RNU6-942P_ENSG00000199872.1	0	1	6762	71288	0	0	408.543	1	1
All_biallelic	RNU6-946P_ENSG00000206605.1	0	1	6762	71288	0	0	408.543	1	1
All_biallelic	RNU6-948P_ENSG00000252183.1	0	2	6762	71287	0	0	56.1793	1	1
All_biallelic	RNU6-94P_ENSG00000271819.1	0	1	6762	71288	0	0	408.543	1	1
All_biallelic	RNU6-950P_ENSG00000207381.1	0	1	6762	71288	0	0	408.543	1	1
All_biallelic	RNU6-955P_ENSG00000222429.1	0	2	6762	71287	0	0	56.1793	1	1
All_biallelic	RNU6-956P_ENSG00000239030.1	0	1	6762	71288	0	0	408.543	1	1
All_biallelic	RNU6-965P_ENSG00000252530.1	0	2	6762	71287	0	0	56.1793	1	1
All_biallelic	RNU6-966P_ENSG00000252288.1	0	1	6762	71288	0	0	408.543	1	1
All_biallelic	RNU6-967P_ENSG00000201894.1	0	1	6762	71288	0	0	408.543	1	1
All_biallelic	RNU6-969P_ENSG00000206627.1	0	2	6762	71287	0	0	56.1793	1	1
All_biallelic	RNU6-973P_ENSG00000201560.1	0	5	6762	71284	0	0	11.5065	1	1
All_biallelic	RNU6-976P_ENSG00000251895.1	0	1	6762	71288	0	0	408.543	1	1
All_biallelic	RNU6-984P_ENSG00000200106.1	0	1	6762	71288	0	0	408.543	1	1
All_biallelic	RNU6-987P_ENSG00000207490.1	0	1	6762	71288	0	0	408.543	1	1
All_biallelic	RNU6-991P_ENSG00000251977.1	0	5	6762	71284	0	0	11.5065	1	1
All_biallelic	RNU6-994P_ENSG00000222439.1	0	1	6762	71288	0	0	408.543	1	1
All_biallelic	RNU6-997P_ENSG00000207456.1	0	2	6762	71287	0	0	56.1793	1	1
All_biallelic	RNU6-998P_ENSG00000251703.1	0	2	6762	71287	0	0	56.1793	1	1
All_biallelic	RNU6ATAC11P_ENSG00000221468.1	0	1	6762	71288	0	0	408.543	1	1
All_biallelic	RNU6ATAC15P_ENSG00000221206.1	0	1	6762	71288	0	0	408.543	1	1
All_biallelic	RNU6ATAC19P_ENSG00000221023.1	0	3	6762	71286	0	0	25.5079	1	1
All_biallelic	RNU6ATAC22P_ENSG00000252603.1	0	1	6762	71288	0	0	408.543	1	1
All_biallelic	RNU6ATAC27P_ENSG00000221216.1	0	1	6762	71288	0	0	408.543	1	1
All_biallelic	RNU6ATAC28P_ENSG00000238561.1	0	1	6762	71288	0	0	408.543	1	1
All_biallelic	RNU6ATAC29P_ENSG00000221015.1	0	3	6762	71286	0	0	25.5079	1	1
All_biallelic	RNU6ATAC2P_ENSG00000210678.1	0	1	6762	71288	0	0	408.543	1	1
All_biallelic	RNU6ATAC30P_ENSG00000221114.1	0	3	6762	71286	0	0	25.5079	1	1
All_biallelic	RNU6ATAC37P_ENSG00000221255.1	0	4	6762	71285	0	0	15.9733	1	1
All_biallelic	RNU6ATAC38P_ENSG00000221046.1	0	2	6762	71287	0	0	56.1793	1	1
All_biallelic	RNU6ATAC40P_ENSG00000221507.1	0	2	6762	71287	0	0	56.1793	1	1
All_biallelic	RNU7-110P_ENSG00000252700.1	0	1	6762	71288	0	0	408.543	1	1
All_biallelic	RNU7-123P_ENSG00000251720.1	0	1	6762	71288	0	0	408.543	1	1
All_biallelic	RNU7-124P_ENSG00000251745.1	0	1	6762	71288	0	0	408.543	1	1
All_biallelic	RNU7-130P_ENSG00000238441.1	0	2	6762	71287	0	0	56.1793	1	1
All_biallelic	RNU7-13P_ENSG00000252222.1	0	1	6762	71288	0	0	408.543	1	1
All_biallelic	RNU7-144P_ENSG00000238452.1	0	2	6762	71287	0	0	56.1793	1	1
All_biallelic	RNU7-147P_ENSG00000238698.1	0	2	6762	71287	0	0	56.1793	1	1
All_biallelic	RNU7-14P_ENSG00000238468.1	0	1	6762	71288	0	0	408.543	1	1
All_biallelic	RNU7-156P_ENSG00000253023.1	0	2	6762	71287	0	0	56.1793	1	1
All_biallelic	RNU7-165P_ENSG00000238380.1	0	1	6762	71288	0	0	408.543	1	1
All_biallelic	RNU7-173P_ENSG00000238950.1	0	1	6762	71288	0	0	408.543	1	1
All_biallelic	RNU7-176P_ENSG00000238962.1	0	1	6762	71288	0	0	408.543	1	1
All_biallelic	RNU7-190P_ENSG00000239185.1	0	1	6762	71288	0	0	408.543	1	1
All_biallelic	RNU7-192P_ENSG00000252275.1	0	1	6762	71288	0	0	408.543	1	1
All_biallelic	RNU7-22P_ENSG00000252482.1	0	1	6762	71288	0	0	408.543	1	1
All_biallelic	RNU7-35P_ENSG00000252983.1	0	1	6762	71288	0	0	408.543	1	1
All_biallelic	RNU7-38P_ENSG00000238446.1	0	1	6762	71288	0	0	408.543	1	1
All_biallelic	RNU7-40P_ENSG00000252206.1	0	1	6762	71288	0	0	408.543	1	1
All_biallelic	RNU7-41P_ENSG00000251726.1	0	1	6762	71288	0	0	408.543	1	1
All_biallelic	RNU7-49P_ENSG00000251991.1	0	1	6762	71288	0	0	408.543	1	1
All_biallelic	RNU7-51P_ENSG00000252369.1	0	2	6762	71287	0	0	56.1793	1	1
All_biallelic	RNU7-66P_ENSG00000238949.1	0	1	6762	71288	0	0	408.543	1	1
All_biallelic	RNU7-74P_ENSG00000239010.1	0	1	6762	71288	0	0	408.543	1	1
All_biallelic	RNU7-92P_ENSG00000238785.1	0	3	6762	71286	0	0	25.5079	1	1
All_biallelic	RNVU1-15_ENSG00000207205.1	7	77	6755	71212	0.958374	0.372726	2.07202	1	1
All_biallelic	RNVU1-17_ENSG00000207349.1	2	24	6760	71265	0.878507	0.10061	3.53972	1	1
All_biallelic	RNVU1-2_ENSG00000252135.1	0	1	6762	71288	0	0	408.543	1	1
All_biallelic	RNVU1-6_ENSG00000201558.1	1	12	6761	71277	0.878525	0.0205485	5.93965	1	1
All_biallelic	U1_ENSG00000270722.1	1	12	6761	71277	0.878525	0.0205485	5.93965	1	1
All_biallelic	U1_ENSG00000273516.1	0	1	6762	71288	0	0	408.543	1	1
All_biallelic	U1_ENSG00000274428.1	2	28	6760	71261	0.752947	0.0869017	2.98712	1	1
All_biallelic	U1_ENSG00000277678.1	0	1	6762	71288	0	0	408.543	1	1
All_biallelic	U2_ENSG00000278135.1	0	1	6762	71288	0	0	408.543	1	1
All_biallelic	U2_ENSG00000278234.1	0	1	6762	71288	0	0	408.543	1	1
All_biallelic	U4_ENSG00000276103.1	0	3	6762	71286	0	0	25.5079	1	1
All_biallelic	U4_ENSG00000277986.1	0	1	6762	71288	0	0	408.543	1	1
All_biallelic	U6_ENSG00000283136.1	0	2	6762	71287	0	0	56.1793	1	1
All_biallelic	U6_ENSG00000283249.1	0	1	6762	71288	0	0	408.543	1	1
All_biallelic	U6_ENSG00000283256.1	0	1	6762	71288	0	0	408.543	1	1
All_biallelic	U6_ENSG00000283262.1	0	3	6762	71286	0	0	25.5079	1	1
All_biallelic	U6_ENSG00000283313.1	0	1	6762	71288	0	0	408.543	1	1
All_biallelic	U6_ENSG00000283337.1	0	1	6762	71288	0	0	408.543	1	1
All_biallelic	U6_ENSG00000283412.1	0	1	6762	71288	0	0	408.543	1	1
All_biallelic	U6_ENSG00000283414.1	0	1	6762	71288	0	0	408.543	1	1
All_biallelic	U6_ENSG00000283418.1	0	1	6762	71288	0	0	408.543	1	1
All_biallelic	U6_ENSG00000283432.1	0	1	6762	71288	0	0	408.543	1	1
All_biallelic	U6_ENSG00000283509.1	0	1	6762	71288	0	0	408.543	1	1
All_biallelic	U6_ENSG00000283527.1	0	1	6762	71288	0	0	408.543	1	1
All_biallelic	U6_ENSG00000283575.1	0	2	6762	71287	0	0	56.1793	1	1
All_biallelic	U7_ENSG00000276376.1	0	2	6762	71287	0	0	56.1793	1	1
Homozygous	RNU1-103P_ENSG00000252311.1	0	4	6762	71285	0	0	15.9733	1	1
Homozygous	RNU1-106P_ENSG00000207110.1	0	1	6762	71288	0	0	408.543	1	1
Homozygous	RNU1-108P_ENSG00000199426.1	0	3	6762	71286	0	0	25.5079	1	1
Homozygous	RNU1-109P_ENSG00000206687.1	0	2	6762	71287	0	0	56.1793	1	1
Homozygous	RNU1-11P_ENSG00000206702.1	0	3	6762	71286	0	0	25.5079	1	1
Homozygous	RNU1-122P_ENSG00000202408.2	0	7	6762	71282	0	0	7.31593	1	1
Homozygous	RNU1-130P_ENSG00000200800.1	0	4	6762	71285	0	0	15.9733	1	1
Homozygous	RNU1-134P_ENSG00000199805.1	0	3	6762	71286	0	0	25.5079	1	1
Homozygous	RNU1-138P_ENSG00000206820.1	0	2	6762	71287	0	0	56.1793	1	1
Homozygous	RNU1-139P_ENSG00000212609.1	0	1	6762	71288	0	0	408.543	1	1
Homozygous	RNU1-148P_ENSG00000207201.1	0	1	6762	71288	0	0	408.543	1	1
Homozygous	RNU1-149P_ENSG00000212172.1	0	4	6762	71285	0	0	15.9733	1	1
Homozygous	RNU1-14P_ENSG00000199629.1	0	2	6762	71287	0	0	56.1793	1	1
Homozygous	RNU1-150P_ENSG00000199361.1	0	1	6762	71288	0	0	408.543	1	1
Homozygous	RNU1-16P_ENSG00000202347.1	0	1	6762	71288	0	0	408.543	1	1
Homozygous	RNU11-6P_ENSG00000212429.1	0	1	6762	71288	0	0	408.543	1	1
Homozygous	RNU1-17P_ENSG00000199892.2	0	1	6762	71288	0	0	408.543	1	1
Homozygous	RNU1-18P_ENSG00000199932.1	0	1	6762	71288	0	0	408.543	1	1
Homozygous	RNU1-19P_ENSG00000200176.1	0	1	6762	71288	0	0	408.543	1	1
Homozygous	RNU1-20P_ENSG00000200184.1	0	1	6762	71288	0	0	408.543	1	1
Homozygous	RNU1-24P_ENSG00000201155.1	0	1	6762	71288	0	0	408.543	1	1
Homozygous	RNU1-2_ENSG00000207005.1	0	1	6762	71288	0	0	408.543	1	1
Homozygous	RNU12_ENSG00000276027.1	0	7	6762	71282	0	0	7.31593	1	1
Homozygous	RNU1-30P_ENSG00000272020.1	0	4	6762	71285	0	0	15.9733	1	1
Homozygous	RNU1-34P_ENSG00000201291.1	0	1	6762	71288	0	0	408.543	1	1
Homozygous	RNU1-38P_ENSG00000199687.1	0	2	6762	71287	0	0	56.1793	1	1
Homozygous	RNU1-46P_ENSG00000207154.1	0	1	6762	71288	0	0	408.543	1	1
Homozygous	RNU1-54P_ENSG00000252990.1	0	3	6762	71286	0	0	25.5079	1	1
Homozygous	RNU1-55P_ENSG00000202380.1	0	2	6762	71287	0	0	56.1793	1	1
Homozygous	RNU1-61P_ENSG00000251916.1	0	1	6762	71288	0	0	408.543	1	1
Homozygous	RNU1-64P_ENSG00000202313.1	0	1	6762	71288	0	0	408.543	1	1
Homozygous	RNU1-65P_ENSG00000200789.1	0	2	6762	71287	0	0	56.1793	1	1
Homozygous	RNU1-74P_ENSG00000206835.1	0	2	6762	71287	0	0	56.1793	1	1
Homozygous	RNU1-77P_ENSG00000212170.1	0	1	6762	71288	0	0	408.543	1	1
Homozygous	RNU1-85P_ENSG00000200997.1	0	3	6762	71286	0	0	25.5079	1	1
Homozygous	RNU1-89P_ENSG00000207322.1	0	2	6762	71287	0	0	56.1793	1	1
Homozygous	RNU1-8P_ENSG00000207056.1	0	1	6762	71288	0	0	408.543	1	1
Homozygous	RNU1-92P_ENSG00000252826.1	1	12	6761	71277	0.878525	0.0205485	5.93965	1	1
Homozygous	RNU1-96P_ENSG00000201033.1	0	1	6762	71288	0	0	408.543	1	1
Homozygous	RNU1-98P_ENSG00000239023.1	0	3	6762	71286	0	0	25.5079	1	1
Homozygous	RNU2-15P_ENSG00000222624.1	0	1	6762	71288	0	0	408.543	1	1
Homozygous	RNU2-23P_ENSG00000222477.1	0	1	6762	71288	0	0	408.543	1	1
Homozygous	RNU2-24P_ENSG00000252639.1	0	1	6762	71288	0	0	408.543	1	1
Homozygous	RNU2-27P_ENSG00000251994.1	0	9	6762	71280	0	0	5.34188	1	1
Homozygous	RNU2-28P_ENSG00000222389.1	0	2	6762	71287	0	0	56.1793	1	1
Homozygous	RNU2-34P_ENSG00000252343.1	0	1	6762	71288	0	0	408.543	1	1
Homozygous	RNU2-41P_ENSG00000222923.1	0	4	6762	71285	0	0	15.9733	1	1
Homozygous	RNU2-45P_ENSG00000251877.1	0	1	6762	71288	0	0	408.543	1	1
Homozygous	RNU2-4P_ENSG00000277084.1	0	1	6762	71288	0	0	408.543	1	1
Homozygous	RNU2-50P_ENSG00000222426.1	0	1	6762	71288	0	0	408.543	1	1
Homozygous	RNU2-52P_ENSG00000222612.1	0	2	6762	71287	0	0	56.1793	1	1
Homozygous	RNU2-56P_ENSG00000252635.1	0	1	6762	71288	0	0	408.543	1	1
Homozygous	RNU2-58P_ENSG00000252212.1	0	1	6762	71288	0	0	408.543	1	1
Homozygous	RNU2-5P_ENSG00000222465.1	0	3	6762	71286	0	0	25.5079	1	1
Homozygous	RNU2-60P_ENSG00000253099.1	0	3	6762	71286	0	0	25.5079	1	1
Homozygous	RNU2-61P_ENSG00000223001.1	0	1	6762	71288	0	0	408.543	1	1
Homozygous	RNU2-63P_ENSG00000222724.1	1	16	6761	71273	0.658889	0.015709	4.24233	1	1
Homozygous	RNU2-65P_ENSG00000222094.1	0	1	6762	71288	0	0	408.543	1	1
Homozygous	RNU2-69P_ENSG00000251870.1	0	1	6762	71288	0	0	408.543	1	1
Homozygous	RNU2-6P_ENSG00000223336.1	0	1	6762	71288	0	0	408.543	1	1
Homozygous	RNU2-8P_ENSG00000222659.1	0	1	6762	71288	0	0	408.543	1	1
Homozygous	RNU2-9P_ENSG00000222126.1	0	1	6762	71288	0	0	408.543	1	1
Homozygous	RNU4-10P_ENSG00000201253.1	0	3	6762	71286	0	0	25.5079	1	1
Homozygous	RNU4-12P_ENSG00000202103.1	0	2	6762	71287	0	0	56.1793	1	1
Homozygous	RNU4-15P_ENSG00000199483.1	0	1	6762	71288	0	0	408.543	1	1
Homozygous	RNU4-27P_ENSG00000222821.1	0	1	6762	71288	0	0	408.543	1	1
Homozygous	RNU4-28P_ENSG00000201609.1	0	1	6762	71288	0	0	408.543	1	1
Homozygous	RNU4-32P_ENSG00000200274.1	0	1	6762	71288	0	0	408.543	1	1
Homozygous	RNU4-34P_ENSG00000222363.1	0	1	6762	71288	0	0	408.543	1	1
Homozygous	RNU4-35P_ENSG00000199458.1	0	1	6762	71288	0	0	408.543	1	1
Homozygous	RNU4-37P_ENSG00000222146.1	0	4	6762	71285	0	0	15.9733	1	1
Homozygous	RNU4-38P_ENSG00000201342.1	0	1	6762	71288	0	0	408.543	1	1
Homozygous	RNU4-43P_ENSG00000222560.1	0	1	6762	71288	0	0	408.543	1	1
Homozygous	RNU4-45P_ENSG00000202339.1	0	1	6762	71288	0	0	408.543	1	1
Homozygous	RNU4-51P_ENSG00000201076.1	0	1	6762	71288	0	0	408.543	1	1
Homozygous	RNU4-56P_ENSG00000201570.1	0	1	6762	71288	0	0	408.543	1	1
Homozygous	RNU4-57P_ENSG00000251789.2	0	1	6762	71288	0	0	408.543	1	1
Homozygous	RNU4-58P_ENSG00000200062.1	0	1	6762	71288	0	0	408.543	1	1
Homozygous	RNU4-59P_ENSG00000201317.1	0	1	6762	71288	0	0	408.543	1	1
Homozygous	RNU4-62P_ENSG00000222057.1	0	1	6762	71288	0	0	408.543	1	1
Homozygous	RNU4-63P_ENSG00000223245.1	0	3	6762	71286	0	0	25.5079	1	1
Homozygous	RNU4-64P_ENSG00000222727.1	0	2	6762	71287	0	0	56.1793	1	1
Homozygous	RNU4-67P_ENSG00000201439.1	0	2	6762	71287	0	0	56.1793	1	1
Homozygous	RNU4-69P_ENSG00000222609.1	0	1	6762	71288	0	0	408.543	1	1
Homozygous	RNU4-70P_ENSG00000207309.1	0	1	6762	71288	0	0	408.543	1	1
Homozygous	RNU4-77P_ENSG00000252501.1	0	2	6762	71287	0	0	56.1793	1	1
Homozygous	RNU4-79P_ENSG00000199634.1	0	1	6762	71288	0	0	408.543	1	1
Homozygous	RNU4-80P_ENSG00000200070.1	0	3	6762	71286	0	0	25.5079	1	1
Homozygous	RNU4-82P_ENSG00000199313.1	0	3	6762	71286	0	0	25.5079	1	1
Homozygous	RNU4-8P_ENSG00000201806.1	0	1	6762	71288	0	0	408.543	1	1
Homozygous	RNU4-90P_ENSG00000199643.1	0	3	6762	71286	0	0	25.5079	1	1
Homozygous	RNU4-91P_ENSG00000201648.1	0	1	6762	71288	0	0	408.543	1	1
Homozygous	RNU4-92P_ENSG00000200653.1	0	2	6762	71287	0	0	56.1793	1	1
Homozygous	RNU4ATAC10P_ENSG00000252776.1	0	1	6762	71288	0	0	408.543	1	1
Homozygous	RNU4ATAC12P_ENSG00000252269.1	0	2	6762	71287	0	0	56.1793	1	1
Homozygous	RNU4ATAC15P_ENSG00000252224.1	0	2	6762	71287	0	0	56.1793	1	1
Homozygous	RNU4ATAC16P_ENSG00000221439.1	0	2	6762	71287	0	0	56.1793	1	1
Homozygous	RNU4ATAC2P_ENSG00000221601.1	0	1	6762	71288	0	0	408.543	1	1
Homozygous	RNU4ATAC3P_ENSG00000252508.1	0	1	6762	71288	0	0	408.543	1	1
Homozygous	RNU4ATAC5P_ENSG00000253035.1	0	1	6762	71288	0	0	408.543	1	1
Homozygous	RNU5A-2P_ENSG00000207065.1	0	3	6762	71286	0	0	25.5079	1	1
Homozygous	RNU5A-4P_ENSG00000252397.1	0	3	6762	71286	0	0	25.5079	1	1
Homozygous	RNU5B-1_ENSG00000200156.1	0	5	6762	71284	0	0	11.5065	1	1
Homozygous	RNU5B-3P_ENSG00000252410.1	0	1	6762	71288	0	0	408.543	1	1
Homozygous	RNU5B-4P_ENSG00000200378.1	0	1	6762	71288	0	0	408.543	1	1
Homozygous	RNU5E-3P_ENSG00000251722.1	0	3	6762	71286	0	0	25.5079	1	1
Homozygous	RNU5E-5P_ENSG00000202249.1	0	1	6762	71288	0	0	408.543	1	1
Homozygous	RNU5F-1_ENSG00000199377.1	1	10	6761	71279	1.05428	0.0242896	7.4129	1	1
Homozygous	RNU5F-2P_ENSG00000251875.1	0	1	6762	71288	0	0	408.543	1	1
Homozygous	RNU6-100P_ENSG00000252414.1	0	1	6762	71288	0	0	408.543	1	1
Homozygous	RNU6-1017P_ENSG00000200483.1	0	3	6762	71286	0	0	25.5079	1	1
Homozygous	RNU6-1022P_ENSG00000201919.1	0	2	6762	71287	0	0	56.1793	1	1
Homozygous	RNU6-1024P_ENSG00000206926.1	0	3	6762	71286	0	0	25.5079	1	1
Homozygous	RNU6-1027P_ENSG00000206725.1	0	1	6762	71288	0	0	408.543	1	1
Homozygous	RNU6-1029P_ENSG00000206836.1	0	2	6762	71287	0	0	56.1793	1	1
Homozygous	RNU6-1035P_ENSG00000207206.1	0	2	6762	71287	0	0	56.1793	1	1
Homozygous	RNU6-103P_ENSG00000200556.1	0	1	6762	71288	0	0	408.543	1	1
Homozygous	RNU6-1047P_ENSG00000201288.1	0	2	6762	71287	0	0	56.1793	1	1
Homozygous	RNU6-1048P_ENSG00000200924.1	0	1	6762	71288	0	0	408.543	1	1
Homozygous	RNU6-104P_ENSG00000238509.1	0	3	6762	71286	0	0	25.5079	1	1
Homozygous	RNU6-1050P_ENSG00000222320.1	0	2	6762	71287	0	0	56.1793	1	1
Homozygous	RNU6-1053P_ENSG00000251739.1	0	1	6762	71288	0	0	408.543	1	1
Homozygous	RNU6-1059P_ENSG00000200622.1	0	1	6762	71288	0	0	408.543	1	1
Homozygous	RNU6-1062P_ENSG00000206635.1	0	4	6762	71285	0	0	15.9733	1	1
Homozygous	RNU6-1067P_ENSG00000207483.1	0	2	6762	71287	0	0	56.1793	1	1
Homozygous	RNU6-1069P_ENSG00000252421.1	0	3	6762	71286	0	0	25.5079	1	1
Homozygous	RNU6-1074P_ENSG00000206722.1	0	1	6762	71288	0	0	408.543	1	1
Homozygous	RNU6-1075P_ENSG00000201260.1	0	2	6762	71287	0	0	56.1793	1	1
Homozygous	RNU6-1077P_ENSG00000222438.1	0	1	6762	71288	0	0	408.543	1	1
Homozygous	RNU6-107P_ENSG00000252452.1	0	1	6762	71288	0	0	408.543	1	1
Homozygous	RNU6-1081P_ENSG00000207267.1	0	1	6762	71288	0	0	408.543	1	1
Homozygous	RNU6-1083P_ENSG00000206749.1	0	1	6762	71288	0	0	408.543	1	1
Homozygous	RNU6-1090P_ENSG00000200935.1	0	3	6762	71286	0	0	25.5079	1	1
Homozygous	RNU6-1092P_ENSG00000252764.1	0	2	6762	71287	0	0	56.1793	1	1
Homozygous	RNU6-1094P_ENSG00000199286.1	0	2	6762	71287	0	0	56.1793	1	1
Homozygous	RNU6-1096P_ENSG00000252898.1	0	3	6762	71286	0	0	25.5079	1	1
Homozygous	RNU6-1099P_ENSG00000200403.1	0	3	6762	71286	0	0	25.5079	1	1
Homozygous	RNU6-10P_ENSG00000206763.1	0	2	6762	71287	0	0	56.1793	1	1
Homozygous	RNU6-1103P_ENSG00000206877.1	0	1	6762	71288	0	0	408.543	1	1
Homozygous	RNU6-1106P_ENSG00000212147.1	0	1	6762	71288	0	0	408.543	1	1
Homozygous	RNU6-1112P_ENSG00000200455.1	0	1	6762	71288	0	0	408.543	1	1
Homozygous	RNU6-1119P_ENSG00000207077.1	0	2	6762	71287	0	0	56.1793	1	1
Homozygous	RNU6-1120P_ENSG00000199858.1	0	1	6762	71288	0	0	408.543	1	1
Homozygous	RNU6-1125P_ENSG00000200471.1	0	1	6762	71288	0	0	408.543	1	1
Homozygous	RNU6-1126P_ENSG00000206729.1	0	1	6762	71288	0	0	408.543	1	1
Homozygous	RNU6-1128P_ENSG00000199695.1	0	1	6762	71288	0	0	408.543	1	1
Homozygous	RNU6-112P_ENSG00000200469.1	0	1	6762	71288	0	0	408.543	1	1
Homozygous	RNU6-1132P_ENSG00000239108.1	0	1	6762	71288	0	0	408.543	1	1
Homozygous	RNU6-1134P_ENSG00000202026.1	0	2	6762	71287	0	0	56.1793	1	1
Homozygous	RNU6-1140P_ENSG00000222449.1	0	1	6762	71288	0	0	408.543	1	1
Homozygous	RNU6-1141P_ENSG00000201390.1	0	1	6762	71288	0	0	408.543	1	1
Homozygous	RNU6-1143P_ENSG00000251934.1	0	2	6762	71287	0	0	56.1793	1	1
Homozygous	RNU6-1146P_ENSG00000252091.1	0	2	6762	71287	0	0	56.1793	1	1
Homozygous	RNU6-1150P_ENSG00000252606.1	0	1	6762	71288	0	0	408.543	1	1
Homozygous	RNU6-1153P_ENSG00000252569.1	0	1	6762	71288	0	0	408.543	1	1
Homozygous	RNU6-1154P_ENSG00000212303.1	0	1	6762	71288	0	0	408.543	1	1
Homozygous	RNU6-1157P_ENSG00000207185.1	0	2	6762	71287	0	0	56.1793	1	1
Homozygous	RNU6-1159P_ENSG00000199803.1	0	1	6762	71288	0	0	408.543	1	1
Homozygous	RNU6-1161P_ENSG00000251985.1	0	1	6762	71288	0	0	408.543	1	1
Homozygous	RNU6-1170P_ENSG00000251783.1	0	2	6762	71287	0	0	56.1793	1	1
Homozygous	RNU6-1176P_ENSG00000212257.1	0	1	6762	71288	0	0	408.543	1	1
Homozygous	RNU6-1177P_ENSG00000212360.1	0	1	6762	71288	0	0	408.543	1	1
Homozygous	RNU6-117P_ENSG00000202285.1	0	1	6762	71288	0	0	408.543	1	1
Homozygous	RNU6-1196P_ENSG00000252030.1	0	1	6762	71288	0	0	408.543	1	1
Homozygous	RNU6-1197P_ENSG00000212485.1	0	3	6762	71286	0	0	25.5079	1	1
Homozygous	RNU6-1198P_ENSG00000252713.1	0	1	6762	71288	0	0	408.543	1	1
Homozygous	RNU6-119P_ENSG00000201752.1	0	2	6762	71287	0	0	56.1793	1	1
Homozygous	RNU6-1200P_ENSG00000206889.1	0	1	6762	71288	0	0	408.543	1	1
Homozygous	RNU6-1206P_ENSG00000252148.1	0	1	6762	71288	0	0	408.543	1	1
Homozygous	RNU6-1212P_ENSG00000252832.1	0	1	6762	71288	0	0	408.543	1	1
Homozygous	RNU6-1219P_ENSG00000251952.1	0	1	6762	71288	0	0	408.543	1	1
Homozygous	RNU6-121P_ENSG00000222457.1	0	2	6762	71287	0	0	56.1793	1	1
Homozygous	RNU6-1220P_ENSG00000252935.1	0	1	6762	71288	0	0	408.543	1	1
Homozygous	RNU6-1226P_ENSG00000207044.1	0	1	6762	71288	0	0	408.543	1	1
Homozygous	RNU6-1227P_ENSG00000206708.1	0	1	6762	71288	0	0	408.543	1	1
Homozygous	RNU6-123P_ENSG00000251972.1	0	1	6762	71288	0	0	408.543	1	1
Homozygous	RNU6-1244P_ENSG00000200484.1	0	1	6762	71288	0	0	408.543	1	1
Homozygous	RNU6-1246P_ENSG00000212366.1	0	2	6762	71287	0	0	56.1793	1	1
Homozygous	RNU6-1247P_ENSG00000252431.1	0	2	6762	71287	0	0	56.1793	1	1
Homozygous	RNU6-1250P_ENSG00000212520.1	0	1	6762	71288	0	0	408.543	1	1
Homozygous	RNU6-1252P_ENSG00000199924.1	0	1	6762	71288	0	0	408.543	1	1
Homozygous	RNU6-1254P_ENSG00000212568.1	0	7	6762	71282	0	0	7.31593	1	1
Homozygous	RNU6-125P_ENSG00000207234.1	0	5	6762	71284	0	0	11.5065	1	1
Homozygous	RNU6-1266P_ENSG00000199664.1	0	1	6762	71288	0	0	408.543	1	1
Homozygous	RNU6-1267P_ENSG00000222679.1	0	1	6762	71288	0	0	408.543	1	1
Homozygous	RNU6-126P_ENSG00000252494.1	0	3	6762	71286	0	0	25.5079	1	1
Homozygous	RNU6-1271P_ENSG00000252858.1	0	1	6762	71288	0	0	408.543	1	1
Homozygous	RNU6-1273P_ENSG00000199903.1	0	1	6762	71288	0	0	408.543	1	1
Homozygous	RNU6-1279P_ENSG00000206644.1	0	2	6762	71287	0	0	56.1793	1	1
Homozygous	RNU6-1282P_ENSG00000252544.1	0	1	6762	71288	0	0	408.543	1	1
Homozygous	RNU6-1284P_ENSG00000200571.1	0	1	6762	71288	0	0	408.543	1	1
Homozygous	RNU6-1286P_ENSG00000206598.1	0	1	6762	71288	0	0	408.543	1	1
Homozygous	RNU6-1292P_ENSG00000206583.1	0	1	6762	71288	0	0	408.543	1	1
Homozygous	RNU6-1294P_ENSG00000251804.1	0	2	6762	71287	0	0	56.1793	1	1
Homozygous	RNU6-1297P_ENSG00000207144.1	0	1	6762	71288	0	0	408.543	1	1
Homozygous	RNU6-129P_ENSG00000212324.1	0	1	6762	71288	0	0	408.543	1	1
Homozygous	RNU6-1301P_ENSG00000199594.1	0	2	6762	71287	0	0	56.1793	1	1
Homozygous	RNU6-1304P_ENSG00000223306.2	0	1	6762	71288	0	0	408.543	1	1
Homozygous	RNU6-1305P_ENSG00000201223.1	0	5	6762	71284	0	0	11.5065	1	1
Homozygous	RNU6-1315P_ENSG00000252996.1	0	1	6762	71288	0	0	408.543	1	1
Homozygous	RNU6-1316P_ENSG00000206969.1	0	1	6762	71288	0	0	408.543	1	1
Homozygous	RNU6-131P_ENSG00000212446.1	0	2	6762	71287	0	0	56.1793	1	1
Homozygous	RNU6-1330P_ENSG00000199645.1	0	2	6762	71287	0	0	56.1793	1	1
Homozygous	RNU6-1335P_ENSG00000202296.1	0	1	6762	71288	0	0	408.543	1	1
Homozygous	RNU6-1338P_ENSG00000252137.1	0	1	6762	71288	0	0	408.543	1	1
Homozygous	RNU6-139P_ENSG00000252449.1	0	1	6762	71288	0	0	408.543	1	1
Homozygous	RNU6-13P_ENSG00000206975.1	0	2	6762	71287	0	0	56.1793	1	1
Homozygous	RNU6-141P_ENSG00000222431.1	0	1	6762	71288	0	0	408.543	1	1
Homozygous	RNU6-144P_ENSG00000206678.1	0	1	6762	71288	0	0	408.543	1	1
Homozygous	RNU6-145P_ENSG00000207307.1	0	2	6762	71287	0	0	56.1793	1	1
Homozygous	RNU6-147P_ENSG00000206710.1	0	1	6762	71288	0	0	408.543	1	1
Homozygous	RNU6-14P_ENSG00000207360.1	0	2	6762	71287	0	0	56.1793	1	1
Homozygous	RNU6-155P_ENSG00000252156.1	0	1	6762	71288	0	0	408.543	1	1
Homozygous	RNU6-157P_ENSG00000206684.1	0	1	6762	71288	0	0	408.543	1	1
Homozygous	RNU6-15P_ENSG00000207264.1	0	4	6762	71285	0	0	15.9733	1	1
Homozygous	RNU6-160P_ENSG00000207321.1	0	1	6762	71288	0	0	408.543	1	1
Homozygous	RNU6-161P_ENSG00000199921.1	0	1	6762	71288	0	0	408.543	1	1
Homozygous	RNU6-166P_ENSG00000207099.1	0	1	6762	71288	0	0	408.543	1	1
Homozygous	RNU6-168P_ENSG00000251998.1	0	1	6762	71288	0	0	408.543	1	1
Homozygous	RNU6-169P_ENSG00000202206.1	0	1	6762	71288	0	0	408.543	1	1
Homozygous	RNU6-16P_ENSG00000207113.1	0	1	6762	71288	0	0	408.543	1	1
Homozygous	RNU6-170P_ENSG00000199702.1	0	1	6762	71288	0	0	408.543	1	1
Homozygous	RNU6-172P_ENSG00000222932.1	0	1	6762	71288	0	0	408.543	1	1
Homozygous	RNU6-174P_ENSG00000222338.1	0	1	6762	71288	0	0	408.543	1	1
Homozygous	RNU6-176P_ENSG00000253005.1	0	1	6762	71288	0	0	408.543	1	1
Homozygous	RNU6-178P_ENSG00000207361.1	0	1	6762	71288	0	0	408.543	1	1
Homozygous	RNU6-180P_ENSG00000252506.1	0	1	6762	71288	0	0	408.543	1	1
Homozygous	RNU6-183P_ENSG00000200331.1	0	1	6762	71288	0	0	408.543	1	1
Homozygous	RNU6-185P_ENSG00000207150.1	0	2	6762	71287	0	0	56.1793	1	1
Homozygous	RNU6-188P_ENSG00000201077.1	0	2	6762	71287	0	0	56.1793	1	1
Homozygous	RNU6-189P_ENSG00000251929.1	0	1	6762	71288	0	0	408.543	1	1
Homozygous	RNU6-199P_ENSG00000199824.1	0	1	6762	71288	0	0	408.543	1	1
Homozygous	RNU6-200P_ENSG00000201613.1	0	2	6762	71287	0	0	56.1793	1	1
Homozygous	RNU6-205P_ENSG00000212160.1	0	3	6762	71286	0	0	25.5079	1	1
Homozygous	RNU6-206P_ENSG00000206843.1	0	1	6762	71288	0	0	408.543	1	1
Homozygous	RNU6-214P_ENSG00000206857.1	0	1	6762	71288	0	0	408.543	1	1
Homozygous	RNU6-221P_ENSG00000238493.1	0	2	6762	71287	0	0	56.1793	1	1
Homozygous	RNU6-229P_ENSG00000252423.1	0	3	6762	71286	0	0	25.5079	1	1
Homozygous	RNU6-231P_ENSG00000252931.1	0	2	6762	71287	0	0	56.1793	1	1
Homozygous	RNU6-235P_ENSG00000199514.1	0	1	6762	71288	0	0	408.543	1	1
Homozygous	RNU6-242P_ENSG00000207087.1	0	1	6762	71288	0	0	408.543	1	1
Homozygous	RNU6-256P_ENSG00000252556.1	0	1	6762	71288	0	0	408.543	1	1
Homozygous	RNU6-257P_ENSG00000222170.1	0	1	6762	71288	0	0	408.543	1	1
Homozygous	RNU6-259P_ENSG00000206726.1	0	1	6762	71288	0	0	408.543	1	1
Homozygous	RNU6-264P_ENSG00000252943.1	0	1	6762	71288	0	0	408.543	1	1
Homozygous	RNU6-26P_ENSG00000206712.1	0	2	6762	71287	0	0	56.1793	1	1
Homozygous	RNU6-270P_ENSG00000201001.1	0	1	6762	71288	0	0	408.543	1	1
Homozygous	RNU6-277P_ENSG00000252081.1	0	1	6762	71288	0	0	408.543	1	1
Homozygous	RNU6-279P_ENSG00000212599.1	0	2	6762	71287	0	0	56.1793	1	1
Homozygous	RNU6-27P_ENSG00000251955.1	0	1	6762	71288	0	0	408.543	1	1
Homozygous	RNU6-280P_ENSG00000201015.1	0	1	6762	71288	0	0	408.543	1	1
Homozygous	RNU6-282P_ENSG00000202227.1	0	1	6762	71288	0	0	408.543	1	1
Homozygous	RNU6-287P_ENSG00000252039.1	0	1	6762	71288	0	0	408.543	1	1
Homozygous	RNU6-288P_ENSG00000200560.1	0	4	6762	71285	0	0	15.9733	1	1
Homozygous	RNU6-290P_ENSG00000202082.2	0	2	6762	71287	0	0	56.1793	1	1
Homozygous	RNU6-291P_ENSG00000207451.1	0	1	6762	71288	0	0	408.543	1	1
Homozygous	RNU6-300P_ENSG00000238616.1	0	2	6762	71287	0	0	56.1793	1	1
Homozygous	RNU6-302P_ENSG00000202119.1	0	1	6762	71288	0	0	408.543	1	1
Homozygous	RNU6-304P_ENSG00000201725.1	0	1	6762	71288	0	0	408.543	1	1
Homozygous	RNU6-306P_ENSG00000207347.1	0	1	6762	71288	0	0	408.543	1	1
Homozygous	RNU6-307P_ENSG00000252552.1	0	3	6762	71286	0	0	25.5079	1	1
Homozygous	RNU6-310P_ENSG00000207385.1	0	1	6762	71288	0	0	408.543	1	1
Homozygous	RNU6-317P_ENSG00000206758.1	0	3	6762	71286	0	0	25.5079	1	1
Homozygous	RNU6-323P_ENSG00000253739.1	0	1	6762	71288	0	0	408.543	1	1
Homozygous	RNU6-325P_ENSG00000223064.1	0	1	6762	71288	0	0	408.543	1	1
Homozygous	RNU6-335P_ENSG00000201433.1	0	6	6762	71283	0	0	8.9555	1	1
Homozygous	RNU6-336P_ENSG00000201761.1	0	3	6762	71286	0	0	25.5079	1	1
Homozygous	RNU6-337P_ENSG00000212545.1	0	1	6762	71288	0	0	408.543	1	1
Homozygous	RNU6-339P_ENSG00000207037.1	0	1	6762	71288	0	0	408.543	1	1
Homozygous	RNU6-33P_ENSG00000207524.1	0	2	6762	71287	0	0	56.1793	1	1
Homozygous	RNU6-340P_ENSG00000200875.1	0	2	6762	71287	0	0	56.1793	1	1
Homozygous	RNU6-341P_ENSG00000252782.1	0	1	6762	71288	0	0	408.543	1	1
Homozygous	RNU6-343P_ENSG00000201579.1	0	2	6762	71287	0	0	56.1793	1	1
Homozygous	RNU6-344P_ENSG00000252444.1	0	1	6762	71288	0	0	408.543	1	1
Homozygous	RNU6-346P_ENSG00000252097.1	0	1	6762	71288	0	0	408.543	1	1
Homozygous	RNU6-349P_ENSG00000199272.1	0	1	6762	71288	0	0	408.543	1	1
Homozygous	RNU6-34P_ENSG00000201744.1	0	9	6762	71280	0	0	5.34188	1	1
Homozygous	RNU6-353P_ENSG00000201136.1	0	3	6762	71286	0	0	25.5079	1	1
Homozygous	RNU6-356P_ENSG00000206867.1	0	4	6762	71285	0	0	15.9733	1	1
Homozygous	RNU6-35P_ENSG00000207260.1	0	1	6762	71288	0	0	408.543	1	1
Homozygous	RNU6-360P_ENSG00000212246.1	0	1	6762	71288	0	0	408.543	1	1
Homozygous	RNU6-361P_ENSG00000201324.1	0	2	6762	71287	0	0	56.1793	1	1
Homozygous	RNU6-364P_ENSG00000207115.1	0	2	6762	71287	0	0	56.1793	1	1
Homozygous	RNU6-36P_ENSG00000206899.1	0	2	6762	71287	0	0	56.1793	1	1
Homozygous	RNU6-370P_ENSG00000222940.1	0	1	6762	71288	0	0	408.543	1	1
Homozygous	RNU6-371P_ENSG00000201153.1	0	1	6762	71288	0	0	408.543	1	1
Homozygous	RNU6-376P_ENSG00000207462.1	0	2	6762	71287	0	0	56.1793	1	1
Homozygous	RNU6-379P_ENSG00000200683.1	0	1	6762	71288	0	0	408.543	1	1
Homozygous	RNU6-37P_ENSG00000199562.1	0	3	6762	71286	0	0	25.5079	1	1
Homozygous	RNU6-392P_ENSG00000201796.1	0	1	6762	71288	0	0	408.543	1	1
Homozygous	RNU6-408P_ENSG00000251719.1	0	1	6762	71288	0	0	408.543	1	1
Homozygous	RNU6-409P_ENSG00000206841.1	0	1	6762	71288	0	0	408.543	1	1
Homozygous	RNU6-40P_ENSG00000206981.1	0	1	6762	71288	0	0	408.543	1	1
Homozygous	RNU6-410P_ENSG00000252815.1	0	1	6762	71288	0	0	408.543	1	1
Homozygous	RNU6-412P_ENSG00000252243.1	0	1	6762	71288	0	0	408.543	1	1
Homozygous	RNU6-422P_ENSG00000207362.1	0	1	6762	71288	0	0	408.543	1	1
Homozygous	RNU6-428P_ENSG00000199812.1	0	2	6762	71287	0	0	56.1793	1	1
Homozygous	RNU6-429P_ENSG00000207312.1	0	1	6762	71288	0	0	408.543	1	1
Homozygous	RNU6-430P_ENSG00000252887.1	0	1	6762	71288	0	0	408.543	1	1
Homozygous	RNU6-432P_ENSG00000206923.1	0	1	6762	71288	0	0	408.543	1	1
Homozygous	RNU6-437P_ENSG00000238420.1	0	1	6762	71288	0	0	408.543	1	1
Homozygous	RNU6-43P_ENSG00000207029.1	0	1	6762	71288	0	0	408.543	1	1
Homozygous	RNU6-448P_ENSG00000252861.1	0	1	6762	71288	0	0	408.543	1	1
Homozygous	RNU6-452P_ENSG00000207135.1	0	2	6762	71287	0	0	56.1793	1	1
Homozygous	RNU6-453P_ENSG00000252628.2	0	2	6762	71287	0	0	56.1793	1	1
Homozygous	RNU6-455P_ENSG00000207412.1	0	2	6762	71287	0	0	56.1793	1	1
Homozygous	RNU6-456P_ENSG00000207222.1	0	1	6762	71288	0	0	408.543	1	1
Homozygous	RNU6-466P_ENSG00000212526.1	0	2	6762	71287	0	0	56.1793	1	1
Homozygous	RNU6-468P_ENSG00000206730.1	0	2	6762	71287	0	0	56.1793	1	1
Homozygous	RNU6-475P_ENSG00000251882.1	0	1	6762	71288	0	0	408.543	1	1
Homozygous	RNU6-479P_ENSG00000252157.1	0	1	6762	71288	0	0	408.543	1	1
Homozygous	RNU6-47P_ENSG00000206593.1	0	10	6762	71279	0	0	4.70382	1	1
Homozygous	RNU6-483P_ENSG00000206815.1	0	2	6762	71287	0	0	56.1793	1	1
Homozygous	RNU6-486P_ENSG00000199986.1	0	2	6762	71287	0	0	56.1793	1	1
Homozygous	RNU6-492P_ENSG00000199905.1	0	1	6762	71288	0	0	408.543	1	1
Homozygous	RNU6-497P_ENSG00000202186.1	0	2	6762	71287	0	0	56.1793	1	1
Homozygous	RNU6-499P_ENSG00000202485.1	0	2	6762	71287	0	0	56.1793	1	1
Homozygous	RNU6-4P_ENSG00000206932.1	0	1	6762	71288	0	0	408.543	1	1
Homozygous	RNU6-501P_ENSG00000200942.1	0	4	6762	71285	0	0	15.9733	1	1
Homozygous	RNU6-503P_ENSG00000252338.1	0	1	6762	71288	0	0	408.543	1	1
Homozygous	RNU6-505P_ENSG00000207156.1	0	1	6762	71288	0	0	408.543	1	1
Homozygous	RNU6-507P_ENSG00000251854.1	0	1	6762	71288	0	0	408.543	1	1
Homozygous	RNU6-508P_ENSG00000200101.1	0	1	6762	71288	0	0	408.543	1	1
Homozygous	RNU6-509P_ENSG00000200389.1	0	1	6762	71288	0	0	408.543	1	1
Homozygous	RNU6-512P_ENSG00000201308.1	0	3	6762	71286	0	0	25.5079	1	1
Homozygous	RNU6-513P_ENSG00000251913.1	0	4	6762	71285	0	0	15.9733	1	1
Homozygous	RNU6-514P_ENSG00000206935.1	0	1	6762	71288	0	0	408.543	1	1
Homozygous	RNU6-520P_ENSG00000207448.1	0	1	6762	71288	0	0	408.543	1	1
Homozygous	RNU6-529P_ENSG00000200253.1	0	2	6762	71287	0	0	56.1793	1	1
Homozygous	RNU6-533P_ENSG00000206871.1	0	1	6762	71288	0	0	408.543	1	1
Homozygous	RNU6-536P_ENSG00000200254.1	0	1	6762	71288	0	0	408.543	1	1
Homozygous	RNU6-53P_ENSG00000202237.1	0	2	6762	71287	0	0	56.1793	1	1
Homozygous	RNU6-543P_ENSG00000199446.1	0	1	6762	71288	0	0	408.543	1	1
Homozygous	RNU6-548P_ENSG00000252892.1	0	3	6762	71286	0	0	25.5079	1	1
Homozygous	RNU6-54P_ENSG00000202433.1	0	1	6762	71288	0	0	408.543	1	1
Homozygous	RNU6-552P_ENSG00000199739.1	0	1	6762	71288	0	0	408.543	1	1
Homozygous	RNU6-553P_ENSG00000200917.1	0	1	6762	71288	0	0	408.543	1	1
Homozygous	RNU6-556P_ENSG00000199468.1	0	1	6762	71288	0	0	408.543	1	1
Homozygous	RNU6-559P_ENSG00000251960.1	0	2	6762	71287	0	0	56.1793	1	1
Homozygous	RNU6-563P_ENSG00000201742.1	0	1	6762	71288	0	0	408.543	1	1
Homozygous	RNU6-56P_ENSG00000252795.1	0	1	6762	71288	0	0	408.543	1	1
Homozygous	RNU6-570P_ENSG00000252860.1	0	1	6762	71288	0	0	408.543	1	1
Homozygous	RNU6-579P_ENSG00000252688.1	0	1	6762	71288	0	0	408.543	1	1
Homozygous	RNU6-57P_ENSG00000223280.1	0	4	6762	71285	0	0	15.9733	1	1
Homozygous	RNU6-586P_ENSG00000253074.1	0	1	6762	71288	0	0	408.543	1	1
Homozygous	RNU6-588P_ENSG00000222213.1	0	3	6762	71286	0	0	25.5079	1	1
Homozygous	RNU6-58P_ENSG00000252952.1	0	1	6762	71288	0	0	408.543	1	1
Homozygous	RNU6-593P_ENSG00000201586.1	0	1	6762	71288	0	0	408.543	1	1
Homozygous	RNU6-595P_ENSG00000200814.1	0	1	6762	71288	0	0	408.543	1	1
Homozygous	RNU6-599P_ENSG00000238529.1	0	1	6762	71288	0	0	408.543	1	1
Homozygous	RNU6-5P_ENSG00000206965.1	0	2	6762	71287	0	0	56.1793	1	1
Homozygous	RNU6-603P_ENSG00000223335.1	0	3	6762	71286	0	0	25.5079	1	1
Homozygous	RNU6-604P_ENSG00000212219.1	0	1	6762	71288	0	0	408.543	1	1
Homozygous	RNU6-608P_ENSG00000206654.1	0	1	6762	71288	0	0	408.543	1	1
Homozygous	RNU6-609P_ENSG00000202329.1	0	1	6762	71288	0	0	408.543	1	1
Homozygous	RNU6-611P_ENSG00000207003.1	0	1	6762	71288	0	0	408.543	1	1
Homozygous	RNU6-612P_ENSG00000252718.1	0	1	6762	71288	0	0	408.543	1	1
Homozygous	RNU6-615P_ENSG00000251874.1	0	1	6762	71288	0	0	408.543	1	1
Homozygous	RNU6-61P_ENSG00000202398.1	0	1	6762	71288	0	0	408.543	1	1
Homozygous	RNU6-623P_ENSG00000200013.1	0	1	6762	71288	0	0	408.543	1	1
Homozygous	RNU6-625P_ENSG00000238658.1	0	1	6762	71288	0	0	408.543	1	1
Homozygous	RNU6-628P_ENSG00000222607.1	0	1	6762	71288	0	0	408.543	1	1
Homozygous	RNU6-62P_ENSG00000252335.1	0	2	6762	71287	0	0	56.1793	1	1
Homozygous	RNU6-634P_ENSG00000239189.1	0	2	6762	71287	0	0	56.1793	1	1
Homozygous	RNU6-638P_ENSG00000252391.1	0	1	6762	71288	0	0	408.543	1	1
Homozygous	RNU6-643P_ENSG00000206745.1	0	1	6762	71288	0	0	408.543	1	1
Homozygous	RNU6-644P_ENSG00000212457.1	0	2	6762	71287	0	0	56.1793	1	1
Homozygous	RNU6-645P_ENSG00000201519.1	0	1	6762	71288	0	0	408.543	1	1
Homozygous	RNU6-647P_ENSG00000201113.1	0	2	6762	71287	0	0	56.1793	1	1
Homozygous	RNU6-64P_ENSG00000252928.1	0	2	6762	71287	0	0	56.1793	1	1
Homozygous	RNU6-653P_ENSG00000199944.1	0	2	6762	71287	0	0	56.1793	1	1
Homozygous	RNU6-658P_ENSG00000207336.1	0	3	6762	71286	0	0	25.5079	1	1
Homozygous	RNU6-659P_ENSG00000252263.1	0	2	6762	71287	0	0	56.1793	1	1
Homozygous	RNU6-660P_ENSG00000201436.1	0	3	6762	71286	0	0	25.5079	1	1
Homozygous	RNU6-661P_ENSG00000199279.1	0	1	6762	71288	0	0	408.543	1	1
Homozygous	RNU6-664P_ENSG00000199251.1	0	1	6762	71288	0	0	408.543	1	1
Homozygous	RNU6-665P_ENSG00000207369.1	0	2	6762	71287	0	0	56.1793	1	1
Homozygous	RNU6-66P_ENSG00000200267.1	0	2	6762	71287	0	0	56.1793	1	1
Homozygous	RNU6-670P_ENSG00000201182.1	0	1	6762	71288	0	0	408.543	1	1
Homozygous	RNU6-672P_ENSG00000206638.1	0	2	6762	71287	0	0	56.1793	1	1
Homozygous	RNU6-673P_ENSG00000201954.1	0	2	6762	71287	0	0	56.1793	1	1
Homozygous	RNU6-67P_ENSG00000222791.1	0	1	6762	71288	0	0	408.543	1	1
Homozygous	RNU6-680P_ENSG00000207333.1	0	4	6762	71285	0	0	15.9733	1	1
Homozygous	RNU6-687P_ENSG00000252252.1	0	1	6762	71288	0	0	408.543	1	1
Homozygous	RNU6-689P_ENSG00000206924.1	0	4	6762	71285	0	0	15.9733	1	1
Homozygous	RNU6-697P_ENSG00000200218.1	0	1	6762	71288	0	0	408.543	1	1
Homozygous	RNU6-700P_ENSG00000212345.1	0	1	6762	71288	0	0	408.543	1	1
Homozygous	RNU6-709P_ENSG00000253066.1	0	1	6762	71288	0	0	408.543	1	1
Homozygous	RNU6-712P_ENSG00000222490.1	0	1	6762	71288	0	0	408.543	1	1
Homozygous	RNU6-717P_ENSG00000239190.1	0	1	6762	71288	0	0	408.543	1	1
Homozygous	RNU6-71P_ENSG00000207203.1	0	2	6762	71287	0	0	56.1793	1	1
Homozygous	RNU6-721P_ENSG00000222087.1	0	1	6762	71288	0	0	408.543	1	1
Homozygous	RNU6-723P_ENSG00000206700.1	0	1	6762	71288	0	0	408.543	1	1
Homozygous	RNU6-725P_ENSG00000252371.1	0	2	6762	71287	0	0	56.1793	1	1
Homozygous	RNU6-730P_ENSG00000206681.1	0	1	6762	71288	0	0	408.543	1	1
Homozygous	RNU6-732P_ENSG00000251842.1	0	1	6762	71288	0	0	408.543	1	1
Homozygous	RNU6-737P_ENSG00000202240.1	0	2	6762	71287	0	0	56.1793	1	1
Homozygous	RNU6-739P_ENSG00000212340.1	0	1	6762	71288	0	0	408.543	1	1
Homozygous	RNU6-740P_ENSG00000201604.1	0	1	6762	71288	0	0	408.543	1	1
Homozygous	RNU6-743P_ENSG00000201021.1	0	1	6762	71288	0	0	408.543	1	1
Homozygous	RNU6-745P_ENSG00000200216.2	0	1	6762	71288	0	0	408.543	1	1
Homozygous	RNU6-74P_ENSG00000206962.1	0	1	6762	71288	0	0	408.543	1	1
Homozygous	RNU6-750P_ENSG00000212248.1	0	2	6762	71287	0	0	56.1793	1	1
Homozygous	RNU6-753P_ENSG00000200796.1	0	4	6762	71285	0	0	15.9733	1	1
Homozygous	RNU6-755P_ENSG00000201270.1	0	1	6762	71288	0	0	408.543	1	1
Homozygous	RNU6-756P_ENSG00000206724.1	0	1	6762	71288	0	0	408.543	1	1
Homozygous	RNU6-757P_ENSG00000222266.1	0	1	6762	71288	0	0	408.543	1	1
Homozygous	RNU6-75P_ENSG00000251753.1	0	1	6762	71288	0	0	408.543	1	1
Homozygous	RNU6-761P_ENSG00000206875.1	0	2	6762	71287	0	0	56.1793	1	1
Homozygous	RNU6-767P_ENSG00000206859.1	0	1	6762	71288	0	0	408.543	1	1
Homozygous	RNU6-772P_ENSG00000251851.1	0	1	6762	71288	0	0	408.543	1	1
Homozygous	RNU6-774P_ENSG00000200108.1	0	2	6762	71287	0	0	56.1793	1	1
Homozygous	RNU6-777P_ENSG00000201135.1	0	1	6762	71288	0	0	408.543	1	1
Homozygous	RNU6-781P_ENSG00000252186.1	0	1	6762	71288	0	0	408.543	1	1
Homozygous	RNU6-782P_ENSG00000252661.1	0	2	6762	71287	0	0	56.1793	1	1
Homozygous	RNU6-788P_ENSG00000212269.1	0	1	6762	71288	0	0	408.543	1	1
Homozygous	RNU6-790P_ENSG00000207208.1	0	2	6762	71287	0	0	56.1793	1	1
Homozygous	RNU6-795P_ENSG00000252132.1	0	1	6762	71288	0	0	408.543	1	1
Homozygous	RNU6-79P_ENSG00000199381.1	0	2	6762	71287	0	0	56.1793	1	1
Homozygous	RNU6-7_ENSG00000201654.1	0	2	6762	71287	0	0	56.1793	1	1
Homozygous	RNU6-804P_ENSG00000207013.1	0	1	6762	71288	0	0	408.543	1	1
Homozygous	RNU6-806P_ENSG00000202017.1	0	1	6762	71288	0	0	408.543	1	1
Homozygous	RNU6-80P_ENSG00000206922.1	0	1	6762	71288	0	0	408.543	1	1
Homozygous	RNU6-810P_ENSG00000200871.1	0	4	6762	71285	0	0	15.9733	1	1
Homozygous	RNU6-812P_ENSG00000200048.1	0	2	6762	71287	0	0	56.1793	1	1
Homozygous	RNU6-815P_ENSG00000206807.1	0	1	6762	71288	0	0	408.543	1	1
Homozygous	RNU6-818P_ENSG00000201707.1	0	1	6762	71288	0	0	408.543	1	1
Homozygous	RNU6-819P_ENSG00000200986.1	0	1	6762	71288	0	0	408.543	1	1
Homozygous	RNU6-81P_ENSG00000202478.1	0	1	6762	71288	0	0	408.543	1	1
Homozygous	RNU6-821P_ENSG00000212297.1	0	1	6762	71288	0	0	408.543	1	1
Homozygous	RNU6-828P_ENSG00000201746.1	0	1	6762	71288	0	0	408.543	1	1
Homozygous	RNU6-829P_ENSG00000200570.1	0	1	6762	71288	0	0	408.543	1	1
Homozygous	RNU6-832P_ENSG00000200189.1	0	1	6762	71288	0	0	408.543	1	1
Homozygous	RNU6-834P_ENSG00000199237.1	0	1	6762	71288	0	0	408.543	1	1
Homozygous	RNU6-84P_ENSG00000272445.1	0	1	6762	71288	0	0	408.543	1	1
Homozygous	RNU6-855P_ENSG00000222327.1	0	3	6762	71286	0	0	25.5079	1	1
Homozygous	RNU6-857P_ENSG00000251702.1	0	5	6762	71284	0	0	11.5065	1	1
Homozygous	RNU6-85P_ENSG00000271932.1	0	1	6762	71288	0	0	408.543	1	1
Homozygous	RNU6-861P_ENSG00000252554.1	0	1	6762	71288	0	0	408.543	1	1
Homozygous	RNU6-863P_ENSG00000251798.1	0	3	6762	71286	0	0	25.5079	1	1
Homozygous	RNU6-865P_ENSG00000201642.1	0	1	6762	71288	0	0	408.543	1	1
Homozygous	RNU6-866P_ENSG00000274607.1	0	3	6762	71286	0	0	25.5079	1	1
Homozygous	RNU6-86P_ENSG00000271923.1	0	1	6762	71288	0	0	408.543	1	1
Homozygous	RNU6-871P_ENSG00000251931.1	0	1	6762	71288	0	0	408.543	1	1
Homozygous	RNU6-874P_ENSG00000199260.1	0	1	6762	71288	0	0	408.543	1	1
Homozygous	RNU6-875P_ENSG00000252297.1	0	2	6762	71287	0	0	56.1793	1	1
Homozygous	RNU6-887P_ENSG00000222592.1	0	1	6762	71288	0	0	408.543	1	1
Homozygous	RNU6-888P_ENSG00000199880.1	0	1	6762	71288	0	0	408.543	1	1
Homozygous	RNU6-889P_ENSG00000252998.1	0	4	6762	71285	0	0	15.9733	1	1
Homozygous	RNU6-897P_ENSG00000252944.1	0	1	6762	71288	0	0	408.543	1	1
Homozygous	RNU6-8_ENSG00000202337.1	0	6	6762	71283	0	0	8.9555	1	1
Homozygous	RNU6-900P_ENSG00000207227.1	0	2	6762	71287	0	0	56.1793	1	1
Homozygous	RNU6-901P_ENSG00000207323.1	0	1	6762	71288	0	0	408.543	1	1
Homozygous	RNU6-902P_ENSG00000253021.1	0	1	6762	71288	0	0	408.543	1	1
Homozygous	RNU6-903P_ENSG00000212572.1	0	1	6762	71288	0	0	408.543	1	1
Homozygous	RNU6-904P_ENSG00000252015.1	0	1	6762	71288	0	0	408.543	1	1
Homozygous	RNU6-912P_ENSG00000200670.1	0	1	6762	71288	0	0	408.543	1	1
Homozygous	RNU6-915P_ENSG00000201813.1	0	1	6762	71288	0	0	408.543	1	1
Homozygous	RNU6-917P_ENSG00000252103.1	0	3	6762	71286	0	0	25.5079	1	1
Homozygous	RNU6-919P_ENSG00000252540.1	0	2	6762	71287	0	0	56.1793	1	1
Homozygous	RNU6-91P_ENSG00000272439.1	0	1	6762	71288	0	0	408.543	1	1
Homozygous	RNU6-925P_ENSG00000207359.1	0	1	6762	71288	0	0	408.543	1	1
Homozygous	RNU6-926P_ENSG00000206802.1	0	1	6762	71288	0	0	408.543	1	1
Homozygous	RNU6-928P_ENSG00000252685.1	0	1	6762	71288	0	0	408.543	1	1
Homozygous	RNU6-929P_ENSG00000207158.1	0	1	6762	71288	0	0	408.543	1	1
Homozygous	RNU6-933P_ENSG00000207153.1	0	1	6762	71288	0	0	408.543	1	1
Homozygous	RNU6-938P_ENSG00000223217.1	0	1	6762	71288	0	0	408.543	1	1
Homozygous	RNU6-939P_ENSG00000207364.1	0	1	6762	71288	0	0	408.543	1	1
Homozygous	RNU6-942P_ENSG00000199872.1	0	1	6762	71288	0	0	408.543	1	1
Homozygous	RNU6-946P_ENSG00000206605.1	0	1	6762	71288	0	0	408.543	1	1
Homozygous	RNU6-948P_ENSG00000252183.1	0	2	6762	71287	0	0	56.1793	1	1
Homozygous	RNU6-94P_ENSG00000271819.1	0	1	6762	71288	0	0	408.543	1	1
Homozygous	RNU6-950P_ENSG00000207381.1	0	1	6762	71288	0	0	408.543	1	1
Homozygous	RNU6-955P_ENSG00000222429.1	0	2	6762	71287	0	0	56.1793	1	1
Homozygous	RNU6-956P_ENSG00000239030.1	0	1	6762	71288	0	0	408.543	1	1
Homozygous	RNU6-965P_ENSG00000252530.1	0	2	6762	71287	0	0	56.1793	1	1
Homozygous	RNU6-967P_ENSG00000201894.1	0	1	6762	71288	0	0	408.543	1	1
Homozygous	RNU6-968P_ENSG00000206803.1	0	1	6762	71288	0	0	408.543	1	1
Homozygous	RNU6-969P_ENSG00000206627.1	0	2	6762	71287	0	0	56.1793	1	1
Homozygous	RNU6-973P_ENSG00000201560.1	0	5	6762	71284	0	0	11.5065	1	1
Homozygous	RNU6-984P_ENSG00000200106.1	0	1	6762	71288	0	0	408.543	1	1
Homozygous	RNU6-987P_ENSG00000207490.1	0	1	6762	71288	0	0	408.543	1	1
Homozygous	RNU6-991P_ENSG00000251977.1	0	5	6762	71284	0	0	11.5065	1	1
Homozygous	RNU6-994P_ENSG00000222439.1	0	1	6762	71288	0	0	408.543	1	1
Homozygous	RNU6-997P_ENSG00000207456.1	0	2	6762	71287	0	0	56.1793	1	1
Homozygous	RNU6-998P_ENSG00000251703.1	0	2	6762	71287	0	0	56.1793	1	1
Homozygous	RNU6-9_ENSG00000207507.1	1	10	6761	71279	1.05428	0.0242896	7.4129	1	1
Homozygous	RNU6ATAC11P_ENSG00000221468.1	0	1	6762	71288	0	0	408.543	1	1
Homozygous	RNU6ATAC15P_ENSG00000221206.1	0	1	6762	71288	0	0	408.543	1	1
Homozygous	RNU6ATAC19P_ENSG00000221023.1	0	3	6762	71286	0	0	25.5079	1	1
Homozygous	RNU6ATAC22P_ENSG00000252603.1	0	1	6762	71288	0	0	408.543	1	1
Homozygous	RNU6ATAC27P_ENSG00000221216.1	0	1	6762	71288	0	0	408.543	1	1
Homozygous	RNU6ATAC28P_ENSG00000238561.1	0	1	6762	71288	0	0	408.543	1	1
Homozygous	RNU6ATAC29P_ENSG00000221015.1	0	3	6762	71286	0	0	25.5079	1	1
Homozygous	RNU6ATAC2P_ENSG00000210678.1	0	1	6762	71288	0	0	408.543	1	1
Homozygous	RNU6ATAC30P_ENSG00000221114.1	0	3	6762	71286	0	0	25.5079	1	1
Homozygous	RNU6ATAC37P_ENSG00000221255.1	0	4	6762	71285	0	0	15.9733	1	1
Homozygous	RNU6ATAC38P_ENSG00000221046.1	0	2	6762	71287	0	0	56.1793	1	1
Homozygous	RNU6ATAC40P_ENSG00000221507.1	0	1	6762	71288	0	0	408.543	1	1
Homozygous	RNU7-110P_ENSG00000252700.1	0	1	6762	71288	0	0	408.543	1	1
Homozygous	RNU7-123P_ENSG00000251720.1	0	1	6762	71288	0	0	408.543	1	1
Homozygous	RNU7-124P_ENSG00000251745.1	0	1	6762	71288	0	0	408.543	1	1
Homozygous	RNU7-130P_ENSG00000238441.1	0	2	6762	71287	0	0	56.1793	1	1
Homozygous	RNU7-13P_ENSG00000252222.1	0	1	6762	71288	0	0	408.543	1	1
Homozygous	RNU7-144P_ENSG00000238452.1	0	2	6762	71287	0	0	56.1793	1	1
Homozygous	RNU7-147P_ENSG00000238698.1	0	2	6762	71287	0	0	56.1793	1	1
Homozygous	RNU7-14P_ENSG00000238468.1	0	1	6762	71288	0	0	408.543	1	1
Homozygous	RNU7-156P_ENSG00000253023.1	0	1	6762	71288	0	0	408.543	1	1
Homozygous	RNU7-165P_ENSG00000238380.1	0	1	6762	71288	0	0	408.543	1	1
Homozygous	RNU7-173P_ENSG00000238950.1	0	1	6762	71288	0	0	408.543	1	1
Homozygous	RNU7-176P_ENSG00000238962.1	0	1	6762	71288	0	0	408.543	1	1
Homozygous	RNU7-190P_ENSG00000239185.1	0	1	6762	71288	0	0	408.543	1	1
Homozygous	RNU7-192P_ENSG00000252275.1	0	1	6762	71288	0	0	408.543	1	1
Homozygous	RNU7-22P_ENSG00000252482.1	0	1	6762	71288	0	0	408.543	1	1
Homozygous	RNU7-35P_ENSG00000252983.1	0	1	6762	71288	0	0	408.543	1	1
Homozygous	RNU7-38P_ENSG00000238446.1	0	1	6762	71288	0	0	408.543	1	1
Homozygous	RNU7-40P_ENSG00000252206.1	0	1	6762	71288	0	0	408.543	1	1
Homozygous	RNU7-41P_ENSG00000251726.1	0	1	6762	71288	0	0	408.543	1	1
Homozygous	RNU7-49P_ENSG00000251991.1	0	1	6762	71288	0	0	408.543	1	1
Homozygous	RNU7-51P_ENSG00000252369.1	0	2	6762	71287	0	0	56.1793	1	1
Homozygous	RNU7-66P_ENSG00000238949.1	0	1	6762	71288	0	0	408.543	1	1
Homozygous	RNU7-74P_ENSG00000239010.1	0	1	6762	71288	0	0	408.543	1	1
Homozygous	RNU7-92P_ENSG00000238785.1	0	3	6762	71286	0	0	25.5079	1	1
Homozygous	RNVU1-17_ENSG00000207349.1	2	24	6760	71265	0.878507	0.10061	3.53972	1	1
Homozygous	RNVU1-2_ENSG00000252135.1	0	1	6762	71288	0	0	408.543	1	1
Homozygous	RNVU1-3_ENSG00000201183.1	0	4	6762	71285	0	0	15.9733	1	1
Homozygous	RNVU1-6_ENSG00000201558.1	0	9	6762	71280	0	0	5.34188	1	1
Homozygous	RNVU1-8_ENSG00000286172.1	0	6	6762	71283	0	0	8.9555	1	1
Homozygous	U1_ENSG00000206828.1	0	5	6762	71284	0	0	11.5065	1	1
Homozygous	U1_ENSG00000273516.1	0	1	6762	71288	0	0	408.543	1	1
Homozygous	U1_ENSG00000274210.1	2	28	6760	71261	0.752947	0.0869017	2.98712	1	1
Homozygous	U1_ENSG00000277678.1	0	1	6762	71288	0	0	408.543	1	1
Homozygous	U2_ENSG00000278135.1	0	1	6762	71288	0	0	408.543	1	1
Homozygous	U2_ENSG00000278234.1	0	1	6762	71288	0	0	408.543	1	1
Homozygous	U4_ENSG00000276103.1	0	3	6762	71286	0	0	25.5079	1	1
Homozygous	U4_ENSG00000277986.1	0	1	6762	71288	0	0	408.543	1	1
Homozygous	U6_ENSG00000283136.1	0	2	6762	71287	0	0	56.1793	1	1
Homozygous	U6_ENSG00000283249.1	0	1	6762	71288	0	0	408.543	1	1
Homozygous	U6_ENSG00000283256.1	0	1	6762	71288	0	0	408.543	1	1
Homozygous	U6_ENSG00000283262.1	0	3	6762	71286	0	0	25.5079	1	1
Homozygous	U6_ENSG00000283337.1	0	1	6762	71288	0	0	408.543	1	1
Homozygous	U6_ENSG00000283414.1	0	1	6762	71288	0	0	408.543	1	1
Homozygous	U6_ENSG00000283418.1	0	1	6762	71288	0	0	408.543	1	1
Homozygous	U6_ENSG00000283432.1	0	1	6762	71288	0	0	408.543	1	1
Homozygous	U6_ENSG00000283509.1	0	1	6762	71288	0	0	408.543	1	1
Homozygous	U6_ENSG00000283527.1	0	1	6762	71288	0	0	408.543	1	1
Homozygous	U6_ENSG00000283575.1	0	2	6762	71287	0	0	56.1793	1	1
Homozygous	U7_ENSG00000276376.1	0	2	6762	71287	0	0	56.1793	1	1
Compound_Heterozygous	RN7SK_ENSG00000283293.1	0	1	6762	71288	0	0	408.543	1	1
Compound_Heterozygous	RNU1-100P_ENSG00000202125.1	0	1	6762	71288	0	0	408.543	1	1
Compound_Heterozygous	RNU1-103P_ENSG00000252311.1	0	3	6762	71286	0	0	25.5079	1	1
Compound_Heterozygous	RNU1-105P_ENSG00000200340.1	0	1	6762	71288	0	0	408.543	1	1
Compound_Heterozygous	RNU1-114P_ENSG00000202167.1	0	3	6762	71286	0	0	25.5079	1	1
Compound_Heterozygous	RNU1-11P_ENSG00000206702.1	0	1	6762	71288	0	0	408.543	1	1
Compound_Heterozygous	RNU1-122P_ENSG00000202408.2	0	6	6762	71283	0	0	8.9555	1	1
Compound_Heterozygous	RNU11-2P_ENSG00000252707.1	0	1	6762	71288	0	0	408.543	1	1
Compound_Heterozygous	RNU1-139P_ENSG00000212609.1	0	1	6762	71288	0	0	408.543	1	1
Compound_Heterozygous	RNU11-3P_ENSG00000212413.1	0	1	6762	71288	0	0	408.543	1	1
Compound_Heterozygous	RNU1-13P_ENSG00000238825.1	0	1	6762	71288	0	0	408.543	1	1
Compound_Heterozygous	RNU1-15P_ENSG00000195024.2	0	1	6762	71288	0	0	408.543	1	1
Compound_Heterozygous	RNU11-6P_ENSG00000212429.1	0	1	6762	71288	0	0	408.543	1	1
Compound_Heterozygous	RNU1-20P_ENSG00000200184.1	0	1	6762	71288	0	0	408.543	1	1
Compound_Heterozygous	RNU1-2_ENSG00000207005.1	0	3	6762	71286	0	0	25.5079	1	1
Compound_Heterozygous	RNU1-32P_ENSG00000200807.1	0	1	6762	71288	0	0	408.543	1	1
Compound_Heterozygous	RNU1-44P_ENSG00000207182.1	0	1	6762	71288	0	0	408.543	1	1
Compound_Heterozygous	RNU1-58P_ENSG00000199283.1	0	1	6762	71288	0	0	408.543	1	1
Compound_Heterozygous	RNU1-65P_ENSG00000200789.1	0	1	6762	71288	0	0	408.543	1	1
Compound_Heterozygous	RNU1-6P_ENSG00000277344.1	0	2	6762	71287	0	0	56.1793	1	1
Compound_Heterozygous	RNU1-77P_ENSG00000212170.1	0	1	6762	71288	0	0	408.543	1	1
Compound_Heterozygous	RNU1-7P_ENSG00000200975.1	0	1	6762	71288	0	0	408.543	1	1
Compound_Heterozygous	RNU1-85P_ENSG00000200997.1	0	1	6762	71288	0	0	408.543	1	1
Compound_Heterozygous	RNU1-89P_ENSG00000207322.1	0	1	6762	71288	0	0	408.543	1	1
Compound_Heterozygous	RNU1-8P_ENSG00000207056.1	0	1	6762	71288	0	0	408.543	1	1
Compound_Heterozygous	RNU1-94P_ENSG00000199497.1	0	1	6762	71288	0	0	408.543	1	1
Compound_Heterozygous	RNU1-98P_ENSG00000239023.1	0	1	6762	71288	0	0	408.543	1	1
Compound_Heterozygous	RNU2-18P_ENSG00000223156.1	0	2	6762	71287	0	0	56.1793	1	1
Compound_Heterozygous	RNU2-25P_ENSG00000222973.1	0	1	6762	71288	0	0	408.543	1	1
Compound_Heterozygous	RNU2-41P_ENSG00000222923.1	0	1	6762	71288	0	0	408.543	1	1
Compound_Heterozygous	RNU2-58P_ENSG00000252212.1	0	1	6762	71288	0	0	408.543	1	1
Compound_Heterozygous	RNU2-5P_ENSG00000222465.1	0	1	6762	71288	0	0	408.543	1	1
Compound_Heterozygous	RNU2-64P_ENSG00000223247.1	0	1	6762	71288	0	0	408.543	1	1
Compound_Heterozygous	RNU2-7P_ENSG00000222726.1	0	1	6762	71288	0	0	408.543	1	1
Compound_Heterozygous	RNU4-10P_ENSG00000201253.1	0	1	6762	71288	0	0	408.543	1	1
Compound_Heterozygous	RNU4-27P_ENSG00000222821.1	0	1	6762	71288	0	0	408.543	1	1
Compound_Heterozygous	RNU4-63P_ENSG00000223245.1	0	1	6762	71288	0	0	408.543	1	1
Compound_Heterozygous	RNU4-73P_ENSG00000200034.1	0	1	6762	71288	0	0	408.543	1	1
Compound_Heterozygous	RNU4-82P_ENSG00000199313.1	0	1	6762	71288	0	0	408.543	1	1
Compound_Heterozygous	RNU4-86P_ENSG00000222067.1	0	1	6762	71288	0	0	408.543	1	1
Compound_Heterozygous	RNU4ATAC3P_ENSG00000252508.1	0	1	6762	71288	0	0	408.543	1	1
Compound_Heterozygous	RNU4ATAC4P_ENSG00000252116.1	0	1	6762	71288	0	0	408.543	1	1
Compound_Heterozygous	RNU5B-1_ENSG00000200156.1	1	12	6761	71277	0.878525	0.0205485	5.93965	1	1
Compound_Heterozygous	RNU5E-8P_ENSG00000200372.1	0	1	6762	71288	0	0	408.543	1	1
Compound_Heterozygous	RNU6-1011P_ENSG00000207399.1	0	1	6762	71288	0	0	408.543	1	1
Compound_Heterozygous	RNU6-1083P_ENSG00000206749.1	0	1	6762	71288	0	0	408.543	1	1
Compound_Heterozygous	RNU6-1146P_ENSG00000252091.1	0	2	6762	71287	0	0	56.1793	1	1
Compound_Heterozygous	RNU6-1167P_ENSG00000200097.1	0	1	6762	71288	0	0	408.543	1	1
Compound_Heterozygous	RNU6-1186P_ENSG00000222361.1	0	1	6762	71288	0	0	408.543	1	1
Compound_Heterozygous	RNU6-1197P_ENSG00000212485.1	0	1	6762	71288	0	0	408.543	1	1
Compound_Heterozygous	RNU6-1204P_ENSG00000200818.1	0	1	6762	71288	0	0	408.543	1	1
Compound_Heterozygous	RNU6-1227P_ENSG00000206708.1	0	1	6762	71288	0	0	408.543	1	1
Compound_Heterozygous	RNU6-1250P_ENSG00000212520.1	0	1	6762	71288	0	0	408.543	1	1
Compound_Heterozygous	RNU6-1263P_ENSG00000207331.1	0	1	6762	71288	0	0	408.543	1	1
Compound_Heterozygous	RNU6-1264P_ENSG00000206618.1	0	3	6762	71286	0	0	25.5079	1	1
Compound_Heterozygous	RNU6-1294P_ENSG00000251804.1	0	1	6762	71288	0	0	408.543	1	1
Compound_Heterozygous	RNU6-1305P_ENSG00000201223.1	0	1	6762	71288	0	0	408.543	1	1
Compound_Heterozygous	RNU6-1325P_ENSG00000201775.1	0	1	6762	71288	0	0	408.543	1	1
Compound_Heterozygous	RNU6-140P_ENSG00000207296.1	0	1	6762	71288	0	0	408.543	1	1
Compound_Heterozygous	RNU6-141P_ENSG00000222431.1	0	1	6762	71288	0	0	408.543	1	1
Compound_Heterozygous	RNU6-153P_ENSG00000201292.1	0	1	6762	71288	0	0	408.543	1	1
Compound_Heterozygous	RNU6-15P_ENSG00000207264.1	0	1	6762	71288	0	0	408.543	1	1
Compound_Heterozygous	RNU6-161P_ENSG00000199921.1	0	1	6762	71288	0	0	408.543	1	1
Compound_Heterozygous	RNU6-176P_ENSG00000253005.1	0	2	6762	71287	0	0	56.1793	1	1
Compound_Heterozygous	RNU6-1_ENSG00000206625.1	0	2	6762	71287	0	0	56.1793	1	1
Compound_Heterozygous	RNU6-300P_ENSG00000238616.1	0	3	6762	71286	0	0	25.5079	1	1
Compound_Heterozygous	RNU6-322P_ENSG00000251819.1	0	2	6762	71287	0	0	56.1793	1	1
Compound_Heterozygous	RNU6-333P_ENSG00000238669.1	0	3	6762	71286	0	0	25.5079	1	1
Compound_Heterozygous	RNU6-335P_ENSG00000201433.1	0	1	6762	71288	0	0	408.543	1	1
Compound_Heterozygous	RNU6-34P_ENSG00000201744.1	0	1	6762	71288	0	0	408.543	1	1
Compound_Heterozygous	RNU6-351P_ENSG00000251906.2	0	2	6762	71287	0	0	56.1793	1	1
Compound_Heterozygous	RNU6-356P_ENSG00000206867.1	0	1	6762	71288	0	0	408.543	1	1
Compound_Heterozygous	RNU6-364P_ENSG00000207115.1	0	2	6762	71287	0	0	56.1793	1	1
Compound_Heterozygous	RNU6-431P_ENSG00000206601.1	0	1	6762	71288	0	0	408.543	1	1
Compound_Heterozygous	RNU6-437P_ENSG00000238420.1	0	2	6762	71287	0	0	56.1793	1	1
Compound_Heterozygous	RNU6-439P_ENSG00000206915.1	0	1	6762	71288	0	0	408.543	1	1
Compound_Heterozygous	RNU6-47P_ENSG00000206593.1	0	1	6762	71288	0	0	408.543	1	1
Compound_Heterozygous	RNU6-501P_ENSG00000200942.1	0	1	6762	71288	0	0	408.543	1	1
Compound_Heterozygous	RNU6-512P_ENSG00000201308.1	0	2	6762	71287	0	0	56.1793	1	1
Compound_Heterozygous	RNU6-527P_ENSG00000200295.1	0	1	6762	71288	0	0	408.543	1	1
Compound_Heterozygous	RNU6-529P_ENSG00000200253.1	0	1	6762	71288	0	0	408.543	1	1
Compound_Heterozygous	RNU6-556P_ENSG00000199468.1	0	1	6762	71288	0	0	408.543	1	1
Compound_Heterozygous	RNU6-57P_ENSG00000223280.1	0	4	6762	71285	0	0	15.9733	1	1
Compound_Heterozygous	RNU6-595P_ENSG00000200814.1	0	1	6762	71288	0	0	408.543	1	1
Compound_Heterozygous	RNU6-628P_ENSG00000222607.1	0	1	6762	71288	0	0	408.543	1	1
Compound_Heterozygous	RNU6-649P_ENSG00000207192.1	0	3	6762	71286	0	0	25.5079	1	1
Compound_Heterozygous	RNU6-735P_ENSG00000222544.1	0	1	6762	71288	0	0	408.543	1	1
Compound_Heterozygous	RNU6-781P_ENSG00000252186.1	0	1	6762	71288	0	0	408.543	1	1
Compound_Heterozygous	RNU6-848P_ENSG00000251757.1	0	1	6762	71288	0	0	408.543	1	1
Compound_Heterozygous	RNU6-84P_ENSG00000272445.1	0	1	6762	71288	0	0	408.543	1	1
Compound_Heterozygous	RNU6-857P_ENSG00000251702.1	0	2	6762	71287	0	0	56.1793	1	1
Compound_Heterozygous	RNU6-85P_ENSG00000271932.1	0	3	6762	71286	0	0	25.5079	1	1
Compound_Heterozygous	RNU6-866P_ENSG00000274607.1	0	2	6762	71287	0	0	56.1793	1	1
Compound_Heterozygous	RNU6-869P_ENSG00000207138.1	0	1	6762	71288	0	0	408.543	1	1
Compound_Heterozygous	RNU6-874P_ENSG00000199260.1	0	1	6762	71288	0	0	408.543	1	1
Compound_Heterozygous	RNU6-889P_ENSG00000252998.1	0	1	6762	71288	0	0	408.543	1	1
Compound_Heterozygous	RNU6-8_ENSG00000202337.1	0	3	6762	71286	0	0	25.5079	1	1
Compound_Heterozygous	RNU6-910P_ENSG00000212146.1	0	2	6762	71287	0	0	56.1793	1	1
Compound_Heterozygous	RNU6-921P_ENSG00000207089.1	0	1	6762	71288	0	0	408.543	1	1
Compound_Heterozygous	RNU6-925P_ENSG00000207359.1	0	1	6762	71288	0	0	408.543	1	1
Compound_Heterozygous	RNU6-928P_ENSG00000252685.1	0	1	6762	71288	0	0	408.543	1	1
Compound_Heterozygous	RNU6-966P_ENSG00000252288.1	0	1	6762	71288	0	0	408.543	1	1
Compound_Heterozygous	RNU6-976P_ENSG00000251895.1	0	1	6762	71288	0	0	408.543	1	1
Compound_Heterozygous	RNU6-97P_ENSG00000200257.1	0	1	6762	71288	0	0	408.543	1	1
Compound_Heterozygous	RNU6ATAC40P_ENSG00000221507.1	0	1	6762	71288	0	0	408.543	1	1
Compound_Heterozygous	RNU6ATAC_ENSG00000221676.1	0	5	6762	71284	0	0	11.5065	1	1
Compound_Heterozygous	RNU7-156P_ENSG00000253023.1	0	1	6762	71288	0	0	408.543	1	1
Compound_Heterozygous	RNU7-1_ENSG00000238923.1	1	11	6761	71278	0.958411	0.022263	6.59592	1	1
Compound_Heterozygous	RNU7-21P_ENSG00000238558.1	0	1	6762	71288	0	0	408.543	1	1
Compound_Heterozygous	RNVU1-14_ENSG00000207501.1	2	28	6760	71261	0.752947	0.0869017	2.98712	1	1
Compound_Heterozygous	U1_ENSG00000270384.1	0	1	6762	71288	0	0	408.543	1	1
Compound_Heterozygous	U1_ENSG00000270722.1	0	9	6762	71280	0	0	5.34188	1	1
Compound_Heterozygous	U1_ENSG00000273768.1	3	32	6759	71257	0.988363	0.193602	3.16057	1	1
Compound_Heterozygous	U1_ENSG00000275291.1	0	4	6762	71285	0	0	15.9733	1	1
Compound_Heterozygous	U6_ENSG00000283313.1	0	1	6762	71288	0	0	408.543	1	1
Compound_Heterozygous	U6_ENSG00000283412.1	0	1	6762	71288	0	0	408.543	1	1
