# Supplementary material for: Biallelic variants in RNU2-2 cause a remarkably frequent developmental and epileptic encephalopathy
Source: Nat Genet. 2026 Mar 30;58(4):798–809. doi: 10.1038/s41588-026-02551-9 (PMC13083258; doi:10.1038/s41588-026-02551-9)
Supplement: Supplementary file 6 — Source data for Fig. 3a. [file 41588_2026_2551_MOESM6_ESM.tsv]

Row	result_random
1	0.546708791679038
2	0.577062951095729
3	0.546033456426011
4	0.511209805690311
5	0.468911904303357
6	0.529521897649574
7	0.545808677928323
8	0.504208511113225
9	0.528504146181753
10	0.489286521796685
11	0.496562500722179
12	0.557876926655755
13	0.493438747045801
14	0.451475894575156
15	0.532626143857255
16	0.536229851644697
17	0.459629007915812
18	0.557511828675303
19	0.518604016560509
20	0.531556797588385
21	0.504693664317057
22	0.550557047505299
23	0.540766273515354
24	0.500976887992466
25	0.5370912072157
26	0.51229733426122
27	0.574087576277675
28	0.513839928130411
29	0.475195293153559
30	0.534064755115582
31	0.474175862986968
32	0.458572181072191
33	0.534538569764956
34	0.50433895542215
35	0.553570639255819
36	0.575540202419351
37	0.512147897201463
38	0.553482719394882
39	0.546160643847131
40	0.542152068231758
41	0.514312820994823
42	0.51562052370572
43	0.484745078916285
44	0.493299454355343
45	0.505418538886918
46	0.485532924139352
47	0.553460978632381
48	0.549765045975806
49	0.514306524826647
50	0.518322229645312
51	0.485119138549336
52	0.486526276032617
53	0.502018020095407
54	0.525570671372407
55	0.542544151437597
56	0.460462078433223
57	0.525500567277455
58	0.528283408059108
59	0.4777986716198
60	0.51001620524368
61	0.464495129627014
62	0.516727528337122
63	0.478178097177391
64	0.494560986593999
65	0.529500121452542
66	0.500536966103946
67	0.479590672378292
68	0.475762215434573
69	0.59280205962117
70	0.52939149352292
71	0.542348747561116
72	0.516153517796442
73	0.496889723835923
74	0.474784017832594
75	0.562685640199632
76	0.453079276667496
77	0.550961662303747
78	0.539103519738849
79	0.504881609593315
80	0.467991347399034
81	0.513927287756901
82	0.484726980892968
83	0.500153634553301
84	0.574257488551069
85	0.516206423180368
86	0.521052071056018
87	0.489150224205888
88	0.494255098738779
89	0.473016953874258
90	0.471307017283276
91	0.522994207143888
92	0.44418399314434
93	0.505772257189159
94	0.510963121323782
95	0.569967760869271
96	0.576339130106679
97	0.522839912110296
98	0.45901342639896
99	0.518893321787479
100	0.557614452292335
101	0.560972641145852
102	0.535889067993789
103	0.588487029016894
104	0.505584976940601
105	0.493318949249207
106	0.51179136875847
107	0.518959683187288
108	0.427934656627355
109	0.513443683354862
110	0.514507733062177
111	0.479099107394619
112	0.525203374081678
113	0.580394306199679
114	0.564577514072945
115	0.480567231422471
116	0.531151813577378
117	0.478768387926631
118	0.55222342714
119	0.555541224466979
120	0.426517293157083
121	0.536425532947002
122	0.48786331567408
123	0.540500921653131
124	0.528168041363528
125	0.515920503097588
126	0.507480682906764
127	0.52779328284859
128	0.538382397976808
129	0.459556150710645
130	0.493162373955311
131	0.49626993422995
132	0.522386499325917
133	0.523222566258902
134	0.478110280113293
135	0.47134787529192
136	0.447920275857976
137	0.513279930191988
138	0.558362068903821
139	0.516055914473519
140	0.455883019764698
141	0.529385383040969
142	0.556739907612171
143	0.549525501000588
144	0.58822139743673
145	0.486081760835531
146	0.545885890705321
147	0.537281134479564
148	0.529479403503566
149	0.517064363754511
150	0.486639928160989
151	0.541588420621893
152	0.510975338273313
153	0.538132398100337
154	0.566085098106101
155	0.562911457506833
156	0.486520504008588
157	0.491981930038137
158	0.462509916290563
159	0.533622049583019
160	0.492569908979101
161	0.557220805089754
162	0.543752175852149
163	0.463675343182046
164	0.556965146114427
165	0.546907521836032
166	0.519620224797121
167	0.504629593059793
168	0.552358012636721
169	0.539452261885611
170	0.533564136050315
171	0.553567146293444
172	0.493218326003715
173	0.502282584080755
174	0.538409495564904
175	0.496935466613434
176	0.496483372412562
177	0.571173566620979
178	0.520099713997199
179	0.546462499874893
180	0.534977039833169
181	0.505606888281698
182	0.547422246902231
183	0.479610222743937
184	0.496726582872012
185	0.531264271455058
186	0.535173026789894
187	0.531966468981883
188	0.538249973961591
189	0.539801307296012
190	0.496228971028308
191	0.540393579151598
192	0.515629337202172
193	0.507021801509471
194	0.534744190920086
195	0.504228854170217
196	0.475971526489688
197	0.520323049919886
198	0.495757963616714
199	0.580912698814276
200	0.493396659598601
201	0.564588555729134
202	0.49849558349438
203	0.521690457878521
204	0.52379223539433
205	0.52124416994858
206	0.530290855311666
207	0.477636791672084
208	0.448528468919214
209	0.528982360934888
210	0.508992403237415
211	0.533329615572731
212	0.527071703787299
213	0.576051953249165
214	0.461773246930348
215	0.516087818669309
216	0.514641146606104
217	0.590394153411748
218	0.490201550761544
219	0.515048569279093
220	0.504583858960228
221	0.455883405284761
222	0.538440013030035
223	0.5048906439117
224	0.549676200847953
225	0.56619869615031
226	0.484322651050417
227	0.535452141948456
228	0.519575521002145
229	0.568311796213916
230	0.493728561927463
231	0.473050936641179
232	0.537680969690479
233	0.531294642131723
234	0.500648636863168
235	0.467782133877134
236	0.470446972944557
237	0.499577870113348
238	0.526261476372538
239	0.530177625541244
240	0.566156953995746
241	0.549375485965577
242	0.492593042855194
243	0.478189895240555
244	0.489680524393971
245	0.488998277590445
246	0.525375168471079
247	0.467428592635379
248	0.544143004537994
249	0.507889714709091
250	0.499513482734337
251	0.516907198567299
252	0.507889719265434
253	0.477603828186414
254	0.483823470555944
255	0.465610424420841
256	0.535288769091831
257	0.533983219430133
258	0.475108731580117
259	0.557926398831791
260	0.492860803778672
261	0.501221414308084
262	0.494497898732573
263	0.533622715113716
264	0.478618793187824
265	0.52828385301837
266	0.515634278509496
267	0.543521188206932
268	0.487223054937216
269	0.558363744595609
270	0.539908858033257
271	0.567418831780977
272	0.508970015480311
273	0.50869434230368
274	0.489501114980015
275	0.498651613957848
276	0.540168547703561
277	0.497143399934185
278	0.510151617075586
279	0.522951114977485
280	0.46536015904327
281	0.543053227179757
282	0.506730987906814
283	0.502506666123337
284	0.519230943227718
285	0.537901690532128
286	0.488892822366774
287	0.500514512138924
288	0.440963724362004
289	0.525404466756723
290	0.574117723977657
291	0.514610186801584
292	0.595506258449713
293	0.516941012524146
294	0.552517260121486
295	0.525937665680587
296	0.481505410629876
297	0.505284171213433
298	0.508279258917984
299	0.552018197443133
300	0.498753945602674
301	0.527728753334471
302	0.47086963931235
303	0.518245067176955
304	0.506115362586926
305	0.473402503405939
306	0.507867135289331
307	0.506349941241433
308	0.518787463948681
309	0.53243869180494
310	0.508657523590781
311	0.550088655771746
312	0.413472569524889
313	0.545227802473039
314	0.492218393246721
315	0.478681232099502
316	0.503326946858862
317	0.521272907929497
318	0.451727593501399
319	0.497127525326138
320	0.536851816834205
321	0.570778100674061
322	0.550278700053516
323	0.492437826001014
324	0.514265353427385
325	0.503325194192158
326	0.499390668289149
327	0.518846254435309
328	0.547819803077384
329	0.508745179172381
330	0.483376619394878
331	0.514014966354309
332	0.476135830391518
333	0.505304689454652
334	0.485550409182863
335	0.558104538613687
336	0.537356541579427
337	0.578183517707674
338	0.506054829621533
339	0.518626068760721
340	0.515886251185449
341	0.481590777097741
342	0.490938685633957
343	0.532665629419069
344	0.508035848447666
345	0.528033403820722
346	0.478223215573557
347	0.514964311889168
348	0.501054490894617
349	0.520426642625147
350	0.562217418886953
351	0.582332261261657
352	0.539676725949857
353	0.515537476908432
354	0.553784132828982
355	0.486381625283423
356	0.482475111808643
357	0.553004328297471
358	0.516711366475031
359	0.518636350367036
360	0.528665689165352
361	0.558991415561954
362	0.552396562751008
363	0.432785869643832
364	0.522399029631037
365	0.517664377250354
366	0.516927616230825
367	0.508315232961474
368	0.535645781217003
369	0.488875042854894
370	0.457157276061831
371	0.510782628244271
372	0.528648398348019
373	0.543406699152554
374	0.472754499260888
375	0.460773012082908
376	0.576473140839112
377	0.508346110640708
378	0.500012775805826
379	0.529517634309967
380	0.531154623658146
381	0.49576365361747
382	0.526794079893896
383	0.507824436940624
384	0.535858960856735
385	0.537096683179433
386	0.48184697362329
387	0.573107441754469
388	0.481443841755164
389	0.464250492830366
390	0.503372171946216
391	0.518154577253897
392	0.519019495267568
393	0.536642598066385
394	0.532608037884418
395	0.477316665901882
396	0.554984559342097
397	0.504482608720781
398	0.541684295050778
399	0.523035881881164
400	0.521911747733673
401	0.500197501282999
402	0.503951726629415
403	0.528855131504629
404	0.450637841028407
405	0.501332855192467
406	0.479082629305203
407	0.507084449623479
408	0.47698916217621
409	0.571276690378256
410	0.463022497282192
411	0.520871135281526
412	0.468869002986735
413	0.481940419981258
414	0.517281975162394
415	0.516415100615948
416	0.494913978008043
417	0.54310536264373
418	0.485163965104508
419	0.468511236321555
420	0.512326506383521
421	0.539388974823844
422	0.504174985236697
423	0.475439598989632
424	0.534666952536465
425	0.461236106427487
426	0.466085526657886
427	0.50840012836705
428	0.501595726716935
429	0.507870333217835
430	0.586162682634475
431	0.539002228906907
432	0.563397720420861
433	0.496426529287355
434	0.509711706794465
435	0.495958673939655
436	0.544691456343294
437	0.489743203253881
438	0.518575634867509
439	0.573814772494083
440	0.499587569740417
441	0.504832193881578
442	0.554230663934854
443	0.530397813340114
444	0.523043568544224
445	0.523081522372375
446	0.57664455149792
447	0.481860938822432
448	0.484462808958521
449	0.506564456308099
450	0.533717121347633
451	0.478008881632463
452	0.49322191966829
453	0.479867171136522
454	0.540179058796096
455	0.544612505579313
456	0.591284218376939
457	0.469576727833273
458	0.579051372889472
459	0.504825244000768
460	0.519398207184014
461	0.581671222522471
462	0.494502675110102
463	0.480585931339634
464	0.49049657519618
465	0.55107178075499
466	0.519137845579248
467	0.524643033860522
468	0.526675548491646
469	0.556209854615187
470	0.464546954610243
471	0.588869663296176
472	0.475708463205611
473	0.48819571709585
474	0.491948600147866
475	0.496522694897557
476	0.522684465821277
477	0.48862484745637
478	0.597050901672769
479	0.476966572502718
480	0.517521685073575
481	0.515691434586161
482	0.501832397530736
483	0.489279179035361
484	0.532087891122061
485	0.469185259151974
486	0.444667757364479
487	0.519039284706389
488	0.516479375150851
489	0.544468794344781
490	0.521669520139454
491	0.603883077303745
492	0.513618743029433
493	0.52525982183821
494	0.525360676825035
495	0.57647371530323
496	0.532633915543632
497	0.483763729841856
498	0.513915991975478
499	0.507259820184253
500	0.520234014716569
501	0.494318911349335
502	0.576769273691466
503	0.549157114988069
504	0.468608663041494
505	0.513572937410156
506	0.525015747778887
507	0.409174961263452
508	0.532578356278767
509	0.582707880824305
510	0.509532396644666
511	0.483074465522425
512	0.493081645422208
513	0.48562821573621
514	0.500798370133994
515	0.522157021420867
516	0.540980334302957
517	0.513972142569109
518	0.531357089065067
519	0.474554280506299
520	0.520449279254904
521	0.508056542266066
522	0.508369530403539
523	0.427957033260821
524	0.525139628904327
525	0.526270429375089
526	0.496665587765577
527	0.476227410808401
528	0.494315448220565
529	0.518665948927594
530	0.489764882458848
531	0.542583503720882
532	0.509542590376519
533	0.571158678614406
534	0.51838785045894
535	0.539792565927209
536	0.499618702292303
537	0.494836937332863
538	0.509476604950024
539	0.551128106733598
540	0.557736442506932
541	0.536983888721944
542	0.535611749154292
543	0.52756505235636
544	0.518486051539455
545	0.512582622550956
546	0.486335645446606
547	0.554283958973022
548	0.495709805003442
549	0.517394641807812
550	0.50521469849579
551	0.502073928863574
552	0.477197543714999
553	0.552566493874428
554	0.523083704776841
555	0.517297172605587
556	0.535122856503932
557	0.541927168720572
558	0.510665009965079
559	0.490968610983852
560	0.564667701664625
561	0.581293941630297
562	0.49227599057489
563	0.445323079619543
564	0.496179810991452
565	0.54915339655996
566	0.483245451654546
567	0.544071851901742
568	0.545350958922242
569	0.523753378279353
570	0.467099198795866
571	0.515209375524535
572	0.563378687375442
573	0.536765760322401
574	0.529097826630529
575	0.457116291608298
576	0.514164867052196
577	0.492576960929762
578	0.501004387876954
579	0.477025589929403
580	0.520938814407561
581	0.451106072934894
582	0.504837239558892
583	0.534425319997159
584	0.526331996657142
585	0.553054735091432
586	0.500531093634496
587	0.479863066116799
588	0.509811248152649
589	0.493440288456331
590	0.538017115816786
591	0.509501858226602
592	0.516277022338478
593	0.557447460228616
594	0.513066318967756
595	0.479413387686715
596	0.514723369590892
597	0.484183248070464
598	0.481953201370829
599	0.487017897958738
600	0.509766360297419
601	0.491770565113877
602	0.475611678135214
603	0.562177494190429
604	0.497226540910179
605	0.486182226386282
606	0.513847446432836
607	0.4707014689368
608	0.5382764879579
609	0.517127440528974
610	0.5413983904534
611	0.545584252436943
612	0.486296690306789
613	0.516838474384263
614	0.50677272095586
615	0.429823879095026
616	0.531434770659183
617	0.548052976927751
618	0.536893165364973
619	0.549133047917788
620	0.568215800589543
621	0.539119884912966
622	0.507295072027587
623	0.54133980814626
624	0.511870248878503
625	0.550268510578142
626	0.472146739881455
627	0.50466749279525
628	0.513943013987158
629	0.482760935449697
630	0.487331535070516
631	0.537314610043437
632	0.523890736973235
633	0.537247873766791
634	0.50181793489653
635	0.516879199834156
636	0.475276063350858
637	0.511929933000402
638	0.486148675827759
639	0.515634825849884
640	0.488739801936374
641	0.523188704940122
642	0.470952818734187
643	0.513818435851684
644	0.498722814774719
645	0.515768770476273
646	0.511466920509329
647	0.519595477278306
648	0.507649784735879
649	0.525336930447395
650	0.550750203989201
651	0.521164799712886
652	0.477966175328283
653	0.486581330788589
654	0.507407552992343
655	0.53832518228676
656	0.498935309926488
657	0.488885757274155
658	0.503696331487283
659	0.511640402535489
660	0.498200093590694
661	0.53315784171512
662	0.513961451625786
663	0.571315079613734
664	0.500565195840157
665	0.52256450801249
666	0.479561439847484
667	0.516953788323949
668	0.485099404772658
669	0.515277824002256
670	0.522947926087471
671	0.521566733856387
672	0.51968055352491
673	0.521447464516213
674	0.532091117027842
675	0.513316195274808
676	0.503809608928412
677	0.520936134395514
678	0.547799122098009
679	0.530289544916714
680	0.510905929256063
681	0.509104650381488
682	0.482044155438566
683	0.448078994864811
684	0.535420026295329
685	0.481157482656401
686	0.475507870394634
687	0.517230579747058
688	0.524870247972217
689	0.497044373715412
690	0.507622667319971
691	0.545921909034183
692	0.485129177191843
693	0.484016114260184
694	0.507165845593749
695	0.543785472750629
696	0.547609199481466
697	0.583510189231802
698	0.461133344347791
699	0.478399819224886
700	0.493155171449094
701	0.470425773184952
702	0.484865473422659
703	0.520220205221845
704	0.528247078340888
705	0.494028087170395
706	0.503709776087803
707	0.536571039605059
708	0.505482896934634
709	0.485269659092871
710	0.513246562561985
711	0.466835300645778
712	0.487967619571805
713	0.448014301050193
714	0.474263145914462
715	0.547653043492749
716	0.499840729101442
717	0.505571242700424
718	0.508552198632279
719	0.52354215191165
720	0.489750603729188
721	0.526172008186984
722	0.500134923568614
723	0.510557690700749
724	0.472778368964517
725	0.503048226886542
726	0.567991307886682
727	0.533088505868527
728	0.471684682514106
729	0.438556970043202
730	0.574497395571699
731	0.563643363523325
732	0.540083814179658
733	0.485746384919538
734	0.497994374565828
735	0.52766886294203
736	0.556912936133765
737	0.5157850358559
738	0.525761333052623
739	0.554959605867026
740	0.523753245178592
741	0.487220059598947
742	0.604313987066437
743	0.546488914684574
744	0.480581924063253
745	0.527932234816742
746	0.480526153726231
747	0.481693602384788
748	0.505756689673652
749	0.492587128683998
750	0.576119637497414
751	0.438493077673897
752	0.540456519432679
753	0.464721563194338
754	0.603058813664459
755	0.541123491260423
756	0.500710169592978
757	0.478912657437792
758	0.504156660686721
759	0.519732342285841
760	0.537264403805212
761	0.452516929960833
762	0.458498422107213
763	0.487686230587525
764	0.465995167433328
765	0.528047825574461
766	0.546099831940879
767	0.531636690561677
768	0.44385246124623
769	0.480881243804463
770	0.451091439068856
771	0.526062294469844
772	0.525818145821495
773	0.519023456293127
774	0.512995067443473
775	0.5728103750946
776	0.503131447150239
777	0.50524921446162
778	0.480724353923971
779	0.523897311377519
780	0.52007440068502
781	0.538126613524829
782	0.570802744594651
783	0.521559715249549
784	0.512957574272695
785	0.457099499194928
786	0.531142795928416
787	0.515266706592225
788	0.547753305242884
789	0.490144457124655
790	0.517735095269747
791	0.529805030675644
792	0.518477647144508
793	0.521098681650997
794	0.524108045271987
795	0.546249831697551
796	0.504156694825175
797	0.525328950788049
798	0.48342134515867
799	0.520282754242336
800	0.517862497772304
801	0.538458034200028
802	0.546358308445745
803	0.502538174633484
804	0.445483267681295
805	0.475110702180004
806	0.474328496040055
807	0.535035243043159
808	0.508226494892991
809	0.513174043128576
810	0.495154222169875
811	0.498027358194107
812	0.44501139240357
813	0.493124491852481
814	0.5029147440147
815	0.558268697577508
816	0.471921970787281
817	0.511181285806171
818	0.559301624737272
819	0.481011691717471
820	0.506265699486304
821	0.4930811671572
822	0.480375056475841
823	0.605623681256374
824	0.519144011062074
825	0.488364113852499
826	0.455302904151407
827	0.459427227877317
828	0.495918136722152
829	0.504145153543604
830	0.560573974270864
831	0.504623258101181
832	0.506855082745837
833	0.491312917894021
834	0.577050859026434
835	0.542826376739686
836	0.588779767388666
837	0.517906425723533
838	0.562869681315624
839	0.531675089724344
840	0.529756615773484
841	0.550793580649887
842	0.538358238798747
843	0.521349265330869
844	0.518849723142924
845	0.539242896880564
846	0.504987738789695
847	0.455851542568959
848	0.479346989452293
849	0.498276002579487
850	0.494334522672531
851	0.529809878557965
852	0.520845574313479
853	0.50976062232581
854	0.52480304584579
855	0.529963664906381
856	0.503359450132069
857	0.473617470914329
858	0.487909830308456
859	0.495109531054097
860	0.572690309005552
861	0.465469012406975
862	0.541959878784348
863	0.440055379881705
864	0.502694845261753
865	0.569675522140588
866	0.497455958272292
867	0.491670992220898
868	0.554719609594348
869	0.474865820834948
870	0.522895065865575
871	0.557939869270599
872	0.471107288136971
873	0.517483455490007
874	0.516026031943944
875	0.482145691237226
876	0.538663434728006
877	0.523951903294734
878	0.539595232509819
879	0.511145718181145
880	0.528367764969754
881	0.538846747092677
882	0.500349273668138
883	0.573822640703345
884	0.560423741924666
885	0.551195226336022
886	0.468955806819768
887	0.493948837459746
888	0.512297588899864
889	0.504587045410969
890	0.562745346895364
891	0.512238493160399
892	0.513446631689922
893	0.500515428859854
894	0.501708117681808
895	0.520347169940321
896	0.537859959197105
897	0.492278606946469
898	0.481708904264072
899	0.528132366866548
900	0.520831304464466
901	0.500508069313168
902	0.491167106393893
903	0.527450461608119
904	0.532648172170955
905	0.52421356628795
906	0.578202743236636
907	0.55091795192172
908	0.501061214462692
909	0.55013130557952
910	0.506048060212143
911	0.546832390530612
912	0.506557407325059
913	0.529348071586324
914	0.500459381398029
915	0.507655844614006
916	0.520237439507646
917	0.507802515388352
918	0.516912967892666
919	0.556709267249797
920	0.546985768585813
921	0.553842167744573
922	0.519058177277728
923	0.521880892802104
924	0.463702694401705
925	0.535257666731838
926	0.534806479944874
927	0.505801432631885
928	0.46036892889955
929	0.491110055904912
930	0.513166324777983
931	0.531937243530452
932	0.530637028953249
933	0.492210582905727
934	0.516990090472826
935	0.490102471226348
936	0.542338961709528
937	0.485857176246517
938	0.480091660226664
939	0.457484691255915
940	0.494999814983688
941	0.459302139034081
942	0.522451554957264
943	0.528885967818041
944	0.49353925416617
945	0.516190090330399
946	0.550102224207352
947	0.447812160235648
948	0.5033896830677
949	0.481758836301253
950	0.477256195922289
951	0.568161726210077
952	0.466432719572236
953	0.487848089573182
954	0.516130158859481
955	0.5400008347789
956	0.52142564910021
957	0.510421959688393
958	0.535465488823437
959	0.525801109961563
960	0.506481932363992
961	0.453405155363718
962	0.485586132147581
963	0.537006206731217
964	0.517441738034722
965	0.51238480520141
966	0.535211048061046
967	0.528556192093722
968	0.589823648283477
969	0.458552015605324
970	0.529137915681983
971	0.547941433503526
972	0.533273730590478
973	0.540186895704146
974	0.495237951617636
975	0.512613653487317
976	0.548953372485965
977	0.480356960306474
978	0.534416445387224
979	0.501081365112989
980	0.555214170199242
981	0.465624496112435
982	0.493367295335429
983	0.53428396717327
984	0.498204089208309
985	0.508130559698415
986	0.505871965266177
987	0.525678786097243
988	0.511326728554777
989	0.571195463546996
990	0.497507159997917
991	0.509736329243916
992	0.537804827342298
993	0.456993684834976
994	0.521957609457474
995	0.545600754901511
996	0.487819184989075
997	0.55037795383941
998	0.528211291042002
999	0.534751487242955
1000	0.474291468314044
RNU2-2	0.5887792
