# Supplementary material for: Biallelic variants in RNU2-2 cause a remarkably frequent developmental and epileptic encephalopathy
Source: Nat Genet. 2026 Mar 30;58(4):798–809. doi: 10.1038/s41588-026-02551-9 (PMC13083258; doi:10.1038/s41588-026-02551-9)
Supplement: Supplementary file 7 — Gives raw data for plotting Fig. 3b. [file 41588_2026_2551_MOESM7_ESM.xlsx]

## Sheet: Sheet1
HPO	RNU2-2 Cases with term (N=31)	Odds ratio	P	pAdj (Bonferroni)	conf_lower	conf_upper
HP:0001250	24	9.03277	1.15794e-08	8.22135e-07	3.7705	24.8724	Seizure
HP:0001311	10	8.80329	2.23232e-06	3.96238e-05	3.68155	19.6484	Abnormal nervous system electrophysiology
HP:0002353	10	8.91125	2.01401e-06	3.96238e-05	3.72603	19.8909	EEG abnormality
HP:0030178	10	8.91125	2.01401e-06	3.96238e-05	3.72603	19.8909	Abnormality of central nervous system electrophysiology
HP:0020219	9	6.77662	4.22313e-05	0.000599684	2.73405	15.3912	Motor seizure
HP:0002197	10	5.73059	7.24526e-05	0.000857355	2.40068	12.7669	Generalized-onset seizure
HP:0007105	5	12.0022	0.000126708	0.00128518	3.55428	32.3177	Infantile encephalopathy
HP:0001298	5	8.48377	0.000590512	0.0052408	2.52092	22.7217	Encephalopathy
HP:0002121	6	6.22397	0.00089906	0.00709258	2.07545	15.6558	Generalized non-motor (absence) seizure
HP:0033259	6	6.02344	0.00105576	0.00749589	2.00935	15.1527	Non-motor seizure
HP:0011097	5	6.18821	0.00227032	0.0146539	1.84316	16.5203	Epileptic spasm
HP:0011146	6	5.01162	0.00256766	0.015192	1.67327	12.5948	Dialeptic seizure
HP:0011182	5	5.18738	0.00468485	0.0240337	1.54652	13.8333	Interictal epileptiform activity
HP:0025373	5	5.17254	0.00473904	0.0240337	1.54202	13.7937	Interictal EEG abnormality
HP:0032677	4	6.17149	0.0059023	0.0279376	1.55699	17.9063	Generalized-onset motor seizure
HP:0011198	4	6.04153	0.00634124	0.0281392	1.52449	17.5252	EEG with generalized epileptiform discharges
HP:0002069	5	4.66544	0.00714966	0.0298603	1.3917	12.4324	Bilateral tonic-clonic seizure
HP:0000271	4	0.286775	0.0125735	0.0495953	0.0728801	0.82398	Abnormality of the face
HP:0000478	4	0.37042	0.0706284	0.263927	0.0940761	1.06439	Abnormality of the eye
HP:0100022	9	1.98297	0.0921618	0.327174	0.802263	4.48988	Abnormality of movement
HP:0001382	4	2.16651	0.134601	0.455079	0.549218	6.24464	Joint hypermobility
HP:0010864	4	2.06126	0.151951	0.490386	0.522605	5.94007	Intellectual disability, severe
HP:0012758	21	0.584368	0.188184	0.580916	0.262934	1.39193	Neurodevelopmental delay
HP:0000152	12	0.615285	0.210011	0.605454	0.272075	1.33665	Abnormality of head or neck
HP:0000234	12	0.626533	0.213188	0.605454	0.277045	1.36109	Abnormality of the head
HP:0012759	29	0.488479	0.269153	0.734994	0.122705	4.24234	Neurodevelopmental abnormality
HP:0000924	12	0.661265	0.284463	0.748034	0.292404	1.43654	Abnormality of the skeletal system
HP:0002342	4	1.67346	0.314604	0.770238	0.424468	4.81938	Intellectual disability, moderate
HP:0003011	5	0.580398	0.304782	0.770238	0.173874	1.53807	Abnormality of the musculature
HP:0000708	14	1.48014	0.347864	0.78823	0.674595	3.19451	Atypical behavior
HP:0001263	18	0.718811	0.350847	0.78823	0.332537	1.59779	Global developmental delay
HP:5200241	4	1.50533	0.355258	0.78823	0.381916	4.33396	Recurrent maladaptive behavior
HP:0001507	6	0.630911	0.42049	0.90469	0.211433	1.57773	Growth abnormality
HP:0000252	7	1.28407	0.495024	0.933483	0.466499	3.07758	Microcephaly
HP:0009121	9	0.710311	0.457747	0.933483	0.287613	1.60712	Abnormal axial skeleton morphology
HP:0011729	4	1.45769	0.525906	0.933483	0.369851	4.1964	Abnormality of joint mobility
HP:0011804	5	0.668955	0.519691	0.933483	0.200372	1.77301	Abnormal muscle physiology
HP:0011842	12	0.748595	0.474405	0.933483	0.330996	1.62629	Abnormal skeletal morphology
HP:0033127	16	0.74752	0.466563	0.933483	0.34568	1.62519	Abnormality of the musculoskeletal system
HP:0034430	4	1.45769	0.525906	0.933483	0.369851	4.1964	Abnormal joint physiology
HP:0011843	4	1.34906	0.54251	0.939468	0.342334	3.88303	Abnormal musculoskeletal physiology
HP:0000001	31	0	1	1	0	Inf	All
HP:0000118	31	0	1	1	0	Inf	Phenotypic abnormality
HP:0000240	9	1.19523	0.680305	1	0.483783	2.70495	Abnormality of skull size
HP:0000707	31	Inf	1	1	0.0252472	Inf	Abnormality of the nervous system
HP:0000729	9	1.09639	0.840266	1	0.443815	2.48107	Autistic behavior
HP:0000750	17	1.05374	1	1	0.488258	2.31167	Delayed speech and language development
HP:0000929	9	0.874167	0.848117	1	0.353929	1.97798	Abnormal skull morphology
HP:0001249	25	1.19377	0.830683	1	0.477268	3.56259	Intellectual disability
HP:0001252	5	1.01341	1	1	0.303471	2.68721	Hypotonia
HP:0001270	13	0.873884	0.856978	1	0.393227	1.8888	Motor delay
HP:0001290	5	1.22	0.60358	1	0.365224	3.23573	Generalized hypotonia
HP:0001510	4	0.935955	1	1	0.237623	2.69191	Growth delay
HP:0002011	9	0.812327	0.704978	1	0.328863	1.83789	Morphological central nervous system abnormality
HP:0002060	8	1.01464	1	1	0.391872	2.35326	Abnormal cerebral morphology
HP:0002167	17	1.02491	1	1	0.474914	2.24838	Abnormality of speech or vocalization
HP:0002194	12	0.907505	0.856539	1	0.401297	1.97159	Delayed gross motor development
HP:0002463	17	1.04958	1	1	0.486328	2.30254	Language impairment
HP:0002977	7	1.00087	1	1	0.363685	2.398	Aplasia/Hypoplasia involving the central nervous system
HP:0003808	5	0.74905	0.660696	1	0.224331	1.98545	Abnormal muscle tone
HP:0007364	7	1.16125	0.658469	1	0.421907	2.78265	Aplasia/Hypoplasia of the cerebrum
HP:0010862	12	1.12689	0.851565	1	0.498273	2.44828	Delayed fine motor development
HP:0011442	5	1.12564	0.798055	1	0.337026	2.98513	Abnormal central motor function
HP:0011446	28	1.0567	1	1	0.32554	5.44075	Abnormality of mental function
HP:0012373	4	0.726723	0.809566	1	0.184553	2.08953	Abnormal eye physiology
HP:0012443	8	0.791843	0.697333	1	0.305838	1.83615	Abnormal brain morphology
HP:0012638	31	Inf	1	1	0.0393976	Inf	Abnormal nervous system physiology
HP:0012639	9	0.787654	0.704905	1	0.318888	1.78217	Abnormal nervous system morphology
HP:0034434	17	1.01721	1	1	0.471339	2.2317	Abnormal communication
HP:0040195	7	1.2569	0.644076	1	0.45664	3.01234	Decreased head circumference
HP:0100547	8	0.991396	1	1	0.382899	2.29933	Abnormal forebrain morphology
