# Supplementary material for: Biallelic variants in RNU2-2 cause a remarkably frequent developmental and epileptic encephalopathy
Source: Nat Genet. 2026 Mar 30;58(4):798–809. doi: 10.1038/s41588-026-02551-9 (PMC13083258; doi:10.1038/s41588-026-02551-9)
Supplement: Supplementary file 8 — Source data for plotting U2-1:U2-2 ratios in Fig. 4a–c. [file 41588_2026_2551_MOESM8_ESM.csv]

	log2RNU22P	log2RNU2	ratio	Group	label
1	11.0799647134314	11.1595118793383	0.992871805974403	Control	na
2	11.8455135729544	11.5163697869609	1.0285805155689	Control	na
3	10.9138991685681	10.5102498874915	1.03840529819914	Control	na
4	10.4761791386682	8.87982214748206	1.17977353202269	Control	na
5	11.6452981639486	10.4180950528744	1.11779534596736	Control	na
6	11.1793368733448	10.2062818017353	1.09533884038397	Control	na
7	11.5831250884447	10.6279533176295	1.08987353841974	Control	na
8	12.2144769828331	11.6507825065451	1.04838254220018	Control	na
9	11.4218859955075	10.6617424752324	1.07129636849145	Control	na
10	11.3335411357711	10.7621162327557	1.05309596092972	Control	na
11	10.9082049531259	11.0614184490935	0.986148838264028	Control	na
12	12.9236078996578	12.2718306581945	1.05311165543408	Control	na
13	11.3405678322215	10.9117290267519	1.03930071984177	Control	na
14	13.0631001076399	11.7693047908107	1.10992962964468	Control	na
15	7.97030724974569	7.25725582534162	1.09825358807308	Control	na
16	12.286762773758	11.7544198863287	1.04528874181604	Control	na
17	11.0459166158812	9.5053034452921	1.16207932544775	Control	na
18	11.1979292625271	10.2196404659669	1.09572634182368	Control	na
19	11.8173594427429	10.6752778540384	1.10698378106125	Control	na
20	11.9896357567564	10.9556281143873	1.09438141123202	Control	na
21	11.726907830931	11.2150900522839	1.04563652866459	Control	na
22	11.2049928875051	10.5173249109509	1.06538430469503	Control	na
23	10.3002724719412	9.29878430762898	1.10770097801823	Control	na
24	10.6775434776453	8.95018843322466	1.19299650027573	Control	na
25	12.867711174478	12.8231184094275	1.0034775289151	Control	na
26	9.27621980614679	8.72352784517386	1.06335647352564	Control	na
27	12.083416166489	10.9161033824137	1.10693493302343	Control	na
28	10.4939855060382	9.17674911459558	1.14354063459657	Control	na
29	11.5693287386185	11.1332706746277	1.0391671124088	Control	na
30	12.1557163499614	11.2184118754346	1.0835505493054	Control	na
31	10.2172428355838	9.90809984857892	1.03120103670021	Control	na
32	11.3891795861556	10.3190849894245	1.10370053137733	Control	na
33	11.5534613056719	10.6297482076302	1.08689886909821	Control	na
34	11.9930692912538	11.0863485656158	1.08178713850385	Control	na
35	13.3769935674525	12.6757497849669	1.0553216807196	Control	na
36	9.41198545284615	7.99985346884375	1.17651973120534	Control	na
37	9.19491933310997	7.66053791580456	1.20029682434438	Control	na
38	8.69823237159974	9.27118520065337	0.938200692074056	Control	na
39	11.7422125794004	10.3632915595567	1.13305820953885	Control	na
40	11.9694584744128	11.5110014662968	1.03982772562912	Control	na
41	11.4653980465551	10.5228561173667	1.08957092244498	Control	na
42	12.5694402991641	11.7218126676801	1.0723119926512	Control	na
43	12.1837687284634	12.0857944237562	1.00810656720378	Control	na
44	12.2588928114697	11.7239680496363	1.04562659669223	Control	na
45	10.9205091761298	10.3333119133699	1.0568256593513	Control	na
46	11.4453252920284	10.804195569853	1.05934081052405	Control	na
47	9.89498293637275	8.2832550754013	1.19457663035849	Control	na
48	10.782539617754	9.60991929159029	1.12202187038031	Control	na
49	13.2982630872481	12.0884106244846	1.10008366693906	Control	na
50	12.1643067261619	11.8602916532957	1.02563301828937	Control	na
51	11.7063880924923	10.5379269528801	1.11088149925854	Control	na
52	12.1204258172841	11.4891906721708	1.05494165456251	Control	na
53	11.2295698985529	9.84461319047135	1.14068167852669	Control	na
54	13.0592498104349	12.3764944288396	1.05516549015723	Control	na
55	11.326648571369	11.1364208401557	1.01708158608082	Control	na
56	11.0640286493181	10.1208340162605	1.09319337038254	Control	na
57	11.9457583856892	11.1079101351794	1.07542807245589	Control	na
58	11.5281708185234	10.881626385927	1.0594161579957	Control	na
59	9.05401002497806	8.33274373208085	1.0865580793179	Control	na
60	12.0928397103885	11.2046139354167	1.07927321548887	Control	na
61	12.4774800200229	11.5755628818808	1.07791561821619	Control	na
62	11.0742351412072	10.5889019864092	1.04583413421155	Control	na
63	11.825415972172	11.1091581102611	1.06447454026686	Control	na
64	11.6667787788304	10.525041136031	1.10847821191794	Control	na
65	11.5768716588933	10.9117889365377	1.06095084190353	Control	na
66	12.939781206862	11.7087347311983	1.10513915499201	Control	na
67	11.4681199788331	10.2830651956144	1.11524334045107	Control	na
68	11.8446351577067	11.2099954928903	1.05661373059596	Control	na
69	12.0441311041015	11.0992623245728	1.08512897090799	Control	na
70	12.1253714935174	11.3358648473938	1.0696467942016	Control	na
71	9.2951880667514	7.90134963765088	1.17640510710458	Control	na
72	11.4494582033727	10.8830174290499	1.0520481362835	Control	na
73	11.8683441487646	11.6294932324599	1.02053837699807	Control	na
74	11.7520042422265	10.3204621131665	1.1387091114102	Control	na
75	11.7404806953709	10.9007158905643	1.07703758296585	Control	na
76	9.10162381524264	9.17089899267656	0.992446195570441	Control	na
77	12.2614544192087	11.2726822668648	1.08771400886995	Control	na
78	12.4194414515328	11.6428775303359	1.06669862490381	Control	na
79	11.8142419785388	11.0847153934142	1.06581374074413	Control	na
80	11.3376274765375	10.0448995205624	1.12869496139099	Control	na
81	12.1396888367314	10.8984880229416	1.11388743201599	Control	na
82	12.4590678250893	12.2493475604812	1.01712093346789	Control	na
83	9.95656782619333	8.77109655396421	1.13515656394107	Control	na
84	12.000936602359	10.6965242204996	1.12194731250732	Control	na
85	11.1510419158905	10.3711449867396	1.07519872975916	Control	na
86	12.0117863312066	10.5389260995919	1.1397542992233	Control	na
87	11.16691625157	9.84307779375513	1.13449436096652	Control	na
88	11.265468542799	10.5406220939843	1.06876695154723	Control	na
89	11.9899337243103	11.0749241600444	1.08261993951769	Control	na
90	11.5955232411239	10.8656172939201	1.06717574597554	Control	na
91	11.2250808791961	10.6614396481279	1.05286727211997	Control	na
92	12.2225534274234	11.3598099458373	1.07594699961528	Control	na
93	11.7703046195979	11.4623233305066	1.02686901077652	Control	na
94	11.2648765164011	9.47277814960113	1.18918403223403	Control	na
95	10.8884007964598	9.7441224033702	1.11743267846203	Control	na
96	8.48481484011522	8.86525693276741	0.957086174090903	Control	na
97	9.40346585771518	8.47354341193038	1.10974422394243	Control	na
98	9.3407892299708	9.97424248868109	0.93649109098469	Control	na
99	10.415910741708	9.93695882935274	1.0481990436491	Control	na
100	9.8740638153302	7.76055363297574	1.27234012962346	Control	na
101	8.47637763686792	8.93555698500291	0.948612117979254	Control	na
102	10.4603842205385	9.65663043714331	1.08323335853297	Control	na
103	9.23519571482414	8.71311152600748	1.05991937406727	Control	na
104	9.56217944806305	8.56318864393462	1.11666107634287	Control	na
105	9.92332897120117	8.88314423769159	1.11709645882997	Control	na
106	10.5902314781401	10.4021167208421	1.01808427672429	Control	na
107	9.16197583318661	8.47293448285531	1.08132263405619	Control	na
108	9.25017996517496	9.3254808617498	0.991925253218448	Control	na
109	9.80501508681326	9.46258611211248	1.0361876732897	Control	na
110	8.97522605677324	8.77941404266028	1.02230354020912	Control	na
111	8.96219906446954	9.12922118583254	0.981704669219518	Control	na
112	9.63291888128104	9.29902938794296	1.03590584343899	Control	na
113	13.2001323145648	13.4286088015493	0.982985840874436	Control	na
114	9.85128368160597	8.77551481118621	1.12258755110851	Control	na
115	9.72368483271673	9.05879540210597	1.07339711309256	Control	na
116	10.0882052138389	8.73973336284624	1.15429210423344	Control	na
117	9.344069498006	9.12505178270368	1.02400180519715	Control	na
118	10.2137968386753	9.14192830525067	1.11724753220926	Control	na
119	8.211348095111	8.76773754957187	0.936541274038473	Control	na
120	11.2290591196342	11.2817793762343	0.995326955541142	Control	na
121	9.28134819646565	8.98066228133813	1.03348148563078	Control	na
122	9.12261060375101	8.71854657518558	1.04634534266474	Control	na
123	9.6166021398088	9.39665615219748	1.0234068357987	Control	na
124	10.6551102857863	9.69496548474824	1.09903540167817	Control	na
125	9.32073512416725	8.97881912183577	1.03808028624833	Control	na
126	9.00962430273058	8.09988428273055	1.1123151872601	Control	na
127	10.8471513296776	9.70187476319361	1.11804693365337	Control	na
128	9.93295731989649	9.68248375815078	1.02586873037973	Control	na
129	9.8280523642091	9.87112440057724	0.995636562298251	Control	na
130	9.50884259147215	9.96656312971492	0.954074385293552	Control	na
131	8.73492973295865	8.96990162620648	0.973804406888774	Control	na
132	11.2125085443929	9.64991359481089	1.16192838767202	Control	na
133	10.1417239900681	9.20907802113727	1.10127462996732	Control	na
134	9.1353783900975	9.05600360274484	1.00876488027551	Control	na
135	9.62611967871938	9.14573603802092	1.05252542154086	Control	na
136	10.6688938460022	9.40902809514329	1.13389966935152	Control	na
137	9.0609228546331	8.62362913344977	1.05070878100348	Control	na
138	10.7495845465924	10.2557367568775	1.04815332154306	Control	na
139	9.46230594637785	10.007531911582	0.945518438509985	Control	na
140	9.89145716159901	8.81404405836399	1.1222382252801	Control	na
141	9.15307569905593	8.95047716267858	1.02263550118	Control	na
142	9.33755723569598	9.22210900697431	1.01251863631566	Control	na
143	10.283042037833	9.91346390530233	1.03728042347872	Control	na
144	9.78719409400985	9.36265617515255	1.04534374764119	Control	na
145	10.1370936089749	9.60870761482966	1.05499032911875	Control	na
146	9.57037374652112	8.99893167208277	1.06350110160422	Control	na
147	9.24314779570153	8.79050815377163	1.05149186304272	Control	na
148	10.134233776896	9.12661930228563	1.11040391203324	Control	na
149	9.18156972060649	8.90183230578549	1.03142470057981	Control	na
150	9.87922329671381	9.4873235449675	1.04130772497521	Control	na
151	10.5467208631421	10.536820293821	1.00093961641605	Control	na
152	9.76298656488058	9.13551434880504	1.06868493574832	Control	na
153	9.73866314305244	9.5135716738358	1.0236600381995	Control	na
154	9.47592388655998	9.74661172915659	0.972227492987449	Control	na
155	9.60756519497479	9.38153862525594	1.02409269723736	Control	na
156	9.34260363329453	8.88087221633279	1.05199167443402	Control	na
157	9.40108643536466	8.98209517459435	1.04664738600805	Control	na
158	9.5407867415276	8.94285168123933	1.06686178878966	Control	na
159	9.84195268311786	9.36934651581326	1.050441742816	Control	na
160	9.19942205970187	8.77164462515467	1.04876821312624	Control	na
161	10.2005308364064	9.17018045607142	1.11235879002281	Control	na
162	10.0177410031802	9.49978411290672	1.05452301695675	Control	na
163	10.3019762513304	10.1918611744664	1.01080421671557	Control	na
164	8.51086700200764	8.71847465337346	0.976187617717569	Control	na
165	9.51542388661334	9.14865706665552	1.04008968937032	Control	na
166	10.1154208610442	9.33231856823516	1.08391294050704	Control	na
167	8.48348932050362	8.10821079332636	1.04628376552397	Control	na
168	9.47490850853753	8.90970411133691	1.06343694359967	Control	na
169	8.96366485229781	9.43279241901955	0.950266310771789	Control	na
170	9.9338484871869	8.78762509135694	1.13043608300465	Control	na
171	10.2527363829207	9.81647011157951	1.04444227572461	Control	na
172	11.0397689963731	10.1033009237619	1.09268931804345	Control	na
173	10.6925806325109	10.2875507886556	1.03937087186018	Control	na
174	7.75099499409399	9.02956883564307	0.858401451406841	Control	na
175	9.94750690691881	10.287446899237	0.966955844764225	Control	na
176	9.49149237747772	9.36901928008862	1.01307213633869	Control	na
177	10.0990452993281	9.77357607106738	1.03330093569581	Control	na
178	9.38877288737912	9.24349295998259	1.01571699443333	Control	na
179	9.37266267693033	9.32260870604071	1.00536909490336	Control	na
180	9.14146089165405	8.37396135282727	1.09165310257464	Control	na
181	10.865841507577	8.62337307443008	1.2600453921907	Control	na
182	10.113325443042	9.81020529149591	1.03089845141251	Control	na
183	9.2455360688199	9.09088253382073	1.01701193854654	Control	na
184	9.64145571331984	9.27503033461566	1.03950665016551	Control	na
185	9.3767223178905	8.79051141189419	1.06668678061246	Control	na
186	9.62982287039986	9.61275057103777	1.00177600565373	Control	na
187	9.5531761608463	9.13113929208924	1.04621951930168	Control	na
188	10.8031543702102	11.0628084458262	0.976529099560247	Control	na
189	9.13743948224328	8.90652386401151	1.02592657042832	Control	na
190	9.83245017824186	9.28652541900272	1.05878676195965	Control	na
191	11.9121071655667	11.1603378672519	1.06736080101309	Control	na
192	8.60122108558495	8.77792595083592	0.979869405798058	Control	na
193	8.81977035374832	8.78200878026399	1.00429987881237	Control	na
194	9.76562922123065	9.73432180147983	1.00321618910791	Control	na
195	9.81006869235489	9.5608200198055	1.02606980071093	Control	na
196	9.30869169638675	9.09347566718297	1.02366708144175	Control	na
197	9.56958222968651	10.0371076269318	0.953420306464507	Control	na
198	10.1263560160412	11.1912196421858	0.904848295343026	Control	na
199	8.64160382821178	8.61527282696181	1.00305631658786	Control	na
200	8.82196207801189	8.81162194559501	1.00117346528037	Control	na
201	9.11866340505251	9.32221885880397	0.978164484568047	Control	na
202	11.0771762257343	10.0149968192946	1.1060588860491	Control	na
203	9.40192906318042	9.48989812281621	0.990730241937552	Control	na
204	9.21721859675578	9.67443240302554	0.952739986469204	Control	na
205	10.2424238727625	10.3281026719581	0.991704304080142	Control	na
206	9.72189211116905	9.98851427965648	0.973307124460896	Control	na
207	9.55333938195328	10.6053128299297	0.900806938480153	Control	na
208	9.92541943587201	9.84271175768233	1.0084029361243	Control	na
209	9.22688659044729	9.37621874349689	0.984073307467025	Control	na
210	9.24662422827403	9.28257417103898	0.996127158038003	Control	na
211	9.61598452020336	8.97499384606257	1.07141962269111	Control	na
212	9.06282598091904	9.10414792282777	0.995461196120823	Control	na
213	11.7509958312424	11.0694430540802	1.06157064757752	Control	na
214	10.4418341012396	10.6913771292908	0.976659412063245	Control	na
215	9.09936359184877	9.85118371897575	0.923682254988425	Control	na
216	9.50440587884568	9.20460048690079	1.03257125525128	Control	na
217	8.74259912509114	8.74852496672872	0.999322646770728	Control	na
218	9.44652092029319	9.52255014665696	0.99201587545428	Control	na
219	9.84692105901518	9.43580983623192	1.04356925689671	Control	na
220	9.07800666448925	8.95258692442808	1.01400932949547	Control	na
221	9.80205100880914	8.70982823725256	1.12540118378972	Control	na
222	8.96491552072328	9.10223819393074	0.984913307004092	Control	na
223	8.27800798640127	8.24578085744671	1.00390831741853	Control	na
224	9.26405313729381	8.7112574206021	1.06345762614985	Control	na
225	9.77280116428074	10.3390037298551	0.945236254829913	Control	na
226	9.62395645700949	9.47485173977236	1.01573689186198	Control	na
227	9.29867206068807	9.25302960785348	1.00493270364075	Control	na
228	8.51700004282494	8.09238717168052	1.05247065694414	Control	na
229	10.3221647676285	10.1723524965546	1.01472739674766	Control	na
230	9.65164910161008	9.49102130319686	1.01692418479338	Control	na
231	8.20072208779512	8.92882627525588	0.918454658539104	Control	na
232	8.21123126863324	7.79451334245169	1.05346298195578	Control	na
233	8.60719713575291	8.61613711154286	0.998962414864781	Control	na
234	9.93452534738369	8.95810026172325	1.10899912449435	Control	na
235	9.07811343864648	8.9334782179566	1.01619024719836	Control	na
236	11.2308610621319	10.8564333101312	1.0344890205931	Control	na
237	9.76137337773849	9.57749869508285	1.01919861213346	Control	na
238	9.19553953801877	8.90550734994987	1.03256773327693	Control	na
239	9.94396673229837	10.0707918094231	0.987406642940824	Control	na
240	8.99284205889766	8.76732705633002	1.02572220713551	Control	na
241	8.96450260231456	8.95106027828175	1.00150175773762	Control	na
242	10.5812099989637	10.8828493522277	0.972283053499926	Control	na
243	8.57165026729277	8.87305339379053	0.96603163385575	Control	na
244	8.16950415401215	7.97898495969766	1.02387762294036	Control	na
245	8.48673850354434	8.32331151693801	1.0196348516181	Control	na
246	8.2475573007722	8.43803496675672	0.977426300467473	Control	na
247	12.5368324328446	10.9770294338664	1.14209700432851	Control	na
248	11.8062193189812	11.0958585058904	1.0640203561278	Control	na
249	9.77103215843967	9.86795204620691	0.990178317921144	Control	na
250	9.27715951657822	9.07474892626273	1.0223048143767	Control	na
251	9.10531926596044	8.77505712791372	1.0376364658637	Control	na
252	8.818729155535	8.4588905065321	1.04253969817023	Control	na
253	8.49417956899659	8.60669760874391	0.986926688392885	Control	na
254	8.92542982124374	9.93597827047672	0.898294015775409	Control	na
255	9.59561368149701	9.11412232078907	1.05282915279836	Control	na
256	9.31123743560051	9.0956317383576	1.02370431251451	Control	na
257	9.1163335633979	9.03775558744501	1.00869441258868	Control	na
258	7.88633675119116	8.41620217434766	0.93704221783413	Control	na
259	12.4582348536029	12.1522214536099	1.02518168395475	Control	na
260	10.1694615614196	9.53906767023605	1.0660854826673	Control	na
261	9.23144440909546	8.98431306558039	1.02750698263865	Control	na
262	9.76642455374836	9.72394928397004	1.00436810893783	Control	na
263	8.27268110062137	8.95251412494393	0.924062334352718	Control	na
264	9.18048853905499	9.39949156215794	0.976700545805621	Control	na
265	9.11670264081905	9.22229258853802	0.988550574956795	Control	na
266	8.95865420799449	8.66954060574578	1.0333482032551	Control	na
267	8.69384236032389	9.46488672924577	0.918536334244824	Control	na
268	9.47918406937668	8.98258865088652	1.055284221263	Control	na
269	9.3877653300323	8.91105337170186	1.05349670105717	Control	na
270	7.77255211649832	8.02069109327432	0.969062643868172	Control	na
271	9.70650637849107	8.55865030163732	1.13411648290317	Control	na
272	8.71320434063116	8.00761600187088	1.0881146571708	Control	na
273	9.39671394240368	9.53115334069855	0.985894739756121	Control	na
274	9.92765649804389	8.41454994377494	1.17982025947666	Control	na
275	8.92713201150168	9.13457520277404	0.977290329690497	Control	na
276	9.79361793935212	8.88690370572359	1.10202813754408	Control	na
277	9.18014537416268	9.20845385567969	0.996925815999008	Control	na
278	9.00240155252324	8.61441906759917	1.04503872888926	Control	na
279	9.85990899996077	9.94150543892924	0.99179234579011	Control	na
280	8.84953958982644	9.17140450777871	0.964905602224906	Control	na
281	9.84244620558563	9.10987504421252	1.08041506143803	Control	na
282	10.7715637482255	10.4431093133354	1.03145178557795	Control	na
283	9.19385304051922	8.84725470455154	1.0391758062294	Control	na
284	9.11663507032399	8.68492390686141	1.04970811121575	Control	na
285	8.76725090361154	8.07165006159666	1.08617827045357	Control	na
286	8.51534109081845	8.21453283756894	1.03661903351019	Control	na
287	9.31652592055844	8.80549561052817	1.0580353829737	Control	na
288	8.18347658944561	8.53494869170242	0.958819658447565	Control	na
289	7.86503417528173	8.22291079672677	0.956478109723932	Control	na
290	10.4671979515379	9.42498925122091	1.11057929855803	Control	na
291	9.10135592724652	9.1966193379506	0.989641475067803	Control	na
292	9.5213197248086	8.9213916981663	1.06724601350769	Control	na
293	9.5970580941116	9.93652605219149	0.965836354043975	Control	na
294	9.78650488376161	9.62640080547472	1.01663176939359	Control	na
295	8.92627523642974	8.85485280331606	1.00806590857015	Control	na
296	9.4670511878666	9.2308274464776	1.02559074392395	Control	na
297	8.72935902954964	8.43535772996644	1.03485344771316	Control	na
298	9.28426426063365	9.659603511623	0.961143410230273	Control	na
299	8.29807631851964	8.47532812262242	0.979086142561294	Control	na
300	8.81042060976103	8.69393990656978	1.01339791906121	Control	na
301	9.08026059045741	8.65405955132924	1.04924868341849	Control	na
302	11.0639006101289	11.0908666593283	0.997568625606306	Control	na
303	9.00155456773229	8.57803674679899	1.04937234864275	Control	na
304	9.01704221926681	8.79316108595933	1.02546082473855	Control	na
305	10.649301092604	10.0453501344724	1.06012243974046	Control	na
306	8.31587412503926	9.11601899332509	0.912226502723204	Control	na
307	8.16413761936386	9.32432008291668	0.875574577745521	Control	na
308	8.58078240344045	9.26918981029016	0.925731652826283	Control	na
309	7.09403544695541	6.3638509043784	1.11473941698958	Control	na
310	8.60427893342769	8.43506180491812	1.02006116047791	Control	na
311	8.29013868243812	8.40906417114042	0.985857464483332	Control	na
312	9.51420907181179	9.02634914668466	1.05404842170395	Control	na
313	8.82768884599633	8.74206012223017	1.00979502801044	Control	na
314	7.97633499236073	8.00029301767158	0.997005356521576	Control	na
315	10.3915443433421	10.2003469169279	1.01874420820893	Control	na
316	10.2152296257479	10.3368524081152	0.988234060276239	Control	na
317	10.4011141752529	10.9325838692893	0.951386634633617	Control	na
318	9.10271586320282	8.95364646900373	1.01664901498123	Control	na
319	9.15344563060861	9.23016217563262	0.991688494355328	Control	na
320	8.99786819634542	9.18593094990235	0.979527088263282	Control	na
321	8.55102760268587	8.28637293695397	1.03193854147593	Control	na
322	10.6587827340128	9.68717969457124	1.10029782352299	Control	na
323	8.69858660747209	8.2863221060228	1.04975241080112	Control	na
324	9.35125729055544	10.0207994171627	0.933184759146013	Control	na
325	9.0057480430946	8.84057653007846	1.01868334179951	Control	na
326	8.60690854124483	8.85078379917755	0.972445914004205	Control	na
327	9.02004375797577	9.31727466924313	0.968098942897053	Control	na
328	8.37197261978696	8.69004687550721	0.963397866515917	Control	na
329	8.95635582723167	8.93277872514521	1.00263939170687	Control	na
330	8.35555812482747	8.54457811733884	0.977878370363564	Control	na
331	8.86466283635612	8.72886266221596	1.01555760233552	Control	na
332	10.2429120843651	10.3240567531217	0.992140234144675	Control	na
333	10.5028516894575	9.51687007508861	1.10360355942546	Control	na
334	8.25680781928135	7.72703551172131	1.06856087392848	Control	na
335	7.52184381264396	8.72405334504319	0.862195990229439	Control	na
336	11.4288469216384	10.5692860110185	1.08132629864722	Control	na
337	8.6913875988645	9.07244081077839	0.957998820839791	Control	na
338	10.3259687399066	9.30384009833456	1.10986094244623	Control	na
339	8.57135826559858	9.14556537707496	0.937214695013199	Control	na
340	9.20930957635654	8.90074607531062	1.03466715019563	Control	na
341	9.50196851392148	8.77950597149654	1.08228965784299	Control	na
342	8.92883219576574	8.59374218255796	1.03899232791599	Control	na
343	9.44259936374975	9.54892206538542	0.988865476028851	Control	na
344	8.44223441112545	8.72424438845703	0.967675140129647	Control	na
345	9.57174506032966	9.05512242849422	1.05705308082967	Control	na
346	10.1256201085101	9.50483288827515	1.06531279692468	Control	na
347	3.78183179102048	5.00330539232577	0.755866671025353	Control	na
348	6.6271967906773	5.9444204183233	1.1148600408964	Control	na
349	9.43343939087615	9.10321698346248	1.03627535276964	Control	na
350	9.68249780388248	8.63492718698466	1.12131782865255	Control	na
351	8.66171041419476	8.76930231103506	0.987730848701053	Control	na
352	8.51271281335227	8.78285737142935	0.969241837063658	Control	na
353	8.53324406366005	8.3729433943682	1.01914507978158	Control	na
354	8.68809991126562	8.16813555139904	1.06365765560508	Control	na
355	8.84873246843306	9.00127306735854	0.983053441687194	Control	na
356	8.70312146921204	8.45120286783711	1.02980860894177	Control	na
357	8.28469919616905	9.00506869578704	0.920003997309314	Control	na
358	8.68974643849356	9.04210256849053	0.961031615453595	Control	na
359	7.89337434643828	8.14309234959638	0.969333762600582	Control	na
360	8.58241675454617	8.19044201878283	1.04785758019707	Control	na
361	9.50636709290306	9.20146723595201	1.03313600419722	Control	na
362	11.9373738201921	10.9889544568808	1.08630660605909	Control	na
363	10.0586953048462	9.32820367469528	1.07831000004133	Control	na
364	10.345283261196	9.5424747473391	1.08413001187986	Control	na
365	10.3185315121249	9.38435638146257	1.09954599896778	Control	na
366	10.5693524756273	9.73000133373553	1.0862642370851	Control	na
367	9.17131693121398	8.78236269362543	1.04428810915209	Control	na
368	11.4106845383219	10.5629578693341	1.08025466725081	Control	na
369	10.4157628910497	9.56783822199512	1.08862238777254	Control	na
370	10.0776702742328	9.75024638904361	1.03358108832584	Control	na
371	9.67830259107556	8.22066853053399	1.17731332374338	Control	na
372	12.0707012608677	10.5850282470439	1.14035607455641	Control	na
373	10.6781951770101	9.28625740952008	1.14989222311058	Control	na
374	9.55459077015381	9.73224206051329	0.981746108527215	Control	na
375	9.81765203438615	8.83819543925919	1.11082087987964	Control	na
376	10.0512769268266	9.05903344336642	1.10953083346731	Control	na
377	10.3047391827787	9.19321732269906	1.12090673167653	Control	na
378	12.3415410611477	12.5118070008446	0.986391578795502	Control	na
379	11.5870508299921	10.4982209440626	1.10371565732242	Control	na
380	10.2372936274696	9.16672799619803	1.11678819658614	Control	na
381	10.3290114421312	9.74698954285719	1.05971299104353	Control	na
382	8.86804776611202	9.01240385808027	0.983982509634338	Control	na
383	9.98619758720627	9.65877024031106	1.03389948603692	Control	na
384	8.20348994054762	6.7545935899038	1.21450533349771	Control	na
385	11.177288717741	10.9699548528167	1.01890015662837	Control	na
386	10.0279612711831	9.77972427900886	1.02538282114016	Control	na
387	9.95392868890556	9.25714501573979	1.07526982368549	Control	na
388	10.0513449095347	9.19129614755381	1.09357208691505	Control	na
389	11.0114718777375	10.4713500633785	1.05158091469484	Control	na
390	10.7853870753999	9.52440067074444	1.13239535465247	Control	na
391	9.95443334665072	9.39089334692918	1.06000920028613	Control	na
392	9.9356321183489	8.79726270333973	1.1294004116277	Control	na
393	10.0906152899173	9.71136756392015	1.0390519382055	Control	na
394	10.8136208828619	11.0942492677421	0.974705058620219	Control	na
395	11.1517903365947	10.3198640159753	1.08061407779517	Control	na
396	9.95243549737473	9.04935577133479	1.09979491898203	Control	na
397	11.3807694852978	10.3705893350799	1.09740817205063	Control	na
398	9.47128095934639	9.83349101189928	0.963165670043875	Control	na
399	9.47128095934639	9.83349101189928	0.963165670043875	Control	na
400	10.3162362700153	9.59015286623498	1.07571134828692	Control	na
401	10.0064242654149	9.67771964164101	1.03396509053223	Control	na
402	10.3944626946103	9.60887760647137	1.08175617593567	Control	na
403	9.65006982207566	10.1304289889953	0.952582544387663	Control	na
404	10.4943756060984	9.58777189177518	1.0945583316496	Control	na
405	9.93010897800502	9.23557150610723	1.07520243565203	Control	na
406	11.2600785983591	10.3928003871444	1.08344990559882	Control	na
407	11.2750594429818	9.61916904362186	1.17214484867151	Control	na
408	10.0581270536575	9.23961046216124	1.08858778136247	Control	na
409	10.4693670889246	8.78222507096791	1.1921087200935	Control	na
410	11.0671049100163	9.47336278978374	1.16823404271515	Control	na
411	11.856771765011	10.5057222509125	1.12860129763865	Control	na
412	5.39939671094667	11.6721512746036	0.462587965484542	Recessive	n.181G>C hom
413	10.8361134913151	10.4386255380884	1.03807857191317	Control	na
414	11.2222454876016	10.7695238208448	1.04203729656835	Control	na
415	8.85856541697185	9.59748834264828	0.923008718604753	Control	na
416	10.261213451366	9.42268503374446	1.08899039017209	Control	na
417	10.9371310208926	10.2625647020885	1.06573077377693	Control	na
418	10.0744893806404	9.15832187782008	1.1000366131528	Control	na
419	10.2053900691335	8.65486154387295	1.17915116462588	Control	na
420	11.3194971355847	9.9651637923791	1.13590678200807	Control	na
421	10.2059154029928	10.9902316303361	0.928635150402257	Control	na
422	11.0828409431446	9.76923783537183	1.13446321298644	Control	na
423	10.263398321083	9.88275919386362	1.03851547121129	Control	na
424	10.0937080549656	8.71169106129477	1.15863934842812	Control	na
425	10.6821255457818	9.91308088468059	1.07757877395005	Control	na
426	10.0779773002106	8.78330931278416	1.14740093298798	Control	na
427	10.6216123530243	9.71985253093822	1.09277505180411	Control	na
428	10.3051725512519	9.10071489524429	1.13234758696122	Control	na
429	10.0636242763127	9.04398967087997	1.11274168177301	Control	na
430	10.6064329743622	9.39827126555301	1.12855148299852	Control	na
431	9.83650645239311	9.57371155827691	1.02744963565243	Control	na
432	10.4386463284482	9.14024950923468	1.1420526669323	Control	na
433	10.0105281058865	9.97560439416239	1.00350091185899	Control	na
434	9.70451408136119	8.76055030649037	1.10775165278961	Control	na
435	9.8382080479704	9.28670560428487	1.05938623093975	Control	na
436	9.82859667653461	8.90416794686255	1.10381977689423	Control	na
437	10.5247865508516	9.14885786087694	1.15039349292533	Control	na
438	13.7136013135738	11.8480869156447	1.15745279480232	Control	na
439	10.3844815833647	9.26648672875681	1.12064926949481	Control	na
440	10.0881521998921	9.36660416799559	1.0770341117181	Control	na
441	10.0853263897027	9.5128076092647	1.06018399656064	Control	na
442	11.1263108395522	9.79152595911196	1.13632041481728	Control	na
443	9.71149318587731	8.74103208987659	1.11102362810504	Control	na
444	10.5361500612357	9.82157310657765	1.07275585559502	Control	na
445	10.1026974942319	9.17756404942552	1.10080381240862	Control	na
446	10.9587411959379	10.3718093087615	1.05658915139141	Control	na
447	8.60271370939218	8.20438040246567	1.04855129667157	Control	na
448	10.730410695905	10.0523370924342	1.06745432402792	Control	na
449	10.5482150399322	9.53506537337974	1.10625513584637	Control	na
450	9.67097307618265	8.98387146973476	1.07648168262009	Control	na
451	11.9367741053227	11.358810514854	1.05088240443072	Control	na
452	10.083067069852	9.7580849359426	1.03330388452681	Control	na
453	9.86418614465428	9.22257516186863	1.06956961277349	Control	na
454	9.79889944292628	9.12953289069575	1.07331881710101	Control	na
455	10.4149705758375	10.5313912084228	0.988945370057834	Control	na
456	10.8998553597044	10.3362499090948	1.0545270727359	Control	na
457	10.4203181745318	9.67540842234019	1.07699000596932	Control	na
458	9.6300013169756	10.1598965584992	0.947844425534006	Control	na
459	9.73410667801252	8.7528455794215	1.11210766712234	Control	na
460	10.0436698576946	9.71550217588016	1.03377773746262	Control	na
461	9.60438087371168	9.66874673413722	0.993342895186376	Control	na
462	10.3747895453551	9.57930650816985	1.08304181899878	Control	na
463	9.79401614546272	9.50749140456739	1.03013673415026	Control	na
464	10.5912979306664	9.96881076755199	1.06244347270996	Control	na
465	10.1259816538547	9.01680828768655	1.12301174992074	Control	na
466	11.5779433101099	11.3901528306066	1.01648709041012	Control	na
467	9.75089453276262	9.14462510634616	1.06629789842295	Control	na
468	9.74479348182909	9.80563103125514	0.993795651780886	Control	na
469	10.1839950800181	9.68909644204911	1.05107789368483	Control	na
470	9.59474260764413	10.0027587690899	0.959209636974688	Control	na
471	9.3506276318285	9.08681560492918	1.02903239576648	Control	na
472	10.5236893623573	9.43480751096692	1.1154111358525	Control	na
473	9.64248678313964	8.56323059898712	1.12603376397223	Control	na
474	10.4084889698433	9.22809475688183	1.12791310059763	Control	na
475	8.32090883154499	8.793053761332	0.946304783002316	Control	na
476	10.6906178826944	10.0990452993281	1.05857707989543	Control	na
477	9.97650684406324	10.2832735989206	0.970168375672745	Control	na
478	9.46015688239233	9.13023591140757	1.03613498864499	Control	na
479	10.5673001558584	10.0005071083404	1.05667643064273	Control	na
480	9.68704143640941	9.11318998214324	1.06296932856558	Control	na
481	10.1555139782835	10.0145087273982	1.01408009666011	Control	na
482	8.98278827541784	9.63266264850083	0.932534295365973	Control	na
483	9.54019973554668	9.75940221100976	0.977539354283831	Control	na
484	10.3810670212533	9.74314466039765	1.0654739699646	Control	na
485	10.0947638915474	9.46628247312589	1.06639157665173	Control	na
486	10.3062554032448	9.58796498888268	1.07491583617535	Control	na
487	9.75296262523898	9.70422701916601	1.00502210077904	Control	na
488	10.2436619413451	9.08728249309823	1.12725250360877	Control	na
489	8.93910901304242	10.1828536582223	0.877858929635545	Control	na
490	10.4698758038063	9.95456275492341	1.05176651768336	Control	na
491	9.61731317775298	10.0056947174797	0.961183950670786	Control	na
492	10.2540601516277	9.96221352724425	1.02929535926783	Control	na
493	10.2939658740296	10.526313388483	0.977926981092194	Control	na
494	9.27912998955217	9.69137014953279	0.957463170468162	Control	na
495	10.5837503532294	10.0606013699249	1.05199977258501	Control	na
496	9.66676546670397	9.26127222772184	1.04378375119655	Control	na
497	10.6920923754276	9.52630360620646	1.12237577316574	Control	na
498	10.6638515943155	9.98854268224025	1.06760835224501	Control	na
499	9.37012721856801	9.61432887816473	0.974600238592698	Control	na
500	9.53911421097517	9.00157990007198	1.05971555181095	Control	na
501	9.72024425828757	9.95226803549184	0.976686341608081	Control	na
502	10.7802854895431	10.044339470784	1.07326972778048	Control	na
503	8.98759089115602	8.32668115028718	1.07937252897525	Control	na
504	10.6131080053213	10.1752251728746	1.04303421546032	Control	na
505	10.5712027600607	10.6311224760446	0.994363745115448	Control	na
506	9.59516235556303	9.45726389905645	1.01458122116274	Control	na
507	10.978274296068	10.3234038480515	1.06343551581005	Control	na
508	9.75823654210203	9.01565199733082	1.08236615000125	Control	na
509	11.005484202383	11.1811833223158	0.984286178406352	Control	na
510	9.72352443221147	9.16198842571976	1.0612897528789	Control	na
511	8.91858897991922	8.25228223960333	1.08074211726766	Control	na
512	9.62330173560891	9.14219131844601	1.05262528428957	Control	na
513	9.68062148822464	9.5119423655728	1.0177334046159	Control	na
514	10.1801205039694	9.74050936633408	1.04513225346867	Control	na
515	9.55675893522408	9.12217572334094	1.04764030260579	Control	na
516	9.49729500486332	9.9196603742915	0.95742138808272	Control	na
517	9.78467737335594	10.4739796530549	0.934189075926083	Control	na
518	9.41383945237927	9.56504494079161	0.98419186848067	Control	na
519	9.80402935117189	9.48646902322898	1.03347508194728	Control	na
520	9.87390084237288	8.94337927667264	1.10404585749006	Control	na
521	11.6787849753113	10.7812285534681	1.08325177575003	Control	na
522	10.4545769060109	9.86848460052752	1.05939030451059	Control	na
523	8.83157960398295	9.33157982783986	0.946418480784442	Control	na
524	10.568868163349	9.64037148286871	1.09631337154697	Control	na
525	9.22996998254057	9.51489943297817	0.970054391804706	Control	na
526	10.683108660896	10.231281191736	1.04416137731851	Control	na
527	9.55839201215345	10.2640437513475	0.931250123607338	Control	na
528	9.44534391667383	9.71402222615465	0.972341188518448	Control	na
529	10.2153873881883	10.0218267009233	1.01931391282661	Control	na
530	10.1071255145238	10.0971893872351	1.0009840488187	Control	na
531	9.62336575779026	9.66820955983262	0.995361726308802	Control	na
532	10.2786120716851	9.76124870015319	1.05300176108859	Control	na
533	11.0467488717487	10.6033667106923	1.04181522465023	Control	na
534	9.96823478389691	9.61499136300011	1.03673881832657	Control	na
535	9.91791354796646	9.2557627171305	1.07153930487116	Control	na
536	9.33474926261922	9.49497955295907	0.983124735609366	Control	na
537	10.1813262147716	9.78637909186221	1.0403568183086	Control	na
538	10.807564226467	10.1537926719167	1.06438693162985	Control	na
539	10.2032990557528	8.96275143947303	1.13841147159524	Control	na
540	9.67255793652523	10.2817446084491	0.940750651263667	Control	na
541	10.6287462601286	10.3747460825032	1.02448254401655	Control	na
542	9.17165970059255	7.93497641115798	1.15585216960388	Control	na
543	9.72659453951618	9.8010276665812	0.992405579333398	Control	na
544	9.81643811103294	9.25132854650482	1.06108415258278	Control	na
545	8.71516236811695	8.38237328924468	1.0397010568951	Control	na
546	11.9104403642457	10.9855288922842	1.08419362244917	Control	na
547	10.3592224521539	9.84874498538975	1.05183172754716	Control	na
548	9.91836685287237	9.5652144423111	1.03692049066868	Control	na
549	8.41468100812324	8.76931553645598	0.959559611367793	Control	na
550	8.84547750571556	8.01474582122966	1.10365040926007	Control	na
551	9.49705544107711	8.95783626484997	1.0601952480805	Control	na
552	10.7545785586903	10.7569565523327	0.999778934345334	Control	na
553	8.96737325923287	9.54998099200639	0.938993833258812	Control	na
554	9.96699563979847	9.61178653102566	1.03695557611753	Control	na
555	9.05372500313844	8.27232185276999	1.0944599550496	Control	na
556	10.895120818669	9.97226184873329	1.092542593038	Control	na
557	10.0423707421713	10.0324590473865	1.00098796264584	Control	na
558	11.5161727755251	11.8285094099562	0.973594590526496	Control	na
559	10.1951014844267	10.0853795075879	1.01087931066513	Control	na
560	9.07509402285921	8.8409446813228	1.02648465180775	Control	na
561	8.19445646684671	9.45267161629307	0.866893170468586	Control	na
562	8.93916779658285	8.51806691098551	1.04943620307258	Control	na
563	10.6549134432084	11.1100264819434	0.959035827729599	Control	na
564	10.210890470694	10.2784494582205	0.993427122660759	Control	na
565	9.78499956248484	9.10971053349201	1.07412848372186	Control	na
566	9.12095839679838	8.54479446673535	1.06742864703253	Control	na
567	9.52905567804667	9.17134695806364	1.03900285548226	Control	na
568	8.77439504125411	8.32117499188299	1.05446587168437	Control	na
569	8.59086770258412	8.68159333084346	0.989549656980935	Control	na
570	10.9745938399817	11.4546437306461	0.958091242123917	Control	na
571	9.20810752243124	9.13261025704134	1.00826677841986	Control	na
572	9.69799616602105	8.95494654939515	1.08297644352507	Control	na
573	9.41213580869146	8.81590199633385	1.06763162891393	Control	na
574	8.09558690799772	8.48817354314976	0.953748985791075	Control	na
575	9.83783289167777	9.399410383578	1.04664361807904	Control	na
576	9.54366600252754	9.18437700650122	1.03911958271878	Control	na
577	9.48856521770193	8.37634682434205	1.13278084309113	Control	na
578	10.0434784825704	9.18645598775786	1.09329196111696	Control	na
579	8.71314590249026	8.73203510893955	0.997836792200944	Control	na
580	9.20954109441674	9.14170866526293	1.00742010401311	Control	na
581	9.01254074001081	8.9133561910301	1.01112763215729	Control	na
582	9.3118141485244	9.07029808313216	1.02662713652613	Control	na
583	10.0522555688869	9.1494067252392	1.09867840295668	Control	na
584	9.33058977041938	9.17361967717489	1.01711103127973	Control	na
585	8.7287878523304	7.90693868464174	1.10394024798561	Control	na
586	10.4747199465265	10.0427674383398	1.04301130249593	Control	na
587	10.0351427478859	9.43075569485947	1.06408681049345	Control	na
588	10.1486418153196	9.29717995054368	1.09158280998165	Control	na
589	10.5155224468408	10.4247961491385	1.00870293254701	Control	na
590	9.77789965727099	10.2900534158884	0.950228270163626	Control	na
591	9.77789965727099	10.2900534158884	0.950228270163626	Control	na
592	9.58593899494174	10.4624204732526	0.91622574522295	Control	na
593	9.75412587877914	9.77619941866727	0.997742114400205	Control	na
594	10.2882431936607	10.7364949508602	0.958249711917055	Control	na
595	9.42855907920798	9.59311843232831	0.982846104290158	Control	na
596	10.2644660584918	10.0969259438436	1.01659318049672	Control	na
597	9.05352409677193	9.25841763476793	0.977869486333543	Control	na
598	10.7925869689479	10.3769827184491	1.04005058712875	Control	na
599	9.58189539431072	9.73226411098006	0.984549461979799	Control	na
600	9.26760368029209	9.24235479534134	1.00273186709555	Control	na
601	9.78954179576677	8.42874121163669	1.16144766459924	Control	na
602	9.29129964954012	9.04639556274022	1.02707200730958	Control	na
603	11.0673066234811	10.6579793473006	1.038405711143	Control	na
604	8.48737781513588	9.06302289886359	0.936484207294689	Control	na
605	7.35089499419162	7.1568718542284	1.02711004806501	Control	na
606	10.4455942913412	10.189663976009	1.02511665899237	Control	na
607	9.07911672964482	8.33017741944288	1.08990676578555	Control	na
608	9.3328869169596	8.58127214987766	1.08758780212939	Control	na
609	8.67616160599772	8.91734820842035	0.972953102560817	Control	na
610	9.45203939317207	10.0361049111539	0.941803565910049	Control	na
611	8.79295293395412	8.56229203986401	1.02693915285956	Control	na
612	7.95662009512251	8.80028840406118	0.904131743165447	Control	na
613	10.7132404335945	9.02398161876669	1.18719661521858	Control	na
614	9.23597351833222	9.48170661193602	0.974083453152362	Control	na
615	8.72036739949672	9.13759829996295	0.954339106757634	Control	na
616	10.4764930773416	11.2585424794929	0.930537242846861	Control	na
617	9.33657796754234	9.07247832708788	1.02910997755331	Control	na
618	8.91874400135231	8.09645689554959	1.10156135163947	Control	na
619	8.8821906079456	9.0845134420961	0.977728819992387	Control	na
620	9.10602632821895	9.01537044663306	1.01005570232777	Control	na
621	9.90146730289296	9.82255489828305	1.00803379624009	Control	na
622	8.63734941083314	8.59167941693574	1.00531560730809	Control	na
623	8.60903464616647	8.18012299100804	1.05243339930584	Control	na
624	9.07351767681405	8.60661988899519	1.05424868227489	Control	na
625	10.0201604664871	9.74394575188154	1.02834731654291	Control	na
626	8.66758703845626	8.4221026206481	1.02914764030615	Control	na
627	9.06901467791518	9.55341234541667	0.949295848437455	Control	na
628	10.1649697604572	8.83267802366124	1.15083666960655	Control	na
629	8.60879076541785	9.17044838438213	0.938753527044455	Control	na
630	9.18001604447574	9.10635878956005	1.00808855181504	Control	na
631	8.63195550072951	9.66402232472053	0.893205252501228	Control	na
632	8.9547139588734	8.94453930791567	1.00113752655195	Control	na
633	8.8237907505945	9.05617164256591	0.974340052160764	Control	na
634	9.42304235499246	9.75744334892514	0.965728625627172	Control	na
635	9.47382749089968	9.06534881182528	1.04505934493569	Control	na
636	9.30363007911877	9.50505329484698	0.978808828369494	Control	na
637	9.10108273531935	9.00809802494281	1.01032234663955	Control	na
638	9.69607034293503	9.33068163691929	1.03915991566682	Control	na
639	9.21957028897147	9.29620271067019	0.991756588783207	Control	na
640	9.92379246047904	10.036352220883	0.988784793725177	Control	na
641	9.76415504010918	9.05297825039469	1.07855721841412	Control	na
642	10.1000972384841	9.27008036641994	1.08953718190738	Control	na
643	9.5406317796541	9.3518116046015	1.02019075907813	Control	na
644	8.89972548064861	8.97792956247966	0.991289296570349	Control	na
645	8.79941115061528	9.19394664971303	0.957087471340715	Control	na
646	9.09168661289734	9.32531220189405	0.974947156305473	Control	na
647	8.18294053728157	8.49588699761416	0.963164945529469	Control	na
648	8.84736120425065	9.09077670057146	0.973223905466129	Control	na
649	9.97086803061453	9.89051813252745	1.00812393213484	Control	na
650	9.60322018214445	9.70312666156729	0.989703681822628	Control	na
651	8.39396527566024	8.92367214584192	0.94064025868224	Control	na
652	9.28349817767003	9.19825103196849	1.00926775594678	Control	na
653	9.50903862636649	9.40347650938397	1.01122586065666	Control	na
654	9.2996110007149	9.15698811194196	1.01557530566049	Control	na
655	10.2051456626105	10.3002495887283	0.990766832852101	Control	na
656	9.42571944713657	9.06071484329635	1.04028430539454	Control	na
657	8.72728062716719	8.9350412584058	0.976747658434911	Control	na
658	9.21519078927037	8.89799969817319	1.03564746031204	Control	na
659	9.15160263364174	9.71007112608125	0.942485643494468	Control	na
660	9.36367922566716	9.48778377163806	0.986919543176996	Control	na
661	10.2090024529699	9.26634617046017	1.10172901650435	Control	na
662	9.24136829479348	8.80421816120507	1.04965235135979	Control	na
663	9.71816295074878	9.50933757779455	1.02196003362441	Control	na
664	8.90332453856124	8.44450142831076	1.05433394903721	Control	na
665	9.21161578677957	8.97166712612208	1.0267451586516	Control	na
666	8.88041615786437	8.85976771080383	1.00233058560163	Control	na
667	10.7003096616444	10.3059705209844	1.03826317374546	Control	na
668	9.42321047555007	9.5594344530062	0.985749786964303	Control	na
669	9.88967278763918	9.35757839513965	1.05686240286011	Control	na
670	8.84784974916524	8.61834144982907	1.02663021657615	Control	na
671	9.48130499690109	9.73110855192496	0.974329383575271	Control	na
672	8.01644060426274	8.60093129303726	0.932043325442248	Control	na
673	9.69919242703513	9.27441076931784	1.0458014711967	Control	na
674	8.76970232639044	9.02102992554687	0.972139810949448	Control	na
675	8.7354646362286	9.10860286198679	0.959034526873993	Control	na
676	9.19276130601518	9.72388616130114	0.945379363098705	Control	na
677	9.76610150279103	9.05195117360108	1.07889462895831	Control	na
678	11.7476727146029	10.9253467361766	1.07526772360491	Control	na
679	9.03234057429581	9.42013076381828	0.958833884661991	Control	na
680	9.0122138779628	10.178590162531	0.885408856635001	Control	na
681	8.08952992977953	9.21270307764107	0.878084299646273	Control	na
682	9.78028713018949	9.58191233677463	1.02070304824784	Control	na
683	8.47559158599798	9.5354561882532	0.88885014189873	Control	na
684	9.02115766132118	9.14204321982645	0.98677696488646	Control	na
685	9.09086136779196	8.7919247429804	1.03400127202524	Control	na
686	10.5705103673464	10.9249906031111	0.967553268589195	Control	na
687	8.41849357023565	8.5632344130223	0.983097409716294	Control	na
688	8.62064872062988	8.37394830662199	1.02946046535931	Control	na
689	5.39994351515494	5.82738208601582	0.926649983723115	Control	na
690	10.2665757419289	9.84986012322921	1.04230675496771	Control	na
691	8.93885621652199	9.0755807629837	0.984934898379247	Control	na
692	9.53961442912189	8.77523165736764	1.0871068481836	Control	na
693	8.33108712400575	8.43846336299884	0.987275380081176	Control	na
694	9.49871958747113	8.98239755581722	1.05748153858092	Control	na
695	7.27865388361355	8.17848559216886	0.889975754262265	Control	na
696	8.99664860701806	8.85075255077407	1.01648402838143	Control	na
697	7.53532981691593	8.74416446006052	0.861755271339416	Control	na
698	10.2843498700128	9.758093266365	1.05393026990854	Control	na
699	7.93765041444881	9.20848555809093	0.861993035051729	Control	na
700	9.28810012386594	8.88983246805215	1.04480035560232	Control	na
701	9.95779419495174	9.83664214902585	1.01231640270027	Control	na
702	10.1224009456327	9.92191530088167	1.02020634511295	Control	na
703	8.91213486689028	9.21630934660642	0.966996064446541	Control	na
704	8.26232979285721	9.16827347311878	0.901187101048219	Control	na
705	8.28780932539885	8.16776936795552	1.01469678587085	Control	na
706	10.2279528136823	10.3218041079546	0.990907471863373	Control	na
707	9.24654822632926	9.0629096068913	1.02026265596849	Control	na
708	9.48246513730283	9.33850686997249	1.01541555511334	Control	na
709	8.96037269760474	9.52632708355881	0.940590494007829	Control	na
710	9.52336984528576	10.0250703334083	0.949955414631794	Control	na
711	8.9539228704959	9.16587928704194	0.976875495529852	Control	na
712	10.9112196931011	10.0894902059946	1.0814441037485	Control	na
713	9.75181349321069	10.5994200851254	0.92003273904539	Control	na
714	8.81733545718979	8.81069694134059	1.00075346092294	Control	na
715	9.28091920699993	9.21884169849599	1.00673376445048	Control	na
716	10.5283271245701	10.2667748304604	1.02547560440634	Control	na
717	9.88761513175989	8.97582217978153	1.10158322365523	Control	na
718	8.3783555540507	8.4840454618215	0.987542510439576	Control	na
719	9.64886086444705	9.47071987467538	1.01880965672399	Control	na
720	8.29840629842172	8.5877175199653	0.96631104587791	Control	na
721	10.5241205002136	10.7600878503789	0.97807012791657	Control	na
722	8.56762149864196	8.68074278462925	0.986968708923435	Control	na
723	8.04856316179805	9.74307563800822	0.826080332415793	Control	na
724	10.0845293866491	10.2375087481727	0.985056973792487	Control	na
725	9.53158810203333	9.86305414478846	0.966393164035273	Control	na
726	9.43804744611593	9.18002848052637	1.02810655393247	Control	na
727	9.89953064013899	9.49043976537922	1.04310557622968	Control	na
728	10.6418891774499	10.3444734594564	1.02875117029003	Control	na
729	8.63857347935522	8.5409339398919	1.01143195113678	Control	na
730	9.95485206401812	9.50626988902213	1.04718803276499	Control	na
731	9.37950616772794	9.48840253502973	0.988523213797079	Control	na
732	8.90975210668078	9.24562163073145	0.963672586066655	Control	na
733	9.32512552866649	9.03823313473178	1.03174208826637	Control	na
734	8.3846542578162	8.42811307169674	0.994843589127145	Control	na
735	9.67389910815806	9.22488439136231	1.04867429202865	Control	na
736	10.6841963288914	10.1217536604686	1.05556770963706	Control	na
737	9.46138326441063	9.14849437742586	1.03420113453388	Control	na
738	8.57924804445118	9.51114975796535	0.902020077779375	Control	na
739	9.5726509675097	10.0357476111286	0.953855291946027	Control	na
740	9.13773148844183	9.19034571243351	0.994275054972035	Control	na
741	9.19254927079371	9.44964390629375	0.972793193262149	Control	na
742	9.50231866620422	9.61354638624793	0.988430105231216	Control	na
743	9.73046164572285	9.51405122857873	1.02274640023947	Control	na
744	10.1408681058272	9.69560066410925	1.04592468864422	Control	na
745	9.33358473981217	8.80072521326371	1.06054722919259	Control	na
746	9.18229005842701	8.60074549796208	1.06761559920622	Control	na
747	9.1417495310484	8.89946870857443	1.02722418948903	Control	na
748	9.75504612310621	10.2313291987585	0.9534485630948	Control	na
749	8.43204908680655	8.81989167152537	0.956026377742149	Control	na
750	10.0292320031346	10.5771549921265	0.948197507798672	Control	na
751	10.704941110376	9.95363482988431	1.07548059511246	Control	na
752	9.3617223096268	9.16433878506688	1.02153821777972	Control	na
753	10.4445283458662	10.0003944330013	1.04441163954486	Control	na
754	9.47263398314547	9.36508446314462	1.01148409503663	Control	na
755	9.52511554475275	8.61614814161661	1.10549579559174	Control	na
756	10.5274183587285	9.96444773013393	1.05649792580998	Control	na
757	9.45552244360369	9.41593819801927	1.00420396191563	Control	na
758	9.07189403384617	8.7749813821469	1.03383627141402	Control	na
759	9.98219502445954	10.3068363886808	0.968502326807302	Control	na
760	9.09845061442012	9.54449118210464	0.953267224079916	Control	na
761	9.56328971539938	9.06614840433753	1.0548348966827	Control	na
762	8.58368078829077	9.14854776185165	0.938256104874228	Control	na
763	8.69140853778396	8.44012998628703	1.02977188170149	Control	na
764	9.18311924346796	9.24463022741576	0.993346301319291	Control	na
765	9.60472741680824	9.45589843088624	1.01573927501546	Control	na
766	8.62909064420486	8.57671485725425	1.00610674224599	Control	na
767	9.31673859564778	8.96625164214751	1.03908957360205	Control	na
768	9.73666744395524	9.22749080013499	1.05518040113492	Control	na
769	9.29758808481967	8.9134160332853	1.04310042862352	Control	na
770	10.1441228679619	9.80105677638958	1.03500296951638	Control	na
771	11.8343564831238	11.694161973869	1.01198841862872	Control	na
772	9.09358922498073	9.09258009605014	1.00011098378237	Control	na
773	8.92667848808131	8.9367174322535	0.998876663131817	Control	na
774	9.30943542574167	9.18177592299959	1.01390357419008	Control	na
775	9.30943542574167	9.18177592299959	1.01390357419008	Control	na
776	9.39137678818163	9.39092773032468	1.00004781826352	Control	na
777	9.56133950316625	9.61591465372178	0.994324497198568	Control	na
778	9.26808110638278	8.29803506572457	1.11690069190778	Control	na
779	9.6661955925288	9.05286688323218	1.06774966617842	Control	na
780	9.23146841009099	8.61802570138079	1.07118135057452	Control	na
781	9.70062871268374	9.52570480459879	1.01836335595876	Control	na
782	9.56293498058472	9.34005926754302	1.02386234462304	Control	na
783	8.82611942827453	10.079791423935	0.875625204636323	Control	na
784	10.1358503427235	11.0503928599799	0.917238913688898	Control	na
785	8.90993507428281	9.05599005029346	0.983872003480622	Control	na
786	8.80677837291273	9.46654963264351	0.930304991223445	Control	na
787	10.4682065478175	9.7540807700469	1.07321302689676	Control	na
788	9.64373175196099	9.7604737952099	0.98803930570397	Control	na
789	9.40735275114004	9.35974516854992	1.00508641867196	Control	na
790	9.07595506675024	8.97206938080784	1.01157878762782	Control	na
791	9.47754781591381	9.13861739112885	1.03708771363094	Control	na
792	5.95637731895633	4.81072071623617	1.23814656270807	Control	na
793	11.0089887832273	11.0099125738994	0.999916094640537	Control	na
794	8.85907193160199	8.74380441511524	1.01318276473425	Control	na
795	9.98219502445954	9.95098594415036	1.00313628021227	Control	na
796	7.95325359681938	7.99764242423975	0.994449760933818	Control	na
797	8.87406227793548	9.13269507466221	0.971680561475848	Control	na
798	9.77877530384322	9.59792590975268	1.01884254950403	Control	na
799	9.15952575479603	9.50999861462319	0.96314690737302	Control	na
800	9.70934750689832	9.34087155011664	1.03944770622363	Control	na
801	10.2016216099709	8.88795777072014	1.14780266436215	Control	na
802	8.82013427647852	9.31673633331181	0.946697852223455	Control	na
803	9.21555726690978	9.24675959682127	0.996625593043188	Control	na
804	8.31512238407175	9.05144823711619	0.918651045252065	Control	na
805	8.05170380513224	9.63236274383169	0.835901223745788	Control	na
806	9.24861310523084	9.49234793600453	0.974323019718947	Control	na
807	9.13865066588866	9.41454571569449	0.970694810122819	Control	na
808	9.31166885675639	8.98271983583303	1.03662020267082	Control	na
809	9.46875028593715	9.21707073108575	1.02730580703939	Control	na
810	10.3501657073743	11.2495757049172	0.920049429317613	Control	na
811	10.1923914569132	9.75986987901639	1.04431632626852	Control	na
812	5.96087307998141	6.2563860948998	0.95276617995822	Control	na
813	9.92355627781852	9.50465614156241	1.0440731500453	Control	na
814	9.64977890255467	8.90043514217219	1.0841918117949	Control	na
815	8.91942947336728	8.73016441308357	1.02167943824747	Control	na
816	9.43177963871687	9.02663132939	1.04488366640252	Control	na
817	8.36298704815785	8.54331414313335	0.978892606317135	Control	na
818	8.28714442300017	8.9368764056162	0.927297642584861	Control	na
819	9.72556394384865	9.22580994062354	1.05416911972407	Control	na
820	10.576096930693	9.64333311800992	1.09672628760911	Control	na
821	9.88223646995668	9.55891810856436	1.03382374006349	Control	na
822	11.5256627225906	11.4367791994091	1.00777172678004	Control	na
823	9.62636612396718	9.03845264366785	1.06504581076842	Control	na
824	10.8319643042985	10.3117937177536	1.0504442389736	Control	na
825	10.063691679685	9.10537951069401	1.10524681237784	Control	na
826	9.09243474446948	9.46348963373721	0.960790902338507	Control	na
827	9.02292536239983	8.62688808376517	1.04590731614798	Control	na
828	9.74445882256937	9.15385092614299	1.06452015672875	Control	na
829	8.62612880707192	9.32533469101408	0.925020826907594	Control	na
830	11.088503380997	9.11338535438275	1.21672714911198	Control	na
831	10.2286503662553	9.70865111152053	1.05356040182737	Control	na
832	8.95343113009281	9.34841833982385	0.957748231265131	Control	na
833	9.74285844845993	9.38709107934039	1.03789963963411	Control	na
834	10.4035766312267	9.34272140168816	1.11354884555873	Control	na
835	9.76281719023455	9.346633398759	1.04452766827581	Control	na
836	10.3472448679374	9.95808430723983	1.03907986201871	Control	na
837	10.5382471431863	9.97712247795015	1.05624113229804	Control	na
838	9.1581880516787	9.29136181784884	0.985666927111341	Control	na
839	11.0140553513014	9.92919330093012	1.10925983788327	Control	na
840	9.63185185355382	8.47963477484052	1.13588050774686	Control	na
841	10.6090678994382	9.95124828281402	1.06610423114055	Control	na
842	9.31547792485527	9.9442991759891	0.936765654370884	Control	na
843	10.6833192412886	10.2112921169376	1.04622599362994	Control	na
844	11.3610171256651	11.2047117390336	1.0139499694657	Control	na
845	11.2261351880175	10.4968937130302	1.06947212146028	Control	na
846	10.3562758868552	9.59455228168295	1.07939126108328	Control	na
847	8.65323202931082	8.64418075964618	1.00104709398338	Control	na
848	9.75038877114739	8.74260249322586	1.11527302982177	Control	na
849	8.97206650795775	8.47433057923373	1.05873454240075	Control	na
850	9.63364916755724	9.32522898910165	1.03307373779411	Control	na
851	8.72305336594622	8.59916899321943	1.01440655170569	Control	na
852	9.78704713366166	8.86761234367218	1.10368459449466	Control	na
853	9.59483589551397	9.44601631225718	1.01575474552841	Control	na
854	10.8617382986137	10.0925457415436	1.07621392825637	Control	na
855	10.549014511762	9.66369507369311	1.09161293183587	Control	na
856	9.85564872317164	10.3199994559236	0.95500477158597	Control	na
857	9.64915376589079	9.34903126536331	1.03210198918035	Control	na
858	9.86881792579953	9.6724942926603	1.02029710508986	Control	na
859	9.14434978918867	8.58806621393357	1.06477402029721	Dominant	n.4G>A
860	9.69261375825541	8.74488091768839	1.10837572855338	Control	na
861	9.35729907096898	9.01480160235136	1.03799279049339	Control	na
862	8.86869602409993	8.90464666289106	0.995962710239705	Control	na
863	10.0340010650221	8.71838217720339	1.15090172248457	Control	na
864	10.3406401518057	9.59426301278305	1.07779410862807	Control	na
865	8.97391257079685	9.52759820299194	0.941886126975713	Control	na
866	11.6906571638708	11.9873279725038	0.975251297927822	Control	na
867	7.06483974939221	6.91290130875324	1.02197896857671	Control	na
868	9.77958968730474	9.41639220740063	1.03857076807173	Control	na
869	9.39091698560162	8.56315431616595	1.09666562564136	Control	na
870	9.90928858489633	9.40124219859498	1.05404034653817	Control	na
871	8.2141150888934	8.36991572909784	0.981385638129807	Control	na
872	8.89853488133275	8.59997605166759	1.03471623965828	Control	na
873	10.1343493059746	9.65526058385331	1.04961945024275	Control	na
874	8.67849098659634	7.65466466735122	1.13375194913658	Control	na
875	7.83224445354975	9.37872185646122	0.835107872204776	Control	na
876	9.67817580640946	8.86224990085151	1.09206758043232	Control	na
877	10.06759569694	10.5857043210912	0.951055819392305	Control	na
878	11.1271818510677	11.7913094302699	0.94367652014141	Control	na
879	9.785508049673	9.19517286177887	1.06420055356957	Control	na
880	8.92469969587959	8.57751191279223	1.04047651424064	Control	na
881	8.84946140014352	8.13274133671738	1.08812773378028	Control	na
882	9.02593683938877	8.98299642586746	1.00478018820064	Control	na
883	9.0825988152616	8.6435964812929	1.05078931379071	Control	na
884	10.0383566126179	9.2185002720449	1.08893597834555	Control	na
885	9.70277353883295	10.6715941385146	0.909215006951478	Control	na
886	9.48826594775622	9.78327165641154	0.969845904415626	Control	na
887	8.85265746586414	9.17376207169304	0.964997500118331	Control	na
888	9.57161993220548	9.8264023037355	0.974071652711271	Control	na
889	8.46937319456667	9.12165006788669	0.928491350965502	Control	na
890	9.74835724035575	9.48815948106035	1.02742341755688	Control	na
891	8.75113897647055	8.12971060960273	1.07643917437034	Control	na
892	8.60680862969395	8.37482214163481	1.02770046744107	Control	na
893	8.67537489917399	8.87992014542159	0.976965418281035	Control	na
894	9.88874629255547	9.16574616013432	1.07888066282762	Control	na
895	9.42912633553387	9.25455625190949	1.01886315009305	Control	na
896	8.96030028994822	9.08053508874575	0.986759062365548	Control	na
897	11.028147807369	10.243650041897	1.07658381165536	Control	na
898	10.5169803514963	10.465535795679	1.00491561605842	Control	na
899	8.12120194429385	7.86013099782613	1.03321457957125	Control	na
900	9.72285704293081	9.39747570056966	1.0346243345265	Control	na
901	9.16135362518027	9.0225398164141	1.01538522540113	Control	na
902	8.26868702275154	7.65389838296372	1.0803235957713	Control	na
903	8.66674239206058	8.7222303377068	0.993638330622118	Control	na
904	10.2173397868235	9.52051457491162	1.07319196944965	Control	na
905	9.53402657454594	9.41515654488563	1.01262539067658	Control	na
906	8.1881734084061	8.0638911752128	1.01541219127254	Control	na
907	10.0045435264047	10.0614251998863	0.994346559026032	Control	na
908	9.73411684204791	9.45502303030897	1.02951804674026	Control	na
909	10.3182829430269	9.6257764107436	1.07194292727498	Control	na
910	9.41344810978524	9.46157971622296	0.994912941825646	Control	na
911	9.74925267331336	8.51604667408577	1.14480968064445	Control	na
912	10.1457029262815	9.42493887925638	1.07647413487333	Control	na
913	9.27984501445645	8.84315475948087	1.0493817270932	Control	na
914	10.1768837227259	10.2140154914108	0.996364625771694	Control	na
915	10.2764152418927	9.63619863638509	1.06643870987572	Control	na
916	9.95442171387782	8.93596943358317	1.1139722206823	Control	na
917	8.53316617865831	8.06255888486675	1.05836947060007	Control	na
918	9.74793280553672	8.96087076379617	1.08783320979479	Control	na
919	13.7273887030401	12.8852197172275	1.06535930347285	Control	na
920	10.2504879220496	10.0117164585808	1.02384920352635	Control	na
921	9.87555278138706	9.30655845621261	1.06113906959824	Control	na
922	11.2046078224704	10.0020555025382	1.12023051857961	Control	na
923	9.76207635763823	9.04305189808669	1.079511260983	Control	na
924	10.5134019166757	10.2700967232019	1.02369064284703	Control	na
925	10.3988932970001	9.97256342592999	1.04275027922726	Control	na
926	9.64572867427749	8.74235323001482	1.10333321252236	Control	na
927	10.5249040572861	9.2796546852951	1.13419134808586	Control	na
928	10.4186116283161	9.88921950313677	1.05353224539221	Control	na
929	9.84783879003568	9.04005404788662	1.08935618502612	Control	na
930	9.36761350401848	9.24024992186742	1.01378356464684	Control	na
931	11.2801733892767	10.0525680508042	1.12211858027406	Control	na
932	10.3969258200233	8.69322906142332	1.1959797385485	Control	na
933	9.28043673132415	8.56871238916117	1.08306082755949	Control	na
934	11.2378552640717	10.7722733299061	1.04322039739495	Control	na
935	10.9618837399435	9.91280702244272	1.1058304388581	Control	na
936	9.33356014282285	9.52956329940936	0.97943209458521	Control	na
937	10.401530209584	9.48383189667187	1.09676450646854	Control	na
938	9.646569510077	9.33540598752763	1.03333154690488	Control	na
939	10.6540273190965	9.79036641831813	1.08821538069938	Control	na
940	9.290921977062	9.57054072577286	0.97078339074846	Control	na
941	9.57752135393908	9.15031087958529	1.04668808305813	Control	na
942	9.85832763558582	9.5644505758926	1.03072597399729	Control	na
943	10.3931008167274	10.2376999396504	1.01517927639929	Control	na
944	9.92360232904467	9.3395360489721	1.06253696939655	Control	na
945	9.65367988154127	9.41951993073591	1.02485901113084	Control	na
946	10.878257873261	9.63855718940461	1.12861890628393	Control	na
947	10.3755173535464	9.93773279397796	1.04405276018628	Control	na
948	9.6393696527138	8.99315918327155	1.07185578018504	Control	na
949	10.8474723940768	10.4183586348844	1.04118823072145	Control	na
950	9.18110752144204	9.57949508466442	0.958412467494226	Control	na
951	10.5835717337984	9.48033379709916	1.11637121227069	Control	na
952	10.2907906896907	9.91472446196048	1.03793007351572	Control	na
953	9.37597123303758	8.21785109681113	1.1409273692822	Control	na
954	11.6051831702887	11.7901977838644	0.984307759974225	Control	na
955	10.5695518510836	10.1265883299271	1.04374262157448	Control	na
956	10.3104423745438	9.59086770258412	1.07502706681752	Control	na
957	9.34666885332501	8.86846145007919	1.0539222508817	Control	na
958	10.4997861056634	9.28486804537621	1.1308492543297	Control	na
959	9.91847568449076	9.23670307578133	1.0738112509535	Control	na
960	10.6053961764031	9.98994791170655	1.06160675412284	Control	na
961	10.9207250197512	10.4697028608722	1.04307879267181	Control	na
962	9.78985475151865	9.01411813495192	1.08605795985287	Control	na
963	9.58158663011713	9.53008830435764	1.00540376165622	Control	na
964	10.1513464050573	10.0020977082002	1.01492173954017	Control	na
965	11.3300709509993	10.5557682331135	1.07335351637001	Control	na
966	10.2694189297411	10.0221874648763	1.0246684135306	Control	na
967	10.1857055212539	9.14457667472868	1.11385205500025	Control	na
968	9.61796144178045	8.61399199837864	1.11655100719745	Control	na
969	9.05231807068517	8.95888036573871	1.0104296185608	Control	na
970	11.2250929327932	10.3808722773837	1.08132463562323	Control	na
971	10.0576533399639	9.42524108466579	1.06709772722175	Control	na
972	11.9379070994389	11.6156342344593	1.02774474974629	Control	na
973	10.0834394365949	9.20705093633827	1.0951866679479	Control	na
974	10.2839102003361	10.0414948885814	1.02414135688407	Control	na
975	10.4131307270312	9.8985379044025	1.05198675073011	Control	na
976	10.3518999218297	9.86867442019264	1.04896559366153	Control	na
977	9.78059553857291	9.22412470816092	1.06032776529134	Control	na
978	9.45027099281939	8.85895386433205	1.06674796342129	Control	na
979	10.3885555039826	9.92322644865496	1.04689291912619	Control	na
980	9.94012416215452	9.25544172118229	1.07397620357819	Control	na
981	8.82494283421106	8.9198346427746	0.989361707658963	Control	na
982	9.45369453061435	9.03683023284796	1.04612948202248	Control	na
983	9.48825188656746	9.4839145058092	1.00045734076953	Control	na
984	10.1254134704833	9.9212607677894	1.02057729430485	Control	na
985	11.6253526908376	11.3912274758411	1.02055311558768	Control	na
986	9.95766217454731	10.1047821908626	0.985440555418566	Control	na
987	10.5065753648826	9.77913822099992	1.07438663074836	Control	na
988	10.0543194135182	9.71744852093299	1.03466659914478	Control	na
989	10.1778181551199	9.59102297360112	1.0611817095146	Control	na
990	11.0211326704292	10.5038555454366	1.0492464050705	Control	na
991	8.7517783524831	7.43430295914211	1.17721572561431	Control	na
992	10.2548160458948	9.75672309843791	1.05105125383098	Control	na
993	9.3443136640532	8.19393925973434	1.14039332827031	Control	na
994	10.3216575642042	9.61686675300693	1.07328694774489	Control	na
995	8.68765212246533	8.46021013598182	1.02688372780673	Control	na
996	9.21009658622352	9.02064665035178	1.02100181319754	Control	na
997	9.85449285976413	9.00560490146226	1.09426218089626	Control	na
998	10.0856317908381	9.65528026458363	1.04457162448542	Control	na
999	9.38578045151052	9.66829467008611	0.970779312359014	Control	na
1000	8.20068285880791	8.98515314893651	0.912692607780264	Control	na
1001	9.83591302415813	9.51348482383078	1.03389170280902	Control	na
1002	9.83591302415813	9.51348482383078	1.03389170280902	Control	na
1003	10.1218960881243	9.63164635555789	1.05089988922647	Control	na
1004	9.38379715757911	9.29774397081039	1.00925527601522	Control	na
1005	8.67521256545592	8.71339338898875	0.995618145327735	Control	na
1006	4.67433635386996	9.60123780260989	0.486847263860015	Recessive	[n.189T>C | n.162dup] | [n.62T>G | n.43T>G]
1007	10.5555477716471	9.78078580022262	1.07921265093105	Control	na
1008	8.61674364040363	8.03888059005396	1.07188352207453	Control	na
1009	8.59500752943514	8.0618517859155	1.0661331611741	Control	na
1010	8.19811103423717	9.35002643797322	0.876800839935833	Dominant	n.35A>G
1011	9.01371348126369	8.96633817321799	1.00528368517119	Control	na
1012	10.6087076148297	10.0410978422988	1.05652865667136	Control	na
1013	9.28348197212649	8.79518574811095	1.0555185800505	Control	na
1014	9.95343113009281	8.75461697148026	1.13693507808713	Control	na
1015	8.98939449984473	9.15565058227978	0.981841150343065	Control	na
1016	9.35726607635396	8.64891837126238	1.0819001492077	Control	na
1017	8.02939766829425	8.5442110218202	0.939747116239145	Control	na
1018	9.85338909639698	9.6379416565047	1.02235409256155	Control	na
1019	8.91706172493027	9.05447408291102	0.984823816742697	Control	na
1020	9.41546925696094	8.61046015398436	1.09349199561699	Control	na
1021	9.18411165271712	8.83606613938136	1.03938919286543	Control	na
1022	9.71105776440265	8.49600688153084	1.14301434777709	Control	na
1023	9.47772184451046	9.76289357734056	0.970790244657386	Control	na
1024	8.61447060188754	10.1050180045509	0.852494334795635	Control	na
1025	9.12454785214084	8.80668494381735	1.03609336661313	Control	na
1026	10.0378489137096	9.95121767909453	1.00870559135663	Control	na
1027	9.26730169693708	8.75114902121642	1.05898113201698	Control	na
1028	10.9666640603327	10.3041459412029	1.06429626704728	Control	na
1029	9.30883501351452	8.56370346247255	1.0870104335475	Control	na
1030	10.0032930224854	9.96971747575735	1.00336775307924	Control	na
1031	9.27425001154075	9.0527473576887	1.02446800348006	Control	na
1032	10.4003244468386	9.65055635263177	1.07769169639658	Control	na
1033	10.0290939343017	9.098863762231	1.10223586113379	Control	na
1034	9.97211821838414	9.23262718304428	1.08009540737201	Control	na
1035	9.30950591230194	8.97593392542859	1.03716292807463	Control	na
1036	9.06530033742702	9.14170355695835	0.991642343349324	Control	na
1037	7.52970383990573	9.00875634274796	0.835820567615543	Control	na
1038	9.78280168769857	10.0775501158443	0.970751975950749	Control	na
1039	9.58068066601897	8.95921953589525	1.06936554324111	Control	na
1040	8.95058797278078	8.9479174144308	1.00029845585585	Control	na
1041	10.0717170910504	9.75669975097056	1.03228728444252	Control	na
1042	9.01308813789725	8.93383521224346	1.00887109777279	Control	na
1043	9.78019361036603	9.49240402048106	1.03031788251575	Control	na
1044	9.3948506480935	8.61195062921473	1.09090855865138	Control	na
1045	8.70961459909333	8.62636612396718	1.00965046856693	Control	na
1046	8.50433436723783	9.20882692453264	0.923498121631756	Control	na
1047	9.43899764021919	9.32718659096645	1.01198765009816	Control	na
1048	9.17898347839876	9.22934758172007	0.994543048370931	Control	na
1049	9.18989866802317	9.27634544645117	0.990680944459537	Control	na
1050	10.0621540996334	8.91685876469975	1.12844156952083	Control	na
1051	9.23219305210835	8.74950409947427	1.05516757831602	Control	na
1052	7.64506754491111	7.95923113004665	0.960528400293648	Control	na
1053	9.10785522562114	8.74523733212975	1.0414646143632	Control	na
1054	9.57483569057331	8.49893694205576	1.12659215568404	Control	na
1055	9.03239016886652	9.32640476783662	0.968475033382204	Control	na
1056	8.60739319908595	8.75815324398641	0.98278632027774	Control	na
1057	9.30310032964464	8.87018282989693	1.04880592745942	Control	na
1058	10.4125698468052	9.71836676393206	1.0714320728715	Control	na
1059	8.53878257544354	8.6569003200914	0.986355653839086	Control	na
1060	8.98378598395629	7.98705363331938	1.12479349662545	Control	na
1061	10.4753281226224	10.2839217723076	1.01861219431192	Control	na
1062	8.98550327652809	7.99437606719181	1.12397805669961	Control	na
1063	10.0105840503196	8.85004928269874	1.13113314181082	Control	na
1064	8.53750574589957	8.03131799520309	1.06302673496415	Control	na
1065	8.91494117271328	8.93474057841	0.997783997697195	Control	na
1066	9.96001062297588	9.72284850654147	1.02439224639516	Control	na
1067	9.13247916545464	9.43207832620799	0.96823614580035	Control	na
1068	9.59485641803584	8.93650838505966	1.07366949199945	Control	na
1069	8.96758076370886	9.22185775223586	0.972426706705019	Control	na
1070	10.2370067499594	9.78236433191132	1.04647571922516	Control	na
1071	8.79175222144758	9.06258586651126	0.970115191287237	Control	na
1072	9.30178424795944	8.61015744370411	1.08032684753762	Control	na
1073	10.5821419816588	9.79523933218006	1.08033521415791	Control	na
1074	9.51522674595618	8.63472394142632	1.10197231671826	Control	na
1075	9.29065708676749	9.04339645688817	1.02734156697189	Control	na
1076	9.11487712570454	8.97471571738136	1.0156173646873	Control	na
1077	7.98571672726675	7.58348899730485	1.05303993057877	Control	na
1078	9.69197202955014	8.63935156274337	1.12184021672947	Control	na
1079	8.9363523159982	9.39525349487892	0.951156062033787	Control	na
1080	9.35280927478724	10.2013275499855	0.916822759484921	Control	na
1081	9.64411404846785	8.96793518149276	1.07539961577449	Control	na
1082	10.0367780438415	9.80952055868286	1.02316703286354	Control	na
1083	9.00803918191914	8.87643406595861	1.01482634974615	Control	na
1084	9.09675994980349	9.32402524035356	0.975625839195878	Control	na
1085	10.1169676945117	10.5900255807346	0.95532986368952	Control	na
1086	8.91656024189383	7.79966369890296	1.14319803854466	Control	na
1087	10.184639832228	9.17133444695223	1.11048614475208	Control	na
1088	8.52724631280011	8.6267165513777	0.988469513518246	Control	na
1089	9.82219796041753	9.79565819358469	1.00270933982264	Control	na
1090	10.0398512285514	9.93915750963617	1.01013101148841	Control	na
1091	9.71217445142775	9.61890852205611	1.00969610316574	Control	na
1092	9.6911083842282	9.37170260223964	1.03408193746057	Control	na
1093	9.54558811388826	9.46698391619395	1.00830298206801	Control	na
1094	9.85669474432741	9.16734538198605	1.07519618096815	Control	na
1095	9.76633841389922	10.0822688173353	0.96866475104365	Control	na
1096	8.40813864267573	8.22063467654393	1.0228089403689	Control	na
1097	9.8580509517039	9.39224872137915	1.04959432444165	Control	na
1098	9.26541814209192	9.18180076467219	1.00910686036027	Control	na
1099	8.95629193102425	8.92118637023574	1.00393507761542	Control	na
1100	9.63056564554269	9.02140477017131	1.06752394897362	Control	na
1101	9.17111173101355	8.5704287759096	1.07008785333966	Control	na
1102	11.2332122136485	11.3041117082835	0.993727990622824	Control	na
1103	9.5122012028997	8.33983219172479	1.14057465236989	Control	na
1104	9.62109214475578	9.18998018368393	1.04691108712479	Control	na
1105	9.79599092313628	8.63627659182512	1.13428406547434	Control	na
1106	10.0184783959659	9.72860081064319	1.02979643126128	Control	na
1107	10.0771895806212	9.82997637345536	1.02514891163253	Control	na
1108	9.65230005110661	9.66864037886834	0.998309966332242	Control	na
1109	9.95817132955141	9.97653548402356	0.998159265358044	Control	na
1110	9.63342031163114	9.06926178188567	1.06220556240556	Control	na
1111	9.17542978887867	8.47762066764836	1.08231190667604	Control	na
1112	10.0761876208894	10.4909912294027	0.960460970804101	Control	na
1113	9.31793261386359	9.53393705500093	0.977343626259413	Control	na
1114	9.83329966873474	9.85079473595887	0.998223994338216	Control	na
1115	9.73415580352021	9.22278041548115	1.05544698724266	Control	na
1116	10.9820452470701	10.7923266706747	1.01757902463339	Control	na
1117	9.86642739116885	8.82105963124561	1.11850818423451	Control	na
1118	10.724735526816	9.2703887773751	1.15688088001124	Control	na
1119	7.66955832111083	6.81048166431633	1.12614036703096	Control	na
1120	9.11159214707474	8.58754501652256	1.06102409123258	Control	na
1121	10.0720521916128	9.484246909401	1.06197701175716	Control	na
1122	9.5663318919881	8.45001936583855	1.13210768849389	Control	na
1123	8.992088609014	8.69308615320702	1.03439543224781	Control	na
1124	9.34413831261945	8.79420464553366	1.06253364451384	Control	na
1125	13.0913841439536	12.8696709494133	1.01722757290468	Control	na
1126	9.23941713683198	9.3292895684498	0.990366637142259	Control	na
1127	10.8786946924666	11.0078612372215	0.988265972656141	Control	na
1128	10.0927571409199	9.33758845426999	1.08087405975839	Control	na
1129	8.55739094274715	8.89395370610816	0.962158251045329	Control	na
1130	9.5976354544835	9.2488170592785	1.03771491996969	Control	na
1131	8.2693978896762	8.03303749716296	1.02942353905316	Control	na
1132	10.3228407615999	10.3900614488384	0.993530289732214	Control	na
1133	9.67770731086147	9.14271975339368	1.05851514340349	Control	na
1134	9.20463960950791	8.70382399814235	1.05753972179038	Control	na
1135	9.82330832083373	9.11699627582477	1.07747201201364	Control	na
1136	9.31195261612273	8.65446776395919	1.07597057035692	Control	na
1137	10.0965043343309	10.0908005137295	1.00056524956506	Control	na
1138	10.5533893047216	10.420612928642	1.01274170502147	Control	na
1139	10.2645012451745	9.94424645875252	1.03220503310637	Control	na
1140	10.1597956689703	10.0265649384246	1.01328777416431	Control	na
1141	9.3671919408641	10.0124988387583	0.935549865394617	Control	na
1142	10.4589192069676	9.86159873923841	1.06057034802608	Control	na
1143	9.09965814714998	8.12230516573648	1.12032950762998	Control	na
1144	9.85629634949996	9.54731100687149	1.03236359875635	Control	na
1145	10.4043752269277	9.65929845099392	1.07713570294095	Control	na
1146	9.4910313276556	8.83780136149505	1.07391317585011	Control	na
1147	8.88143214463967	8.81424918969243	1.00762208481986	Control	na
1148	9.2932532163207	9.3572484789174	0.993160888829565	Control	na
1149	10.4723151413735	10.2845580878384	1.01825621012896	Control	na
1150	9.19209550934999	9.73804326797345	0.943936605784143	Control	na
1151	10.5212863494725	10.1474847857229	1.03683686860762	Control	na
1152	9.18429021390564	9.01430786449076	1.0188569496372	Control	na
1153	10.840903780268	10.5852160771725	1.02415517087525	Control	na
1154	10.1765845764897	9.03106982091493	1.12684153464542	Control	na
1155	8.68802295745613	7.48561198262057	1.16062961553808	Control	na
1156	9.94770267951908	9.55213879522734	1.04141102770506	Control	na
1157	11.154001616381	10.9241073105591	1.02104467662998	Control	na
1158	9.1496226562892	9.13981479924651	1.00107309144202	Control	na
1159	10.7934813862369	10.3743005127614	1.04040569992742	Control	na
1160	10.4607835116373	9.73472316659455	1.07458459091412	Control	na
1161	10.344540035651	10.4367323600973	0.991166552780564	Control	na
1162	9.4095648976981	9.40703827461707	1.00026858858307	Control	na
1163	10.3139373704924	11.0568205803596	0.932812221699	Control	na
1164	8.96455747240823	8.03156612680734	1.11616555611574	Control	na
1165	9.86677046317342	9.58043759757834	1.02988724290292	Control	na
1166	10.3260361755203	9.72441323612746	1.06186727412588	Control	na
1167	9.17447633033605	9.01928492243415	1.01720661995231	Control	na
1168	9.51365851861277	9.86236614879009	0.964642599461784	Control	na
1169	10.1459194123571	9.17322489607436	1.10603626612261	Control	na
1170	9.4420581225312	8.92341662962944	1.05812140286935	Control	na
1171	9.76269928045747	9.12403081736664	1.06999849911458	Control	na
1172	10.0927571409199	9.03693460519751	1.11683414585241	Control	na
1173	10.462379571841	10.7616260246035	0.972193193474821	Control	na
1174	9.77627674572565	9.15321760182467	1.06806995867516	Control	na
1175	8.63938050658718	8.71588993947655	0.991221844995674	Control	na
1176	9.19856045243925	8.42612215570322	1.09167186072815	Control	na
1177	9.52123137664741	9.11388278290048	1.04469539530519	Control	na
1178	10.6377116694768	10.70036168565	0.994145056212708	Control	na
1179	10.3327303077699	10.4562722664327	0.988184894624501	Control	na
1180	10.0030118611498	9.51206289865515	1.05161330068203	Control	na
1181	9.3102401319819	8.45251307170148	1.10147598152223	Control	na
1182	9.2049525521778	9.0713711856395	1.01472559812675	Control	na
1183	10.2834819721265	9.82398335899799	1.04677314652693	Control	na
1184	9.07501645019663	9.51919590814257	0.953338552727338	Control	na
1185	9.91454808021654	9.34356771805952	1.06110945833393	Control	na
1186	11.6645139509855	13.1639530880305	0.886095071365121	Control	na
1187	10.6908797370036	10.3086461959084	1.03707892712885	Control	na
1188	9.62402045014363	9.80232086912153	0.98181038742166	Control	na
1189	11.1791813404601	10.0456641155009	1.11283646475997	Control	na
1190	8.89997012681319	8.91764656824143	0.998017813187261	Control	na
1191	9.91311380450947	10.6621698876659	0.929746375170506	Control	na
1192	10.9266369820857	10.0894372392466	1.08297784336103	Control	na
1193	10.0483506357335	9.90629235427047	1.01434020684861	Control	na
1194	11.5879415561456	12.5844622609387	0.920813405918323	Control	na
1195	12.2445273630066	12.6020910422992	0.971626638936948	Control	na
1196	11.7572066395919	11.6823582183508	1.00640696166323	Control	na
1197	13.3887841861156	13.3171864682921	1.00537633966409	Control	na
1198	10.3427525087154	10.4945156162925	0.985538817309352	Control	na
1199	10.8299288196576	9.93667621407756	1.08989450660721	Control	na
1200	10.206379492353	9.07658047203346	1.12447408181976	Control	na
1201	9.69843554692826	9.37142382143008	1.03489456156602	Control	na
1202	9.66241203184921	9.7906075231997	0.986906278180724	Control	na
1203	9.61634115425751	9.10648965883564	1.05598770926261	Control	na
1204	9.74003369196686	9.64959929331626	1.0093718294306	Control	na
1205	10.5512372183283	10.7834239130882	0.978468184443893	Control	na
1206	11.7665661763591	11.3526559168386	1.03645933273698	Control	na
1207	10.6315681495162	10.3342621102442	1.02876896638583	Control	na
1208	9.30408432136307	8.92241492626337	1.04277646783454	Control	na
1209	11.4214915701061	10.9886491869496	1.03938995374159	Control	na
1210	9.40896655165431	9.24600659654985	1.0176249014537	Control	na
1211	10.6260101339836	10.0858707553346	1.05355406506308	Control	na
1212	9.73111873710455	9.59582810508556	1.01409890116178	Control	na
1213	9.07739790085096	9.72416763298278	0.933488422192756	Control	na
1214	10.5620229499489	10.0083725939908	1.05531871947798	Control	na
1215	9.93032634744843	9.11665586158262	1.08925098174371	Control	na
1216	12.1749506424066	11.4477083275136	1.06352732739925	Control	na
1217	11.0416112435112	11.2731428593081	0.979461662227963	Control	na
1218	10.6342211485946	10.1223491735055	1.05056849613812	Control	na
1219	11.2588839806163	10.6641272427585	1.05577172180327	Control	na
1220	11.4696469043076	10.0786311812335	1.13801633357356	Control	na
1221	10.1878840153163	9.55497057818432	1.06623918220921	Control	na
1222	10.9049581945956	9.35706369287306	1.16542523942651	Control	na
1223	10.8789628492607	10.3463585963258	1.05147745924098	Control	na
1224	11.2265747577784	10.6289922571427	1.05622193394996	Control	na
1225	10.3492369906523	9.27168478436994	1.11621967650355	Control	na
1226	10.0718779490342	9.67586884595307	1.04092749802482	Control	na
1227	9.78362198643406	9.8430023947771	0.99396724637855	Control	na
1228	12.2292844855671	11.5596208653146	1.05793127889357	Control	na
1229	10.3866708596376	10.6289467053046	0.977206034390399	Control	na
1230	10.4306302640218	9.78599021117862	1.06587376841097	Control	na
1231	11.0370183722791	10.8658337766516	1.01575439116281	Control	na
1232	9.51119918513449	9.17701582590145	1.03641525366992	Control	na
1233	11.6597417488557	11.7432439795048	0.992889338687436	Control	na
1234	10.8119124929122	10.6710987257485	1.01319580774039	Control	na
1235	9.93555698500291	9.97958238979305	0.995588452194636	Control	na
1236	9.79624407080317	9.64988126981622	1.01516731624924	Control	na
1237	10.216673115435	9.73921692055	1.04902408466512	Control	na
1238	12.3341140324874	15.2429135725625	0.80917037112177	Control	na
1239	10.669735462798	10.8689691313168	0.981669497252983	Control	na
1240	12.1422474898077	12.0199346825582	1.0101758296097	Control	na
1241	11.2107869982459	10.7657253472021	1.04134060982332	Control	na
1242	10.9420672592051	10.0776435732335	1.08577637020895	Control	na
1243	11.5693857067835	10.1147314010354	1.1438154161562	Control	na
1244	9.76714163399376	9.30578816681099	1.04957704376166	Control	na
1245	9.21742946091994	9.36375806026512	0.984372876957797	Control	na
1246	11.3136766728574	10.9331742606386	1.034802556252	Control	na
1247	10.6891943097025	10.3715479726626	1.03062670469993	Control	na
1248	11.295504932654	10.7190636217097	1.05377720771959	Control	na
1249	9.03474119860704	11.6193350557111	0.777560949511161	Control	na
1250	12.197336503098	11.0852732698617	1.10031897330485	Control	na
1251	12.4922638052015	12.1093213779162	1.03162377273954	Control	na
1252	11.7684655567185	11.1715396154796	1.05343273727569	Control	na
1253	10.7551462957693	10.4736550210538	1.02687612625675	Control	na
1254	9.10572783308793	8.5477621304252	1.0652762318545	Control	na
1255	9.88196739201014	9.44891333686669	1.04583109609587	Control	na
1256	11.3567160549819	11.8586260216458	0.957675537979886	Control	na
1257	10.1860275513983	10.3401171438984	0.98509788715585	Control	na
1258	11.1567025055794	10.318780038403	1.08120363686966	Control	na
1259	10.0807375976911	9.5584111462937	1.0546457401134	Control	na
1260	9.82696471149572	9.89151488130914	0.993474187666099	Control	na
1261	11.7252043397384	10.9397334657213	1.071799818202	Control	na
1262	11.9581756805292	11.6560672737256	1.02591855380627	Control	na
1263	11.9873386323	11.6518185919494	1.0287955084181	Control	na
1264	12.782867197747	11.54301248105	1.1074117106546	Control	na
1265	12.2275256969485	11.439903588163	1.06884866666189	Control	na
1266	10.8945828516089	10.5364609324563	1.0339888242787	Control	na
1267	12.8391663814906	12.0981472570274	1.06125062860619	Control	na
1268	10.847981252227	10.6034501696682	1.02306146382979	Control	na
1269	11.2360560605516	10.7079630048009	1.0493177885947	Control	na
1270	10.128045890923	10.2621418379286	0.986932947417465	Control	na
1271	11.0313221310796	10.4210549469242	1.05856097940789	Control	na
1272	9.77181626728817	8.94555795986922	1.09236520641034	Control	na
1273	9.52791092223492	8.7791677758431	1.08528634666854	Control	na
1274	9.59659044911765	9.15991169132003	1.04767281306996	Control	na
1275	10.2534102384192	9.91660203880542	1.03396407340899	Control	na
1276	10.8298337073596	9.94765446932935	1.08868213514554	Control	na
1277	10.3640799235055	9.56896313935588	1.08309330619944	Control	na
1278	9.15642695559227	8.58005501157987	1.06717578654618	Control	na
1279	9.43588274333054	8.75291915218669	1.07802695069715	Control	na
1280	9.59680286443806	8.30055390577565	1.1561641516189	Control	na
1281	9.48772549777618	8.62397291265795	1.10015715423346	Control	na
1282	9.70984029652792	8.44470433289074	1.14981412181711	Control	na
1283	10.2904681787623	9.90702584192903	1.03870408162362	Control	na
1284	9.22545810903988	9.18481832806015	1.00442466900576	Control	na
1285	9.25824801707778	8.76630693844059	1.05611725463091	Control	na
1286	9.63450433145403	8.83903052828911	1.08999559404383	Control	na
1287	9.24034533931051	8.58142280764799	1.07678476476829	Control	na
1288	10.3963050804615	9.89671232917409	1.05048067829705	Control	na
1289	10.2494690444768	9.47307658929647	1.08195779352799	Control	na
1290	10.0281270823171	8.82851734349962	1.13587895816966	Control	na
1291	10.2975124281944	10.0314806640729	1.02651969066483	Control	na
1292	10.450871007916	9.92840881806272	1.05262295292502	Control	na
1293	9.20175636743567	8.57510051007761	1.07307854370005	Control	na
1294	10.3180569339496	9.93864453885146	1.03817546684711	Control	na
1295	9.66832303905487	9.79889296445037	0.986675032999218	Control	na
1296	9.60212538414813	8.94740316589227	1.07317455200316	Control	na
1297	10.5849906780835	10.479305349267	1.01008514641898	Control	na
1298	10.0074338000498	9.55985121853396	1.04681899030479	Control	na
1299	9.99528664352747	9.12906917308223	1.09488562897512	Control	na
1300	9.40075351509558	8.75274524687655	1.07403485991441	Control	na
1301	10.1196155565986	9.08215436494199	1.1142307375507	Control	na
1302	9.28434292890101	8.84258920124989	1.04995750877907	Control	na
1303	10.075425665826	9.99064292326716	1.00848621487226	Control	na
1304	9.75533326613279	9.69558326566036	1.00616259990093	Control	na
1305	9.65026553121304	8.81924026696117	1.09422866812747	Control	na
1306	8.98342118771158	8.73505839869496	1.02843287104454	Control	na
1307	9.76520983819408	8.53378914097291	1.14429940520897	Control	na
1308	9.67655127268045	10.137452290772	0.954534827403218	Control	na
1309	9.49894691166407	9.47967518997576	1.00203295168897	Control	na
1310	9.80404064819365	8.77086207438704	1.11779669604243	Control	na
1311	9.14150942798038	8.4663334615866	1.07974833137121	Control	na
1312	9.82128609320405	9.75636450638608	1.00665428057505	Control	na
1313	10.1087727253225	9.02091884176663	1.12059235900883	Control	na
1314	10.4804368035371	10.6711518138256	0.982127982656807	Control	na
1315	10.6661352188381	9.96901230751632	1.06992898492021	Control	na
1316	9.47481321683806	9.48374726777255	0.999057961934008	Control	na
1317	9.94398870230707	8.6544355408454	1.14900488372413	Control	na
1318	10.280005150031	10.206269589943	1.00722453580499	Control	na
1319	10.4870159754459	9.23986341667466	1.13497521581548	Control	na
1320	9.94558575781391	9.73153966163058	1.02199509056386	Control	na
1321	9.97292236422541	8.78436002032745	1.13530437517902	Control	na
1322	9.39494708442645	8.61241885176156	1.09086044770161	Control	na
1323	9.97246290720214	9.36807424303589	1.06451578504681	Control	na
1324	8.91199710370188	9.04460722902155	0.985338210719182	Control	na
1325	10.2585424794929	9.59634631920372	1.06900502944168	Control	na
1326	9.65000158696044	9.30843687522318	1.036694099806	Control	na
1327	9.96902670215077	9.51899141669278	1.04727762278142	Control	na
1328	9.33233423438958	8.77695934739093	1.06327645657419	Control	na
1329	9.56843879377986	9.45721874633769	1.01176033360603	Control	na
1330	11.0329893018724	11.1697434007937	0.987756737642553	Control	na
1331	10.1660500733866	9.47627636568869	1.07278953051596	Control	na
1332	9.52090738709377	10.1563485785514	0.937434089964229	Control	na
1333	10.0536272684007	8.60890532060089	1.16781714910288	Control	na
1334	9.99232941585702	9.84371695594428	1.01509718946388	Control	na
1335	9.97188838007859	9.54198713202207	1.04505363946822	Control	na
1336	8.89812973267905	8.08523874091625	1.10054013465911	Control	na
1337	10.5377231584066	9.83741190692138	1.07118856647575	Control	na
1338	9.77466188884813	9.76128527336162	1.00137037440377	Control	na
1339	9.77466188884813	9.76128527336162	1.00137037440377	Control	na
1340	9.398782163293	8.95931228649761	1.04905174222554	Control	na
1341	10.2703887773751	10.2632809390966	1.00069255029855	Control	na
1342	10.8216464452802	10.0221874648763	1.07976891104917	Control	na
1343	9.49900872169797	9.03740144170089	1.0510774344788	Control	na
1344	10.3024332993901	9.74030022387481	1.05771208921645	Control	na
1345	9.33058080752082	7.69875327661464	1.21195997225459	Control	na
1346	8.46843262113839	8.47640599152426	0.999059345388383	Control	na
1347	9.52337180572894	8.57723242686121	1.1103082360115	Control	na
1348	10.6913422301631	10.1749007221629	1.05075641739435	Control	na
1349	8.86154291170799	9.15191461295005	0.968272026835655	Control	na
1350	9.45134300934942	8.3314723431719	1.13441449722813	Control	na
1351	10.6093449802328	10.2228914817302	1.0378027585633	Control	na
1352	10.7602958076202	9.50737445353576	1.1317841597812	Control	na
1353	9.76851518019424	9.49321900232612	1.02899924438704	Control	na
1354	8.96318798420438	8.59164576043995	1.04324459295973	Control	na
1355	9.31734703522712	8.60836202659479	1.082360036258	Control	na
1356	10.2494927474784	9.19603895370366	1.11455516870668	Control	na
1357	10.0216185268295	8.93961741143741	1.12103438722197	Control	na
1358	8.70242898776679	8.47567264197333	1.02675378761923	Control	na
1359	8.84235662965301	8.7668899512704	1.00860814710828	Control	na
1360	8.92062677769317	8.10380708516253	1.10079456284518	Control	na
1361	8.4686444054425	8.42519072149345	1.00515759053836	Control	na
1362	9.06035548033094	8.56221952411804	1.05817836774796	Control	na
1363	8.56022200040238	8.05168749363274	1.06315874866875	Control	na
1364	8.35789944115783	7.85914960216833	1.0634610440361	Control	na
1365	8.33973867952789	7.79654584267105	1.06967096042505	Control	na
1366	9.3996902167838	8.59874854892888	1.0931463065	Control	na
1367	8.6423261219521	8.83432566703626	0.978266643961228	Control	na
1368	11.3264688123857	11.9903309186762	0.944633545913529	Control	na
1369	8.21447455431732	8.43803912655512	0.973505151032753	Control	na
1370	10.1779302463465	9.08455861787182	1.12035495332968	Control	na
1371	11.3053150782214	11.6197202035557	0.972942108774863	Control	na
1372	8.75640620771604	8.57355251935845	1.02132764544741	Control	na
1373	8.72198777924207	8.30844370137674	1.04977395198535	Control	na
1374	8.91252113262931	8.32093590094099	1.07109599674015	Control	na
1375	8.27749663967609	7.98634266731	1.03645648383682	Control	na
1376	9.76490807221839	9.09932413791113	1.07314652431538	Control	na
1377	8.92866049111472	7.85623875989708	1.13650574581464	Control	na
1378	9.16345596202053	8.56561240692924	1.06979577485991	Control	na
1379	8.95131677450055	8.33793850202037	1.07356473933354	Control	na
1380	8.42608860094913	7.53627053178321	1.11807140752355	Control	na
1381	10.0585329702016	9.21297538012806	1.0917789916054	Control	na
1382	8.93693822386007	8.60787399634666	1.03822828118221	Control	na
1383	9.4015472750974	9.12956637564189	1.02979121770571	Control	na
1384	9.38004323993524	8.71310808831415	1.07654388593154	Control	na
1385	8.77856999352952	8.39155293538988	1.0461198375461	Control	na
1386	8.85114623120366	8.53158810203333	1.03745587871198	Control	na
1387	8.61473928657071	8.57847836560992	1.0042269642022	Control	na
1388	9.53891058415613	8.54117020060247	1.11681541991556	Control	na
1389	8.7655115410631	8.54762719372172	1.02549062358515	Control	na
1390	9.39169899237382	8.23693263066322	1.14019373636878	Control	na
1391	8.67279657601645	8.69124799830114	0.997877011185472	Control	na
1392	8.70575332678661	8.08080154197915	1.07733784595017	Control	na
1393	9.62695194699705	9.75549183807509	0.986823843101754	Control	na
1394	10.3515907878747	11.0673267932765	0.935328917382593	Control	na
1395	8.44973468568949	8.21954124921622	1.02800563066646	Control	na
1396	9.98769036139571	9.17087145954029	1.08906666127194	Control	na
1397	8.33150817228433	7.68468551208939	1.08417034882916	Control	na
1398	9.4614467048995	9.37058497618173	1.00969648415213	Control	na
1399	8.8798650223997	8.11851027571862	1.09378010507152	Control	na
1400	9.14360004840758	8.95431556049188	1.02113891191761	Control	na
1401	8.50675187663913	8.3732523380177	1.01594357045891	Control	na
1402	9.29560135629051	8.87744672475888	1.0471030291137	Control	na
1403	9.8589694000512	9.3262519483043	1.05712020806427	Control	na
1404	8.10494988455557	8.47172398072414	0.956706085207321	Control	na
1405	9.31015831794782	9.54713553183086	0.975178186892503	Control	na
1406	8.48158553374798	8.54288483579329	0.992824519676483	Control	na
1407	9.38714279023015	8.86791499163534	1.05855128280826	Control	na
1408	8.80753846756295	8.65974620790075	1.01706658094984	Control	na
1409	7.92392761680785	7.48258210837947	1.05898304917151	Control	na
1410	8.49010076106402	7.87635118059058	1.07792308473826	Control	na
1411	9.37396787588566	8.26037856858666	1.13481092882763	Control	na
1412	8.20591540299283	7.43955665238275	1.10301134683404	Control	na
1413	8.23937894604839	7.50018858608332	1.09855623648406	Control	na
1414	9.23483898158768	8.43986827516097	1.09419231207273	Control	na
1415	9.29014559572129	8.4216314719892	1.10312896338682	Control	na
1416	8.27881182885277	8.30461142828092	0.996893340567352	Control	na
1417	9.99166355768535	9.82483625736004	1.01698016088567	Control	na
1418	8.70784570074022	9.458699839144	0.920617616461785	Control	na
1419	9.0451562511925	8.6720009574881	1.0430298953533	Control	na
1420	8.32415803950026	8.5336918208413	0.975446291506648	Control	na
1421	9.10877795156953	8.74408034545382	1.04170794316927	Control	na
1422	9.18742136049232	8.27926234231541	1.1096908130976	Control	na
1423	9.20124667298063	8.79965722385807	1.04563694231563	Control	na
1424	8.79945972102723	8.12421955653335	1.08311446530896	Control	na
1425	8.84420987535497	8.80133652404559	1.00487123190805	Control	na
1426	7.89965298492827	8.20252546908228	0.963075703294598	Control	na
1427	8.22184808771816	7.91350579201419	1.03896405762603	Control	na
1428	7.9850107963522	7.61820194159408	1.04814900649396	Control	na
1429	8.87203148719728	8.68361575655853	1.02169784291716	Control	na
1430	8.56316194462958	8.19628736706757	1.04476106816802	Control	na
1431	8.19473223484288	8.22484099166826	0.99633929010228	Control	na
1432	8.4040388058269	8.35378200090057	1.00601605415618	Control	na
1433	7.99705525135858	7.46146307618571	1.0717811198292	Control	na
1434	9.02963232804414	8.79128012311772	1.0271123433207	Control	na
1435	8.79199960439681	8.32341060375458	1.05629771531767	Control	na
1436	9.15562528621928	8.59571996499816	1.06513768753532	Control	na
1437	9.12068370880198	8.67113057882919	1.05184481145635	Control	na
1438	7.73457414954252	8.49395949561662	0.910597013505187	Control	na
1439	8.68385783626217	8.14340362332437	1.06636711600415	Control	na
1440	8.63049648165272	8.95217919999382	0.964066546127526	Control	na
1441	10.7339050765154	10.6240917534353	1.01033625514807	Control	na
1442	8.33882550383913	8.69005735473891	0.959582332249137	Control	na
1443	8.45062567107544	8.36298704815785	1.01047934457066	Control	na
1444	8.52748091579776	8.46162677883098	1.00778268040982	Control	na
1445	9.6645468386266	9.46943424956621	1.0206044610394	Control	na
1446	9.14959979453132	9.01816400664225	1.01457456171703	Control	na
1447	9.35935424725207	9.11997083090435	1.02624826556863	Control	na
1448	8.89674713803938	8.93228858298812	0.996021014702051	Control	na
1449	8.03411114609659	7.5076995143127	1.07011623610939	Control	na
1450	8.9168617496159	7.90872886014088	1.12747091312687	Control	na
1451	8.51114778084336	8.06729452146853	1.05501884903218	Control	na
1452	9.44012583251296	9.89676529885308	0.953859725622367	Control	na
1453	9.15128297511357	9.08130766758469	1.00770542196017	Control	na
1454	8.72002531462665	8.96078100875406	0.97313228680712	Control	na
1455	8.83843813759541	8.34751950162286	1.05881012148305	Control	na
1456	9.02532507927093	9.44684551331772	0.955379768468475	Control	na
1457	8.48778779043833	7.95585910493425	1.0668599931809	Control	na
1458	8.97455225592487	8.93724138927612	1.00417476322095	Control	na
1459	10.0883509921487	9.97998244387974	1.01085859107251	Control	na
1460	10.4423733528371	9.45008124539487	1.10500355305684	Control	na
1461	9.62575632338576	9.90661705874385	0.971649178151063	Control	na
1462	8.16668532156506	8.02698259739791	1.01740413941005	Control	na
1463	9.39780510058102	9.02879842259721	1.04086996527248	Control	na
1464	9.49683780282164	9.66256513146266	0.982848516270138	Control	na
1465	9.0801353166012	8.84196997497536	1.02693577814671	Control	na
1466	9.77043760245093	8.81105673569461	1.10888374635811	Control	na
1467	10.0661833932151	9.61808445051076	1.04658920859033	Control	na
1468	8.66867937671064	8.58484227112478	1.00976571297854	Control	na
1469	9.37198350653138	9.8573932259235	0.950756786478238	Control	na
1470	11.2350329213362	12.0757732741927	0.930377928289421	Control	na
1471	8.55917821627095	8.89289490966103	0.962473784208612	Control	na
1472	9.80345954376145	9.02548288838157	1.08619778742048	Control	na
1473	9.32734380306934	8.79206144350665	1.0608824634589	Control	na
1474	6.4499112765132	10.6119377232919	0.607797693945796	Recessive	n.61C>T | n.20G>A
1475	9.62759771912429	9.54559197485095	1.00859095428439	Control	na
1476	9.33367194394076	9.26381847031418	1.00754046226731	Control	na
1477	10.9353050387554	10.6981142736445	1.0221712686034	Control	na
1478	9.21326950631948	8.934023999955	1.0312564087992	Control	na
1479	8.98198961150773	9.0207466450023	0.995703567008387	Control	na
1480	6.68713069319426	7.05713613771467	0.94757002879071	Control	na
1481	9.43856316521135	9.48793446898701	0.994796411807329	Control	na
1482	8.73358482798793	8.16340815846205	1.06984541976317	Control	na
1483	8.85666206764359	8.71893009764061	1.01579688889125	Control	na
1484	10.3149683646875	9.55194468660442	1.07988150090035	Control	na
1485	10.0634894601199	9.49341516998676	1.06004944268481	Control	na
1486	9.75076392257257	8.83856734992393	1.10320638362919	Control	na
1487	9.62757583327624	9.97891062094453	0.964792270317475	Control	na
1488	9.81182581641147	9.12905113660823	1.07479141803306	Control	na
1489	8.66940241843218	8.34825898078975	1.03846831278012	Control	na
1490	9.66328056775005	9.57559597029505	1.00915709034999	Control	na
1491	9.72241820708166	9.06637716240439	1.07235977865532	Control	na
1492	10.6031070296649	10.2441259432837	1.03504262719618	Control	na
1493	8.70521766091905	9.14516539098533	0.951892862375136	Control	na
1494	9.26511570086775	8.69742285931286	1.06527138564351	Control	na
1495	9.2148606369941	9.708920056508	0.949112834729469	Control	na
1496	8.80003920179226	8.85447571735478	0.993852090479414	Control	na
1497	8.57246149422767	8.62704864879537	0.993672557465487	Control	na
1498	8.77137721883772	8.5320324759653	1.02805248849517	Control	na
1499	8.59483589551397	8.55721860451502	1.00439597172136	Control	na
1500	8.55170441699187	8.5725903387668	0.997563639349418	Control	na
1501	8.73480105574635	9.27912070118301	0.94133930757391	Control	na
1502	8.358242397697	8.86630528730308	0.942697338615935	Control	na
1503	9.08081752760833	8.87035238880386	1.02372680696092	Control	na
1504	9.88582752147283	9.8315289362144	1.00552290346809	Control	na
1505	10.1554886798277	9.16164335055183	1.10847893672002	Control	na
1506	10.1826302309002	10.1413663688585	1.00406886612128	Control	na
1507	9.00310465044822	8.68253467327757	1.03692124353471	Control	na
1508	8.83011585555355	8.74271363726081	1.00999714984604	Control	na
1509	9.05740694735797	8.97233365854595	1.00948173485847	Control	na
1510	8.77818557406164	8.59712142878957	1.02106101987413	Control	na
1511	7.93477005961183	8.38722897092776	0.946053826253669	Control	na
1512	11.8238727316945	12.9866206967357	0.910465702187375	Control	na
1513	8.17077133461505	8.54592590902668	0.956101354211909	Control	na
1514	10.0069992259015	9.94754781682199	1.00597648889699	Control	na
1515	9.30566506471263	8.89766094861539	1.04585521053831	Control	na
1516	8.23677481560566	8.514820551277	0.967345672877435	Control	na
1517	9.04751112422173	9.12327820067537	0.991695191707732	Control	na
1518	9.54491228624294	9.98430451984666	0.955991703505206	Control	na
1519	9.50999069980615	9.08363887925071	1.04693623626203	Control	na
1520	9.64708781130103	8.98302208617228	1.07392453438926	Control	na
1521	9.84073859113303	8.99176558142578	1.09441671961077	Control	na
1522	8.15557722248235	8.04894454032837	1.01324803290912	Control	na
1523	8.27798474729977	8.67573479140541	0.954153734102192	Control	na
1524	11.7208085692043	11.27833910293	1.03923179310679	Control	na
1525	12.8874053204063	13.8761140100372	0.928747436860512	Control	na
1526	9.89294801968258	8.89040109092749	1.1127673451964	Control	na
1527	9.2448466349422	9.50733282460953	0.972391185360852	Control	na
1528	9.07478370717959	10.397428637285	0.872791150942604	Control	na
1529	10.0155962490802	9.46311561989236	1.05838252974807	Control	na
1530	8.87500285732364	8.93732673503695	0.993026563808059	Control	na
1531	8.62000349669104	8.46512148823611	1.01829648973971	Control	na
1532	9.95507881852791	9.76952382084477	1.01899324891222	Control	na
1533	8.83740402213982	9.04776739057307	0.976749693117395	Control	na
1534	9.64443675769722	9.43392547235832	1.02231428327007	Control	na
1535	10.2161638133888	9.69445888104594	1.05381475528901	Control	na
1536	9.77027570865997	10.2739703901247	0.950973707112408	Control	na
1537	9.47403239885614	8.53171285239431	1.11044904613701	Control	na
1538	8.58133241487375	9.25000226784045	0.927711384969984	Control	na
1539	9.90683348779955	10.1234877313555	0.978598853546795	Control	na
1540	9.7721974378367	9.40350846391849	1.03920759739122	Control	na
1541	9.39618946497186	9.21222885688546	1.01996917477239	Control	na
1542	9.10128500739098	8.68057753773495	1.04846537777322	Control	na
1543	8.80868751121706	8.51023010381351	1.03507042744588	Control	na
1544	11.2263760647478	10.3910717018937	1.08038673842486	Control	na
1545	9.85829188728283	9.55753262765066	1.03146829535921	Control	na
1546	8.48016816348452	8.84336521621439	0.958929995103681	Control	na
1547	9.72512763532061	9.2542019119738	1.05088777269248	Control	na
1548	10.0928628289929	9.93374818458902	1.01601758384119	Control	na
1549	8.94257608247197	9.24348581948918	0.96744629213551	Control	na
1550	9.68330871299892	9.55463105756412	1.01346756925093	Control	na
1551	8.6184479075646	8.94193085820521	0.963824038032705	Control	na
1552	9.11574596369896	10.0837718257054	0.904001609840206	Control	na
1553	9.31162572044586	10.0272978360117	0.928627619597014	Control	na
1554	12.010087467649	12.2328226192446	0.981792006756876	Control	na
1555	9.29173016767609	9.12209805232857	1.01859573470647	Control	na
1556	9.02117154496304	9.42279644339315	0.957377313535015	Control	na
1557	8.97901640955552	8.98330431940672	0.999522680107594	Control	na
1558	9.44258277699677	10.0563532119842	0.938966897636811	Control	na
1559	9.06092825712537	9.36587840797014	0.967440304308748	Control	na
1560	8.89430848694534	8.66090152787304	1.02694949923182	Control	na
1561	9.93621390100641	9.27143267963124	1.07170210304559	Control	na
1562	10.0418233959925	10.1447219647038	0.989856935550393	Control	na
1563	13.2018543649592	13.0961995788719	1.00806759132304	Control	na
1564	9.35454692777697	8.56721077561656	1.09190110676409	Control	na
1565	9.0223622641907	9.1913800520024	0.981611271990121	Control	na
1566	9.16555523973218	9.2623650316804	0.989548048298994	Control	na
1567	8.60431971040566	9.14322758331906	0.941059339494449	Control	na
1568	8.65728986339015	8.7652827831323	0.987679471111876	Control	na
1569	9.12893775932235	9.37651179308186	0.973596360861812	Control	na
1570	8.73736904151849	8.45899300546579	1.03290888594811	Control	na
1571	10.2944599299718	9.80008289621116	1.05044620938378	Control	na
1572	9.54403903442084	9.11316393051217	1.04728051719404	Control	na
1573	9.85039470830382	10.2327446877372	0.962634660484439	Dominant	n.35A>G
1574	8.43649918178395	8.25590195051595	1.02187492442988	Control	na
1575	11.7648176959492	12.0493959349674	0.976382364680012	Control	na
1576	8.98936327541348	9.01641553152568	0.996999666217954	Control	na
1577	10.476432320349	10.2629874423402	1.02079753865119	Control	na
1578	8.53282343469022	8.64003520590982	0.987591280745446	Control	na
1579	10.0190207651431	10.2463130699552	0.977817161816136	Control	na
1580	9.61852132211582	9.64730011706672	0.997016906844228	Control	na
1581	10.2622123238964	9.67089520335348	1.061143990097	Control	na
1582	9.79177989138436	9.4125423263145	1.04029066238668	Control	na
1583	9.18760446088964	9.47356776374828	0.969814613671429	Control	na
1584	9.64024493622235	9.77112792510161	0.986605129941751	Control	na
1585	9.68147561984043	9.61911584233604	1.00648290118619	Control	na
1586	10.3090215319455	10.3154666032511	0.999375203124255	Control	na
1587	9.03065886072584	8.83769415371905	1.02183428207069	Control	na
1588	8.82556623058714	8.76874342620099	1.00648015361202	Control	na
1589	9.75350258511618	9.9548695079381	0.979772017838973	Control	na
1590	10.1317283724327	9.81038847474671	1.03275506352405	Control	na
1591	9.12666059772935	9.31116249140636	0.980184870165536	Control	na
1592	8.34691701089356	7.87288415205239	1.06021082613258	Control	na
1593	8.68516927210336	8.56266601057463	1.01430667287238	Control	na
1594	9.69396429210074	9.75537332805837	0.993705106520013	Control	na
1595	8.97047982092304	9.8222824224419	0.913278547196661	Control	na
1596	7.88928491875412	8.49125986641836	0.929106521631147	Control	na
1597	11.294637978427	11.2026931963463	1.00820738196336	Control	na
1598	10.7968994519522	11.3589753038888	0.950517028437931	Control	na
1599	9.63884857073915	8.37006835347871	1.15158540691404	Control	na
1600	9.08050311105048	8.23682264017342	1.10242790305599	Control	na
1601	9.19651852524047	9.53331805051732	0.964671321832321	Control	na
1602	9.59898483137666	10.2360620416883	0.937761493852121	Control	na
1603	9.0264459803038	8.85894143563628	1.01890796387859	Control	na
1604	10.0091427894232	9.30478708779885	1.07569820727526	Control	na
1605	7.8840667023967	8.75722664469994	0.900292640840614	Control	na
1606	8.09400376710646	8.10109324365781	0.999124874095617	Control	na
1607	9.14215557189528	9.56760438751689	0.955532357067699	Control	na
1608	9.91051381897166	9.67734614842897	1.02409417488704	Control	na
1609	11.8152551928974	10.6647317065486	1.10788114675611	Control	na
1610	7.94663144922633	8.23871521974695	0.96454741270574	Control	na
1611	7.74821969017775	8.52861819944704	0.908496488995148	Control	na
1612	9.34854669957901	9.57883307255957	0.975958828049706	Control	na
1613	10.8223079194398	11.0030821566209	0.983570581896252	Control	na
1614	8.09967392520121	8.12151797655571	0.997310348703586	Control	na
1615	9.97194584308781	9.50722180826668	1.04888116046867	Control	na
1616	8.36504945827575	8.15996717697176	1.0251327336074	Control	na
1617	9.685882347006	9.23235376773903	1.04912383024703	Control	na
1618	8.4904899071837	8.27718044375339	1.02577078811799	Control	na
1619	8.79242916872532	8.10882237390492	1.08430407811377	Control	na
1620	10.1092430117476	9.67198150354032	1.0452090926815	Control	na
1621	9.60191189453533	9.02402873029811	1.06403826733142	Control	na
1622	9.29992003021106	8.98528694755972	1.03501647576617	Control	na
1623	8.92561081143191	8.27249448952609	1.07895034837832	Control	na
1624	10.1474339059825	9.63796519641551	1.05286060897547	Control	na
1625	9.73442511709683	9.70164435095572	1.00337888763546	Control	na
1626	9.43658246407947	8.72557076012253	1.08148598223584	Control	na
1627	9.57284609897863	8.87247173450705	1.0789379087845	Control	na
1628	9.62037380252974	9.5364609324563	1.00879916256856	Control	na
1629	9.25719216980213	8.60753375639758	1.07547555801587	Control	na
1630	9.66710089483987	9.41861584449748	1.02638233201618	Control	na
1631	10.9366747419781	9.65725234315467	1.13248306592406	Control	na
1632	9.46051528210821	9.60013220439432	0.985456770874238	Control	na
1633	9.85065255133438	9.4336522020661	1.04420348984002	Control	na
1634	10.5349350782253	9.64111607542822	1.09270908013183	Control	na
1635	11.4413984046782	10.0042907029259	1.14364913459902	Control	na
1636	9.65009316492683	9.00795231402133	1.07128599580906	Control	na
1637	11.3131381264151	10.0779372570492	1.12256485011374	Control	na
1638	10.7241045198668	9.46857924435248	1.13259912000665	Control	na
1639	8.80512152532776	8.34945374470125	1.05457456194852	Control	na
1640	8.98395695044814	8.45432397244017	1.06264640197543	Control	na
1641	10.5464411355521	10.0161257705052	1.05294615674741	Control	na
1642	11.3535769227467	9.73350517842688	1.16644278855581	Control	na
1643	10.2199429139541	9.81708598379542	1.04103630454329	Control	na
1644	9.77511969750428	8.71483964826923	1.12166374735829	Control	na
1645	10.0981373853248	9.64985612765297	1.0464547089347	Control	na
1646	9.14928223265272	8.17085644124448	1.11974580613966	Control	na
1647	9.90245199587226	9.14358474351767	1.08299450091416	Control	na
1648	9.83429406010885	9.35407302952735	1.0513381741906	Control	na
1649	11.4594213721873	9.60776860450585	1.19272453822556	Control	na
1650	9.61472824572031	8.95776372977684	1.07334023711293	Control	na
1651	9.28021631614947	9.07446797273141	1.02267332300211	Control	na
1652	11.4759208475724	10.2415303750063	1.12052793160469	Control	na
1653	10.5477814060669	9.46153469837867	1.1148066082635	Control	na
1654	10.3013247075674	8.71954625949691	1.18140605038338	Control	na
1655	10.3929076906061	10.0116465825708	1.03808175856897	Control	na
1656	10.1794861691408	9.00784021868196	1.13006957517174	Control	na
1657	10.5091019854847	9.84783879003568	1.06714805243543	Control	na
1658	11.0336776532817	11.0338565708639	0.99998378467392	Control	na
1659	9.32738198056614	9.2581349275378	1.00747958995741	Control	na
1660	10.4260235863921	9.71618326657894	1.07305752684337	Control	na
1661	9.07545775626114	9.08710212239838	0.998718583110391	Control	na
1662	9.96803313527811	9.36763534331271	1.06409278008393	Control	na
1663	9.05608762510196	9.67677691385832	0.935857848715365	Control	na
1664	9.60714534098945	8.88417357242804	1.08137749253404	Control	na
1665	9.51310972967231	9.1237024040697	1.04268084472252	Control	na
1666	11.8992964946402	10.8184064231938	1.09991213392843	Control	na
1667	8.78269358961485	8.45040297631036	1.03932245766693	Control	na
1668	9.28085658705812	9.04147024750978	1.02647648369072	Control	na
1669	10.42245377871	9.16795247129532	1.13683549422213	Control	na
1670	9.01020078747905	8.24558122712778	1.0927308262801	Control	na
1671	9.1495540699287	9.19091358013696	0.995499956576935	Control	na
1672	10.1486291057498	9.11292162780929	1.11365262648368	Control	na
1673	9.94374554890589	8.71645595582565	1.14080144491064	Control	na
1674	10.9411870258793	9.09936359184877	1.2024123352627	Control	na
1675	9.37911839859756	9.47885251898137	0.989478249589379	Control	na
1676	10.0808841324901	9.45783639506039	1.0658763496644	Control	na
1677	10.3808506375532	9.52518603368612	1.0898317996983	Control	na
1678	10.0490861695373	8.69100366480626	1.15626302290385	Control	na
1679	9.73834563813724	9.10461971900754	1.06960487518294	Control	na
1680	10.0274637234086	9.68723219419974	1.0351216449021	Control	na
1681	9.65117011650818	9.48360217810871	1.0176692289757	Control	na
1682	9.49687973568119	9.22603641693208	1.02935641119431	Control	na
1683	9.60848400836598	10.0057087507274	0.960300189396127	Control	na
1684	10.8766704165977	10.2835861474445	1.05767290327028	Control	na
1685	9.70275968912122	9.57642954790913	1.01319177889631	Control	na
1686	9.52666550627183	9.81940474243735	0.970187680022969	Control	na
1687	10.3573650579353	9.24947615541818	1.11977855652595	Control	na
1688	11.0051683721307	10.0336707713931	1.09682374704853	Control	na
1689	10.6284364264316	9.57288587982569	1.11026461193175	Control	na
1690	11.1234295314413	10.4216230572218	1.067341379588	Control	na
1691	9.60342235054602	8.44878534594927	1.13666307727303	Control	na
1692	9.48601441250828	8.88740950931623	1.06735426139243	Control	na
1693	9.29553707458222	8.19788013110626	1.13389521753447	Control	na
1694	9.79803268840216	8.9597556679215	1.09356025449242	Control	na
1695	10.3248218519345	9.51126244944009	1.08553642661204	Control	na
1696	10.5862393217793	10.5896324222526	0.999679582790228	Control	na
1697	9.88531201014466	9.65028348485027	1.02435457213908	Control	na
1698	9.18122929795453	8.85933910080287	1.03633343226725	Control	na
1699	11.710410412931	10.7736996879063	1.08694420228514	Control	na
1700	10.0489363689882	9.76946596708636	1.02860651778136	Control	na
1701	9.77308974204175	9.52419887507408	1.02613247268692	Control	na
1702	10.008638707993	9.77344090453466	1.02406499468874	Control	na
1703	8.96478559410699	8.81269715977687	1.01725787594566	Control	na
1704	8.78075955872817	8.75547514711243	1.00288784003048	Control	na
1705	9.41183508132932	9.42956366137428	0.998119893912209	Control	na
1706	9.18151009032456	8.99776942539663	1.02042069053351	Control	na
1707	11.5051366831481	11.3464084635579	1.01398929186271	Control	na
1708	9.59474260764413	9.44198552684841	1.01617849131005	Control	na
1709	9.28776777797538	9.16173403523336	1.01375653803716	Control	na
1710	9.22058389406926	9.04608992840171	1.01928943521993	Control	na
1711	9.55909024391258	9.15148847801214	1.04453939562725	Control	na
1712	10.3406957797884	9.75988485520175	1.05951001812046	Control	na
1713	8.49508351829962	8.30995376256205	1.02227807290236	Control	na
1714	11.3534225436147	9.9194473508877	1.14456200451517	Control	na
1715	11.6454422821288	10.5841357198264	1.10027333269303	Control	na
1716	9.37035393573052	9.0937661460629	1.03041509812602	Control	na
1717	9.59316326169804	9.70786295193557	0.988184867173607	Control	na
1718	9.48091740302832	9.35664563710573	1.01328165784432	Control	na
1719	11.0170101951605	9.83316207573324	1.1203934309543	Control	na
1720	9.92817783239142	10.1823819377311	0.975034907657731	Control	na
1721	9.85821417052461	9.58008328495295	1.02903219912592	Control	na
1722	10.3046137097104	10.0061577425937	1.02982722987129	Control	na
1723	10.1619002756795	10.0827877317093	1.00784629668652	Control	na
1724	9.88336116157249	9.5520849855523	1.03468103314839	Control	na
1725	10.7996135165449	10.8019912125672	0.999779883544105	Control	na
1726	10.135927276885	9.69035772701888	1.04598071221084	Control	na
1727	9.49347921895667	8.8515928971396	1.07251647576613	Control	na
1728	10.2421618374357	9.78664699907536	1.0465445252499	Control	na
1729	9.54791440097587	9.73352212551027	0.980931083102185	Control	na
1730	11.0123102680607	11.1014242171459	0.991972746258303	Control	na
1731	8.98406521874813	8.07752608296566	1.11222979987576	Control	na
1732	9.37559771582069	8.41722383535046	1.11385866637469	Control	na
1733	10.1917378250272	9.41404248562742	1.08261013699344	Control	na
1734	9.43466783866198	9.2259834150252	1.02261920645738	Control	na
1735	8.84503835396662	8.71110251733266	1.0153753025369	Control	na
1736	8.94054852072171	9.00311589723038	0.993050475277351	Control	na
1737	9.47159393350857	9.68902303695193	0.977559233514656	Control	na
1738	10.7570315830625	9.79231365452818	1.0985178745871	Control	na
1739	10.7397552991119	9.99624749824252	1.0743786907037	Control	na
1740	9.57325332721532	9.90688758999072	0.96632299905043	Control	na
1741	10.4357744228832	10.2176911804612	1.02134369091512	Control	na
1742	9.69109616735397	9.5141005564442	1.01860350433125	Control	na
1743	9.34946259111359	9.40350633363821	0.994252809472644	Control	na
1744	8.47246340140825	8.97480747709985	0.944027314572109	Control	na
1745	9.17057857456873	9.11812089064803	1.00575312441564	Control	na
1746	8.97449776465674	8.91489036069967	1.0066862744852	Control	na
1747	10.9400272323068	10.588208666789	1.03322739252593	Control	na
1748	8.59195611835878	9.06084721761706	0.948250854694182	Control	na
1749	10.5515448558601	9.20909752195728	1.14577403819451	Control	na
1750	9.25039317308951	9.28896063620927	0.995848032451616	Control	na
1751	9.68972547543672	9.8322792705599	0.985501449745226	Control	na
1752	9.3653163489508	9.49503353589794	0.986338417188658	Control	na
1753	9.01940447246685	8.32094492396012	1.08393993168919	Control	na
1754	10.1176171300475	10.1955198530712	0.9923591220314	Control	na
1755	9.7710090413964	9.37744481371706	1.04196923954206	Control	na
1756	8.26486479065274	8.25297758842377	1.00144035314547	Control	na
1757	9.21479751104356	9.61628417225947	0.958249293175622	Control	na
1758	9.31271054746244	9.11444511328902	1.02175288036837	Control	na
1759	8.0113111306037	8.45902990329931	0.947072090084351	Control	na
1760	10.2090024529699	9.14784852359508	1.11600038267334	Control	na
1761	9.77039465280752	8.64368666314754	1.13035039718223	Control	na
1762	9.32305926523716	9.04022121536124	1.03128662929125	Control	na
1763	9.51355588331467	9.41586638810148	1.01037498740813	Control	na
1764	9.47899606539579	8.97298552812468	1.05639266169382	Control	na
1765	9.24046460224056	10.0205355370553	0.922152769986187	Control	na
1766	9.4925201885329	9.95247481169498	0.953784899548643	Control	na
1767	10.4876692311243	9.98175277972519	1.05068412958761	Control	na
1768	10.0395496876466	9.77176840759259	1.02740356390825	Control	na
1769	8.80414715862149	9.30131327434824	0.946548825841845	Control	na
1770	10.2076122677943	9.33067939634255	1.09398381770522	Control	na
1771	9.56426764511093	9.259566740448	1.0329066049421	Control	na
1772	9.27702697075233	9.15696789388213	1.0131112261462	Control	na
1773	9.68578075098405	9.80812115028672	0.987526622333872	Control	na
1774	9.86625427883056	10.7355221772965	0.919028820013589	Control	na
1775	10.5366940419198	10.0146342525156	1.05212969103421	Control	na
1776	10.5424805512908	10.2634335338166	1.02718846636993	Control	na
1777	9.55375599210894	10.6696026085718	0.895418165287021	Control	na
1778	8.85920241576503	9.37660512230322	0.94481982553499	Control	na
1779	10.2862458562679	10.3232011622459	0.996420169926244	Control	na
1780	8.52608837933872	8.9484869644636	0.952796647432989	Control	na
1781	9.67126329242936	9.15211749011778	1.0567241190765	Control	na
1782	9.6678477852294	9.57617064225827	1.00957346588694	Control	na
1783	8.80247435995086	8.99410165045992	0.978694115548577	Control	na
1784	8.87912984744809	9.4433352089917	0.940253591654102	Control	na
1785	8.16087986183931	8.6212130549584	0.946604591467052	Control	na
1786	9.42105705144926	9.56782491535893	0.984660268639106	Control	na
1787	9.11068687792879	9.27130194130986	0.982676104780342	Control	na
1788	8.85697324411913	9.02706003080758	0.981158119464368	Control	na
1789	10.6602722784771	11.2952179194073	0.943786331041986	Control	na
1790	9.30164937317013	9.14171888181782	1.0174945755191	Control	na
1791	10.7546036106258	10.0213964413488	1.07316417163698	Control	na
1792	8.97201766863091	8.21343963459205	1.0923581432125	Control	na
1793	8.93280234224857	8.08826352693048	1.10441534360325	Control	na
1794	9.45343526884372	9.67585826315217	0.977012582423258	Control	na
1795	9.57374374259169	8.81419470452802	1.08617339002887	Control	na
1796	9.70008420260597	9.25553849953995	1.04803023649981	Control	na
1797	9.53580025102416	8.76605511004709	1.08780975379619	Control	na
1798	9.09979751396625	9.24965154754416	0.983798953635427	Control	na
1799	8.76615120764696	9.50606752524093	0.922163784800674	Control	na
1800	9.28728066060484	8.86873614478378	1.04719325380621	Control	na
1801	10.1093997398282	9.50881486721596	1.06316085453329	Control	na
1802	9.23560501140493	9.04839968298879	1.02068933015504	Control	na
1803	10.5072198257543	10.6771558411196	0.984084149571856	Control	na
1804	9.09209112796309	9.08618135001744	1.0006504138227	Control	na
1805	8.89296167622926	8.22753412019087	1.08087812779839	Control	na
1806	9.57528585481193	9.03673134681429	1.05959616229905	Control	na
1807	8.60710094399785	9.51314724347699	0.904758511952982	Control	na
1808	8.94067184028706	9.09249288685906	0.983302593858345	Control	na
1809	10.1740143502765	9.32896657802571	1.09058321360496	Control	na
1810	8.87387162829321	8.84349084739125	1.00343538331483	Control	na
1811	10.5916719377823	10.0381096462765	1.05514606943063	Control	na
1812	9.9925843440058	9.60608313834419	1.04023504690677	Control	na
1813	8.43311802821885	8.2454196013969	1.02276396301168	Control	na
1814	8.5309212843902	8.66606773937018	0.984405100554892	Control	na
1815	9.07957011631481	9.87718595635751	0.919246651468648	Control	na
1816	9.82935170865582	9.34834972906427	1.05145314344585	Control	na
1817	8.94942987858239	9.08438056396807	0.985144756493256	Control	na
1818	8.29010181103507	7.99013233516242	1.03754249157458	Control	na
1819	8.59295030978432	9.11544947301776	0.94267982453525	Control	na
1820	9.40852293643849	9.05067037929551	1.03953879018306	Control	na
1821	8.54269914980243	8.02882880509682	1.06400315129143	Control	na
1822	8.99295815715877	7.95880788314267	1.12993783606795	Control	na
1823	12.614185299678	12.0311394518988	1.04846139886502	Control	na
1824	9.44452627530281	8.88434454801342	1.06305267926767	Control	na
1825	8.84198883858353	8.61224927689486	1.02667590710652	Control	na
1826	9.14910944963016	9.33647531781603	0.979931841320425	Control	na
1827	9.64323569749174	8.38187600874358	1.15048656022021	Control	na
1828	8.6008421143873	8.52889163911748	1.00843608739731	Control	na
1829	8.4038641766068	7.75842311243033	1.08319230013923	Control	na
1830	9.27932735326093	9.30411399050339	0.997335948670904	Control	na
1831	10.23542790316	9.40473072599636	1.08832758761157	Control	na
1832	9.67849626835921	9.38610606397932	1.03115138507778	Control	na
1833	9.94828983797322	10.1557669384457	0.979570513804624	Control	na
1834	9.11692612068195	8.90128024082971	1.0242263892404	Control	na
1835	8.32064262209446	7.72580930942179	1.07699300990348	Control	na
1836	9.95590704173435	10.2064893863914	0.975448723339568	Control	na
1837	9.34464877016212	9.51611760750162	0.981981219189186	Control	na
1838	8.86724166784045	7.68194816261654	1.15429595203363	Control	na
1839	7.93790930570214	8.34468649246552	0.951253149278807	Control	na
1840	8.64539544529933	8.85090878602359	0.976780537943315	Control	na
1841	12.4233864557708	12.0839047599099	1.02809370833401	Control	na
1842	9.03705544795913	8.83382935835261	1.02300543528321	Control	na
1843	9.72836272250982	9.89152703253281	0.983504638921135	Control	na
1844	9.27993552805214	9.26761304310673	1.00132962877152	Control	na
1845	9.66136482222663	8.72097269094236	1.10783110607157	Control	na
1846	9.47694259958016	9.40246424954409	1.00792115216388	Control	na
1847	8.39332609786536	7.91250616301543	1.06076708503525	Control	na
1848	7.84427893341357	7.27367439841719	1.07844790730811	Control	na
1849	7.8876349308928	8.64165440054605	0.912745935592425	Control	na
1850	8.2179189347562	7.73853817605241	1.06194719826896	Control	na
1851	8.60179678267877	8.44072800493117	1.01908233243075	Control	na
1852	9.7456289502355	10.3322715687512	0.943222299703201	Control	na
1853	9.58672534337392	9.42632137098377	1.01701660341052	Control	na
1854	9.49630854531188	9.27267876813165	1.02411706290838	Control	na
1855	10.2563620330802	10.3566720442121	0.99031445519336	Control	na
1856	9.86831945253568	10.558784211315	0.934607550930025	Control	na
1857	9.24360244312295	8.69964185366447	1.06252677967764	Control	na
1858	8.62747551889104	8.53552422977322	1.01077277582988	Control	na
1859	7.84155805803821	8.96502811432673	0.874683041485042	Control	na
1860	8.06936383421931	7.8327571282385	1.03020733339577	Control	na
1861	7.8204215190661	7.3628994070677	1.06213885138227	Control	na
1862	8.85712569609421	8.99781175663127	0.984364413888368	Control	na
1863	9.19210537524692	9.22962877673259	0.995934462545204	Control	na
1864	9.51111021501076	9.07793992662783	1.04771680490111	Control	na
1865	9.0225897490401	9.22328497375334	0.97824037473803	Control	na
1866	9.12073813227651	8.69539186887314	1.04891628460426	Control	na
1867	8.80368232812634	9.25463655686401	0.951272616059331	Control	na
1868	10.6110063484037	10.3807532542989	1.02218076939739	Control	na
1869	7.99071665994863	8.07157498491105	0.989982336147087	Control	na
1870	10.8792386156881	11.5340207364841	0.943230367297262	Control	na
1871	8.58555598752901	8.73795034821087	0.982559484248722	Control	na
1872	11.2569870384003	11.004585659344	1.02293601838993	Control	na
1873	8.52008825268264	8.68225725184464	0.981321792886573	Control	na
1874	8.9454994361296	8.9471488957733	0.999815644104852	Control	na
1875	9.43531605405457	8.81754331873646	1.07006177491699	Control	na
1876	9.5211842554158	8.96281505023801	1.06229841874992	Control	na
1877	9.48614316636769	9.82369523275755	0.965638992416593	Control	na
1878	9.46161859413986	9.17851049056162	1.03084466742936	Control	na
1879	9.18579966057738	9.09629875501164	1.00983926627481	Control	na
1880	7.90474900922834	8.39629223475355	0.941457108473353	Control	na
1881	9.34402731968499	9.26587285684246	1.00843465737659	Control	na
1882	10.4501905594584	10.0182836495927	1.04311186676006	Control	na
1883	8.91761971838413	8.13774941672117	1.09583365888123	Control	na
1884	10.1906889287682	10.356121796278	0.984025596573295	Control	na
1885	8.08114253032406	8.50440587884568	0.950230109598311	Control	na
1886	9.80999154830197	10.1832755932244	0.963343421131522	Control	na
1887	10.1962578548475	10.3698154242839	0.983263195887751	Control	na
1888	8.74038455915951	8.05140473166808	1.08557262371639	Control	na
1889	8.7661578348317	8.80776062298883	0.995276575972268	Control	na
1890	6.77577486863729	8.40589453210812	0.806074218842	Control	na
1891	7.72559120875096	9.16634387905066	0.842821446662885	Control	na
1892	9.16828350327499	9.17653720598033	0.999100564568086	Control	na
1893	9.51728947434639	9.6132645852301	0.990016387249845	Control	na
1894	9.71873834915743	8.98620043205442	1.08151809239531	Control	na
1895	9.02473798858106	8.20513344119743	1.09988924046847	Control	na
1896	8.91971846612484	8.35698009141037	1.06733752725974	Control	na
1897	8.94598218599746	9.03302923522749	0.990363470884102	Control	na
1898	10.1894663110119	9.69019881691745	1.05152293606431	Control	na
1899	6.82015342776371	8.36737543426789	0.815088731387903	Control	na
1900	8.09180031159741	8.88872803051587	0.910344009156031	Control	na
1901	9.03251965776407	8.37002910875146	1.07915032796241	Control	na
1902	8.46719387497082	8.78869875953282	0.963418374737981	Control	na
1903	9.88043758665769	9.0407445161459	1.09287875229879	Control	na
1904	9.43703002406836	9.01686677413782	1.04659747786622	Control	na
1905	9.13786210366146	8.83080989546943	1.03477056032534	Control	na
1906	9.2913572128808	8.54810519834616	1.08694932938804	Control	na
1907	10.3196156763749	9.90090453486824	1.04229019076308	Control	na
1908	9.46234480472941	9.05201097060118	1.04533068237112	Control	na
1909	11.3744200693709	10.2247975906686	1.11243474196022	Control	na
1910	9.51041408154896	8.13174894731107	1.16954103516609	Control	na
1911	8.76734029987074	9.01632916654035	0.972384674287003	Control	na
1912	10.2134687974245	9.0666704579133	1.12648505808549	Control	na
1913	9.45272720572556	8.3207012826335	1.13604934063127	Control	na
1914	9.43310550614689	8.80370169905406	1.07149308650025	Control	na
1915	9.49980603307857	9.0689314050865	1.04751106924796	Control	na
1916	8.44323366394447	8.74079267227768	0.965957434355245	Control	na
1917	9.20174411727717	8.72044948779726	1.05519149330013	Control	na
1918	9.25529063954886	8.4016816589619	1.1015997767157	Control	na
1919	9.72612788161136	9.17087646560415	1.06054507637189	Control	na
1920	9.00251688407518	8.77068371228891	1.02643273653358	Control	na
1921	9.22121008636299	9.06732410398678	1.01697148801691	Control	na
1922	7.84694455770547	6.52130676741685	1.20327793762319	Control	na
1923	7.31494118308921	8.21184936801638	0.890778782618632	Control	na
1924	8.76563087862925	7.82599545413216	1.12006593027101	Control	na
1925	9.0822927713383	8.38431752349048	1.08324771168223	Control	na
1926	10.426065531603	10.1175911582383	1.03048891465766	Control	na
1927	9.028284585245	9.18411165271712	0.983032973316912	Control	na
1928	9.46594590408199	9.12680512247458	1.03715876224554	Control	na
1929	8.61865712918773	9.41637953930915	0.915283532615557	Control	na
1930	9.58658086756952	9.4963464985388	1.00950200890886	Control	na
1931	9.91700501832845	9.07781979069689	1.09244347728643	Control	na
1932	9.4454846284464	9.31124424851603	1.01441701842928	Control	na
1933	7.78702753781745	8.44647543008598	0.921926264069909	Control	na
1934	10.1228538725135	9.7384655551201	1.03947113795472	Dominant	n.4G>A
1935	9.8080776986464	9.30967870349326	1.05353557421548	Control	na
1936	9.86964627588647	8.7126060971653	1.13280069887443	Control	na
1937	9.82569024161758	8.95331762773184	1.09743568252104	Control	na
1938	10.2423881434748	9.30672248840673	1.10053653756558	Control	na
1939	8.67382845828961	8.43915352040726	1.02780787638415	Control	na
1940	8.34967488873794	8.32274388857496	1.00323583189914	Control	na
1941	10.1511434194201	10.0118701738908	1.01391081217697	Control	na
1942	9.27120154491397	8.95022635048923	1.03586224323893	Control	na
1943	8.15435232178499	8.78884555174271	0.927806988275961	Control	na
1944	7.86850157728687	8.4361535088728	0.93271199593643	Control	na
1945	8.95150328856649	8.33792958466066	1.07358825685391	Control	na
1946	9.6237973760635	7.99127806954092	1.20428763613482	Control	na
1947	8.54409894247125	7.64552874612691	1.11752884936827	Control	na
1948	10.850640050917	10.4319049696697	1.04013984813558	Control	na
1949	6.50540349332673	7.49302280798833	0.868194807360163	Control	na
1950	10.2741218584525	9.50223312548002	1.08123235062531	Control	na
1951	9.68572294315735	9.47673203002382	1.02205305715846	Control	na
1952	8.67724394947616	8.42071818337442	1.03046364461029	Control	na
1953	9.16401942143149	8.89572976743641	1.03015937545418	Control	na
1954	10.3289665780257	9.31892009798719	1.10838664452726	Control	na
1955	8.39881635919161	8.31814960195371	1.00969768050564	Control	na
1956	9.59584488471748	9.55358897852159	1.00442304000003	Control	na
1957	10.7650208273317	9.8804406478879	1.08952841386005	Control	na
1958	9.21294134512777	8.44218878555543	1.09129771664087	Control	na
1959	9.18984185135393	8.57952336901275	1.0711366419894	Control	na
1960	10.3286861457528	11.2966007978916	0.9143180617377	Control	na
1961	6.10338853124059	7.92787868060225	0.769864017492374	Control	na
1962	8.21917336171257	8.05436011759771	1.02046261176661	Control	na
1963	8.63323865410054	8.82408044935374	0.978372613854946	Control	na
1964	8.76841262312953	8.64509637430694	1.01426430007063	Control	na
1965	8.84621748762681	8.46451716161392	1.04509416411179	Control	na
1966	8.7420904464868	9.06826236182386	0.964031486703539	Control	na
1967	9.47533420308885	8.4464671589851	1.12181034090795	Control	na
1968	9.65113961394375	9.20423855248197	1.04855383298831	Control	na
1969	8.83302605136212	9.14524437791745	0.965860034608891	Control	na
1970	9.94367669682336	9.36825325831411	1.06142270310621	Control	na
1971	9.91222320809914	9.43604937429343	1.05046326221045	Control	na
1972	9.13113671915845	8.41441041057715	1.08517843480517	Control	na
1973	10.1229703164462	8.96650256795475	1.12897645873928	Control	na
1974	9.43056336311582	8.45856246099915	1.11491324992851	Control	na
1975	10.5112683803265	9.69025993825869	1.08472512061584	Control	na
1976	9.55378286605275	9.07615287380247	1.05262471874277	Control	na
1977	11.3728324195841	10.2936900482886	1.10483532787884	Control	na
1978	9.75756002233449	9.54062790539399	1.02273771905703	Control	na
1979	9.61781087950768	8.70623352901752	1.10470398565027	Control	na
1980	11.5148915450021	11.0626937880434	1.04087591735093	Control	na
1981	9.85589161711475	9.52502155415056	1.03473693587811	Control	na
1982	10.5236795622721	9.96558085031886	1.05600262747709	Control	na
1983	10.0009295625042	9.48434762264347	1.0544667867959	Control	na
1984	9.11531941401981	8.74124449758101	1.04279424017282	Control	na
1985	8.54492966863446	8.4873054544577	1.00678945920893	Control	na
1986	10.2016093586681	9.5496479952329	1.06827072199526	Control	na
1987	9.67534843296622	9.50919107953712	1.01747334258396	Control	na
1988	9.42129694717963	9.16333770822547	1.02815123126179	Control	na
1989	9.24755018036663	8.44906608535705	1.09450560416298	Control	na
1990	10.5963388642052	9.79831950408654	1.08144451298877	Control	na
1991	9.38937106069582	9.30179796333339	1.00941464195499	Control	na
1992	10.1272076507966	9.98565696424318	1.01417540048294	Control	na
1993	9.37557599672853	8.92208186190156	1.05082828669881	Control	na
1994	9.93551720694147	9.39887620006389	1.05709629486065	Control	na
1995	9.43974986643431	9.23207790154324	1.02249460707609	Control	na
1996	8.12134701687844	8.05405073778741	1.00835558171682	Control	na
1997	10.0302257088616	9.31018558980803	1.0773389651697	Control	na
1998	9.72933353538837	9.48051758775432	1.02624497505869	Control	na
1999	9.12110608476072	8.69509254299459	1.04899471048291	Control	na
[truncated: 3,458 more rows]
