# Supplementary material for: Biallelic variants in RNU2-2 cause a remarkably frequent developmental and epileptic encephalopathy
Source: Nat Genet. 2026 Mar 30;58(4):798–809. doi: 10.1038/s41588-026-02551-9 (PMC13083258; doi:10.1038/s41588-026-02551-9)
Supplement: Supplementary file 9 — Source data for performing PCA for Fig. 5b. [file 41588_2026_2551_MOESM9_ESM.xlsx]

## Sheet: tPCA
Genotype	Motor delay	Ambulation achieved	Language/speech delay	Non-verbal	Autistic behaviour	Intellectual disability	Hyperactivity	Self-injurious behaviour	Sleep disturbances	Microcephaly (-2)	Hyperventilation	Seizures / Epilepsy	Seizures in 1st year	Absence seizures	Myoclonic jerks	GTCS	Infantile spasm	Drop attacks	Focal seizures	Hypotonia	Movement disorder	Dystonia	Chorea	Bruxism	Stereotyped hand movement	Spasticity	EEG abnormality	Spike activity	Background slowing	Brain MRI findings	Cerebral atrophy	Cerebellar atrophy	White matter abnormality	Enlarged CSF spaces	Assisted nutrition	Short philtrum	Open mouth	Widely-spaced teeth	Wide mouth	Drooling	Upslanting palpebral fissures	Thin upper lip vermillion	Deeply set eyes	Long eyelashes	Group	Shape	Study
n.166G>C	1	0	1	1	0	1	0	0	0	1	0	1	1	0	0	1	0	0	0	1	0	0	0	0	0	1	0	0	0	1	1	0	0	0	1	0	1	0	0	0	0	0	0	0	Recessive	Hom	This study
n.116_127del	1	0	1	1	0	1	0	0	1	1	0	1	1	0	0	1	0	0	0	1	1	1	1	0	0	0	1	1	0	1	1	0	0	1	1	0	1	0	0	0	0	0	0	0	Recessive	Hom	This study
n.127G>C	1	0	1	1	0	1	0	1	1	0	0	1	1	0	0	1	0	0	0	1	1	0	0	1	0	0	1	0	1	1	0	0	0	1	1	0	0	0	0	0	0	0	0	0	Recessive	Hom	This study
n.20G>A	1	0	1	1	1	1	0	0	1	1	0	1	1	0	0	1	0	0	0	1	0	0	0	0	0	0	0	0	0	0	0	0	0	0	1	0	0	0	0	0	0	0	0	0	Recessive	Hom	This study
n.20G>A	1	0	1	1	0	1	0	0	0	1	0	1	1	1	0	1	1	1	0	1	1	1	0	0	0	1	1	1	1	1	1	0	1	0	1	1	0	0	0	0	0	0	0	0	Recessive	Hom	This study
n.20G>A	1	0	1	1	0	1	0	0	0	1	0	1	1	1	0	1	1	1	1	0	0	0	0	0	0	1	1	1	1	1	1	0	0	1	1	1	0	0	0	0	0	0	0	0	Recessive	Hom	This study
n.28G>C	1	1	1	1	0	1	0	0	0	1	0	1	1	0	0	0	0	0	0	0	0	0	0	0	0	0	1	1	1	0	0	0	0	0	1	0	0	0	0	0	0	1	1	1	Recessive	Hom	This study
n.102T>C	1	0	1	1	0	1	0	0	1	0	0	1	1	0	1	1	0	0	0	0	1	1	0	0	0	1	0	1	1	1	0	0	1	0	1	0	0	0	0	0	0	0	0	0	Recessive	Hom	This study
n.102T>C	1	0	1	1	0	1	0	0	1	0	0	1	1	0	0	1	0	0	0	0	1	1	0	0	0	1	1	1	1	NA	NA	NA	NA	NA	1	0	0	0	0	0	1	0	0	0	Recessive	Hom	This study
n.104T>C	1	1	1	0	1	1	1	0	0	0	0	1	0	0	0	1	0	0	0	1	0	0	0	0	0	0	NA	NA	NA	0	0	0	0	0	0	0	0	0	0	0	0	0	0	0	Recessive	Hom	This study
n.104T>C	1	1	1	0	1	1	0	0	0	0	0	0	0	0	0	0	0	0	0	1	0	0	0	0	0	0	NA	NA	NA	NA	NA	NA	NA	NA	0	0	0	0	0	0	0	0	0	0	Recessive	Hom	This study
n.104T>C	1	1	1	0	1	1	1	0	0	0	0	1	0	0	0	1	0	0	0	1	0	0	0	0	0	0	NA	NA	NA	0	0	0	0	0	0	0	0	0	0	0	0	0	0	0	Recessive	Hom	This study
n.5C>T | n.129T>C	1	1	1	1	1	1	1	0	0	0	0	1	1	1	1	1	1	1	1	0	0	0	0	0	0	0	1	1	0	1	0	0	1	0	1	1	0	0	0	0	0	0	0	0	Recessive	CH	This study
n.5C>T | n.*9_*29del	1	1	1	1	0	1	0	0	0	1	0	1	1	1	0	1	0	0	0	1	1	1	0	0	0	0	1	0	0	1	1	1	1	0	1	1	0	0	0	0	0	0	0	0	Recessive	CH	This study
n.8C>T | n.104T>G	1	1	1	1	0	1	1	1	0	0	0	1	0	1	1	1	0	0	0	0	0	0	0	0	0	0	1	0	1	0	0	0	0	0	0	0	0	0	0	0	0	0	0	0	Recessive	CH	This study
n.12G>C | n.171T>C	1	1	1	0	0	1	0	0	0	NA	0	1	0	NA	NA	NA	0	0	NA	0	1	0	0	0	0	0	NA	NA	NA	0	0	0	0	0	0	0	0	0	0	0	0	0	0	0	Recessive	CH	This study
n.18_21delinsGGG | n.45C>T	1	0	1	1	0	1	0	1	0	1	0	1	1	1	1	1	0	0	0	1	1	1	0	1	0	0	1	1	0	NA	NA	NA	NA	NA	1	0	1	0	0	0	0	0	0	0	Recessive	CH	This study
n.19G>A | n.52G>A	1	1	1	1	1	1	1	1	1	0	0	1	1	1	1	1	0	0	0	1	1	0	0	0	0	1	1	1	0	1	1	0	0	0	0	0	0	0	0	0	0	0	0	0	Recessive	CH	This study
n.19G>A | n.63G>A	1	0	1	1	0	1	0	1	0	0	0	1	1	1	1	1	0	1	0	0	0	0	0	1	0	0	0	0	0	1	1	0	1	0	1	1	0	0	0	1	0	0	0	0	Recessive	CH	This study
n.20G>A |n.21C>A	1	0	0	1	NA	1	0	0	1	1	0	1	1	1	0	0	0	0	0	1	1	0	1	0	1	0	NA	NA	NA	0	0	0	0	0	0	0	0	0	0	0	0	0	0	0	Recessive	CH	This study
n.21C>A | n.180G>A	1	1	1	1	NA	1	0	0	1	0	0	1	0	1	0	0	0	1	0	1	0	0	0	1	1	0	NA	NA	NA	0	0	0	0	0	0	0	0	0	0	0	0	0	0	0	Recessive	CH	This study
n.25G>A | n.131G>C	1	1	1	0	1	1	0	0	0	0	0	1	0	0	0	0	0	0	1	0	0	0	0	0	0	0	0	0	0	0	0	0	0	0	0	0	0	0	0	0	0	0	0	0	Recessive	CH	This study
n.28G>C | n.158G>C	0	1	1	1	1	1	0	0	0	0	0	1	0	0	1	1	0	0	0	0	0	0	0	0	0	0	0	1	0	NA	NA	NA	NA	NA	0	0	0	0	0	0	0	0	1	0	Recessive	CH	This study
n.28G>C | n.158G>C	1	1	1	1	0	1	0	0	0	0	0	1	1	0	1	1	0	0	1	1	0	0	0	0	0	0	0	0	0	0	0	0	0	0	1	0	0	0	0	0	0	0	0	0	Recessive	CH	This study
n.157G>C | n.31G>A	1	1	1	0	1	NA	NA	0	0	0	0	1	NA	0	0	0	0	0	1	0	0	0	0	0	0	0	NA	NA	NA	0	0	0	0	0	0	0	0	0	0	0	0	0	0	0	Recessive	CH	This study
[n.36G>A ; n.154C>T] | n.182T>C	1	0	1	0	1	1	0	1	0	0	0	0	0	0	0	0	0	0	0	1	0	0	0	0	0	0	0	0	0	0	0	0	0	0	0	0	0	0	0	0	1	1	0	0	Recessive	CH	This study
n.43T>C | n.175G>A	1	1	1	1	0	1	0	1	1	1	0	1	0	0	0	0	0	0	0	1	0	0	0	0	0	0	0	0	0	1	1	0	1	0	1	0	0	0	0	0	1	0	0	0	Recessive	CH	This study
[n.43T>G ; n.62T>G] | [ n.162dup ;| n.189T>C]	1	1	1	1	0	1	0	0	0	0	0	1	0	1	1	0	0	1	0	1	1	1	0	0	0	1	1	1	0	0	0	0	0	0	1	0	1	0	0	1	0	0	0	0	Recessive	CH	This study
n.45C>G | n.50C>T	1	0	1	0	0	1	0	0	0	0	0	1	1	0	1	1	0	0	0	1	1	1	0	0	0	1	1	1	0	1	0	0	0	0	0	0	0	0	0	0	0	0	0	0	Recessive	CH	This study
n.45C>T | [n.67C>T;n.183_184insA]	0	1	0	0	0	1	1	0	1	0	0	1	0	0	0	1	0	0	0	0	0	0	0	0	0	0	1	1	0	0	0	0	0	0	0	0	0	0	0	0	0	0	0	0	Recessive	CH	This study
[n.56A>T ; n.157G>C] | n.104T>C	1	1	1	1	1	1	1	1	1	0	1	1	1	0	1	0	0	0	0	0	0	0	0	0	0	0	0	0	0	0	0	0	0	0	0	0	0	0	0	0	0	0	0	0	Recessive	CH	This study
n.100T>G | n.104T>C	1	0	1	1	0	1	0	0	0	0	0	1	1	0	0	1	0	0	0	0	0	0	0	1	0	1	0	0	0	1	1	1	0	1	0	0	0	0	0	0	0	0	0	0	Recessive	CH	This study
n.104T>C | n.159_176dup	1	1	1	1	0	1	0	0	0	1	0	1	1	0	1	0	0	0	0	0	0	0	0	1	1	1	0	0	0	NA	NA	NA	NA	NA	0	0	0	0	0	0	0	0	1	0	Recessive	CH	This study
n.104T>C | n.159_176dup	1	1	1	1	0	1	0	0	0	0	0	1	1	0	1	0	0	0	0	0	0	0	0	0	0	0	0	0	0	NA	NA	NA	NA	NA	0	0	0	0	0	0	0	0	0	0	Recessive	CH	This study
Present	32	20	32	25	11	33	7	8	11	11	1	32	21	11	13	21	3	6	5	18	12	8	2	6	3	10	14	13	7	13	9	2	6	4	16	5	4	0	0	2	3	2	3	1
NA	0	0	0	0	2	1	1	0	0	1	0	0	1	1	1	1	0	0	1	0	0	0	0	0	0	0	7	7	7	6	6	6	6	6	0	0	0	0	0	0	0	0	0	0
Absent	2	12	2	9	19	0	24	24	22	22	31	2	12	20	18	12	29	26	26	16	21	25	31	26	29	23	12	13	18	15	19	24	20	23	18	27	30	32	32	30	29	30	29	31
Total	34	32	34	34	30	33	31	32	33	33	32	34	33	31	31	33	32	32	31	34	33	33	33	32	32	33	26	26	25	28	28	26	26	27	34	32	34	32	32	32	32	32	32	32
n.4G>A	1	1	1	1	1	1	0	0	1	1	1	1	1	1	0	1	0	1	0	1	0	0	0	0	1	0	1	1	0	1	1	1	0	0	0	0	1	1	1	0	0	0	1	0	Dominant	Het	Jackson et al 2025
n.4G>A	1	1	1	1	1	1	1	1	0	0	0	1	0	0	0	1	0	0	0	1	0	0	0	0	0	0	0	0	0	0	0	0	0	0	0	0	0	0	0	0	0	0	0	0	Dominant	Het	Jackson et al 2025
n.4G>A	1	1	1	1	1	1	1	1	1	0	0	1	0	1	0	1	0	1	1	0	1	1	0	0	0	0	0	0	0	0	0	0	0	0	0	0	0	0	0	0	0	0	0	0	Dominant	Het	Jackson et al 2025
n.4G>A	1	1	1	1	0	1	1	1	0	0	0	0	0	0	0	0	0	0	0	1	0	0	0	0	0	0	0	0	0	0	0	0	0	0	0	0	0	0	0	0	0	0	0	0	Dominant	Het	Jackson et al 2025
n.4G>A	1	1	1	1	0	1	1	0	1	0	0	1	0	0	0	1	0	1	1	0	0	0	0	0	0	0	0	0	0	1	0	0	0	0	0	0	0	0	0	0	0	0	0	0	Dominant	Het	Jackson et al 2025
n.4G>A	1	1	1	0	0	1	1	0	1	NA	0	1	0	0	1	1	0	0	1	1	0	0	0	0	0	0	0	0	0	0	0	0	0	0	0	0	0	0	0	0	0	0	0	0	Dominant	Het	Jackson et al 2025
n.4G>A	1	1	1	0	1	1	0	0	1	0	0	1	1	0	1	0	0	0	1	1	0	0	0	1	1	0	1	1	0	1	1	0	0	0	0	0	0	1	1	0	0	0	1	0	Dominant	Het	Greene et al 2025
n.4G>A	1	1	1	1	1	1	0	0	0	1	1	1	1	1	1	1	0	0	0	1	0	0	0	0	1	0	1	1	1	1	0	0	0	0	0	0	0	0	0	0	0	0	0	0	Dominant	Het	Greene et al 2025
n.4G>A	1	0	1	1	1	1	0	0	0	1	1	1	0	0	0	1	0	0	0	1	0	0	0	0	1	0	1	1	0	1	0	0	0	0	1	0	0	0	0	0	1	0	0	1	Dominant	Het	Greene et al 2025
n.4G>A	1	1	1	1	1	1	0	0	1	0	0	1	0	0	0	1	0	0	1	1	1	0	0	0	1	0	1	1	1	0	0	0	0	0	0	0	1	1	1	0	0	0	0	0	Dominant	Het	Greene et al 2025
n.35A>G	1	0	1	1	1	1	0	0	0	0	0	1	0	0	1	0	0	0	0	1	0	0	0	0	1	0	0	0	0	0	0	0	0	0	0	0	0	0	1	0	0	0	0	0	Dominant	Het	Greene et al 2025
n.35A>G	1	0	1	1	1	1	0	0	0	1	1	1	0	0	0	1	0	0	0	1	1	1	0	0	1	0	1	0	1	1	0	0	1	0	1	0	1	0	0	0	0	1	1	0	Dominant	Het	Greene et al 2025
n.35A>G	1	1	1	1	1	1	0	0	1	1	1	1	0	0	0	1	0	0	1	1	1	0	1	0	1	0	1	1	1	1	0	0	1	0	1	0	1	1	1	0	0	0	0	1	Dominant	Het	Greene et al 2025
n.35A>G	1	1	1	0	1	1	0	0	1	1	0	1	0	0	0	0	0	0	0	1	0	0	0	0	1	0	1	1	1	0	0	0	0	0	0	0	0	0	0	0	0	0	0	0	Dominant	Het	Greene et al 2025
n.35A>G	1	0	1	0	1	1	0	0	0	1	1	1	0	0	0	1	0	0	1	1	0	0	0	0	0	0	1	0	0	0	0	0	0	0	0	0	0	1	1	0	0	1	0	1	Dominant	Het	Greene et al 2025
n.35A>G	1	0	1	0	0	1	0	0	0	1	0	1	0	0	0	0	0	0	1	1	0	0	0	0	1	0	0	0	0	1	0	0	1	0	0	0	0	0	1	0	0	0	0	1	Dominant	Het	Greene et al 2025
n.4G>A	1	1	1	1	1	1	0	0	0	0	0	1	0	0	0	1	0	0	0	1	0	0	0	0	1	0	1	0	1	0	0	0	0	0	0	0	0	0	0	0	1	1	1	0	Dominant	Het	Greene et al 2025
n.35A>G	1	0	1	1	0	1	0	0	0	1	0	1	1	0	0	1	0	0	1	1	0	0	0	0	0	0	1	1	1	1	0	1	1	0	1	0	0	1	0	0	1	0	0	0	Dominant	Het	Greene et al 2025
n.35A>G	1	1	1	1	1	1	0	0	0	0	0	1	0	0	0	1	0	0	1	1	0	0	0	0	1	0	1	1	1	1	0	0	0	0	0	0	0	0	0	0	0	0	0	0	Dominant	Het	Greene et al 2025
n.4G>A	1	1	1	1	0	1	0	0	0	0	0	1	0	0	0	0	1	0	1	1	0	0	0	0	0	0	1	0	0	0	0	0	0	0	0	0	1	0	0	0	0	0	0	0	Dominant	Het	Greene et al 2025
n.4G>A	1	0	1	1	1	1	0	0	1	0	0	1	1	0	0	1	0	0	0	1	0	0	0	0	1	0	1	1	1	0	0	0	0	0	0	0	0	0	0	0	0	0	0	0	Dominant	Het	Greene et al 2025
Present	21	14	21	16	15	21	5	3	9	9	6	20	5	3	4	15	1	3	11	19	4	2	1	1	13	0	14	10	9	10	2	2	4	0	4	0	5	6	7	0	3	3	4	4
NA	0	0	0	0	0	0	0	0	0	1	0	0	0	0	0	0	0	0	0	0	0	0	0	0	0	0	0	0	0	0	0	0	0	0	0	0	0	0	0	0	0	0	0	0
Absent	0	7	0	5	6	0	16	18	12	11	15	1	16	18	17	6	20	18	10	2	17	19	20	20	8	21	7	11	12	11	19	19	17	21	17	21	16	15	14	21	18	18	17	17
Total	21	21	21	21	21	21	21	21	21	20	21	21	21	21	21	21	21	21	21	21	21	21	21	21	21	21	21	21	21	21	21	21	21	21	21	21	21	21	21	21	21	21	21	21
