# Supplementary material for: Biallelic variants in RNU2-2 cause a remarkably frequent developmental and epileptic encephalopathy
Source: Nat Genet. 2026 Mar 30;58(4):798–809. doi: 10.1038/s41588-026-02551-9 (PMC13083258; doi:10.1038/s41588-026-02551-9)
Supplement: Supplementary file 10 — Source data for HPO analysis for Fig. 5c. [file 41588_2026_2551_MOESM10_ESM.tsv]

HPO	rnu_with	pval	or	pAdj	conf_lower	conf_upper	Name
1	HP:0000001	31	1	0	1	0	Inf	All
2	HP:0000118	31	1	0	1	0	Inf	Phenotypic abnormality
3	HP:0000152	12	0.210011470628098	0.61528545842603	0.605453848647221	0.272074542313075	1.33664846311034	Abnormality of head or neck
4	HP:0000234	12	0.213187974875782	0.626532679701498	0.605453848647221	0.277045317828718	1.3610853598386	Abnormality of the head
5	HP:0000240	8.99999999999999	0.680304683198285	1.19522882295018	1	0.483782784694427	2.70495303525933	Abnormality of skull size
6	HP:0000252	6.99999999999999	0.4950235286659	1.28407445440924	0.933482777799291	0.466498843911751	3.07758327347572	Microcephaly
7	HP:0000271	4	0.0125734681283364	0.286774937697424	0.0495953465062157	0.0728800641293456	0.823980326649117	Abnormality of the face
8	HP:0000478	4	0.0706284371885188	0.370419611043705	0.263927317914991	0.0940760993123575	1.06439123345472	Abnormality of the eye
9	HP:0000707	31	1	Inf	1	0.0252472218903757	Inf	Abnormality of the nervous system
10	HP:0000708	14	0.347863593699895	1.48013752917412	0.788229645910345	0.674594648091336	3.19451458231756	Atypical behavior
11	HP:0000729	8.99999999999999	0.840265715344354	1.0963929449438	1	0.443814759767357	2.48106633122326	Autistic behavior
12	HP:0000750	17	1	1.05374391262504	1	0.488258422374011	2.31167074525764	Delayed speech and language development
13	HP:0000924	12	0.284463484910974	0.661265196521098	0.748033608469597	0.292403573775398	1.43653630696415	Abnormality of the skeletal system
14	HP:0000929	8.99999999999999	0.848117342528286	0.874167452690819	1	0.353928812654428	1.97797606526557	Abnormal skull morphology
15	HP:0001249	25	0.830682632328166	1.19377134997544	1	0.477267750514953	3.56258813578209	Intellectual disability
16	HP:0001250	24	1.15793721282657e-08	9.03277428455927	8.22135421106866e-07	3.77050182242394	24.8723571069647	Seizure
17	HP:0001252	4.99999999999999	1	1.01341349549997	1	0.30347091819791	2.68721187478045	Hypotonia
18	HP:0001263	18	0.350847056747338	0.718810758645882	0.788229645910345	0.332537445348298	1.59778973438403	Global developmental delay
19	HP:0001270	13	0.856978478685441	0.873883738358607	1	0.393227231283041	1.88880136106006	Motor delay
20	HP:0001290	4.99999999999999	0.603579732910055	1.22000212358899	1	0.365223539507874	3.2357309217771	Generalized hypotonia
21	HP:0001298	4.99999999999999	0.000590512195019603	8.48376518602626	0.00524079573079898	2.52091767371578	22.7216963543781	Encephalopathy
22	HP:0001311	9.99999999999999	2.23232441467629e-06	8.80329484118937	3.96237583605041e-05	3.68155073774257	19.6484214010713	Abnormal nervous system electrophysiology
23	HP:0001382	4	0.134600868346787	2.16650935213938	0.455079126315328	0.54921821304186	6.24464199824154	Joint hypermobility
24	HP:0001507	5.99999999999999	0.420489621147813	0.630910824148708	0.904689790954385	0.211432895319566	1.57773184441602	Growth abnormality
25	HP:0001510	4	1	0.935955205126829	1	0.237622516409047	2.69190979561848	Growth delay
26	HP:0002011	8.99999999999999	0.704978211075686	0.812326615869774	1	0.328863316494168	1.83788792291506	Morphological central nervous system abnormality
27	HP:0002060	7.99999999999999	1	1.01463701313502	1	0.39187177960609	2.35326471458839	Abnormal cerebral morphology
28	HP:0002069	4.99999999999999	0.00714966049581271	4.66544487295983	0.0298603467766296	1.39170406923663	12.4323632742874	Bilateral tonic-clonic seizure
29	HP:0002121	5.99999999999999	0.000899059624345515	6.22396633313196	0.00709258148094795	2.07544914051682	15.6558099933145	Generalized non-motor (absence) seizure
30	HP:0002167	17	1	1.02491228505937	1	0.474913591953647	2.24838419612984	Abnormality of speech or vocalization
31	HP:0002194	12	0.856539320176575	0.907505376442177	1	0.401297016188276	1.9715850693609	Delayed gross motor development
32	HP:0002197	9.99999999999999	7.24525758692668e-05	5.73059029828301	0.000857355481119657	2.4006816821509	12.7668901149348	Generalized-onset seizure
33	HP:0002342	4	0.314604133271405	1.67345869592928	0.770237705595509	0.424468458551133	4.8193789306605	Intellectual disability, moderate
34	HP:0002353	9.99999999999999	2.01401392329364e-06	8.91125068115939	3.96237583605041e-05	3.72602624344952	19.890920693163	EEG abnormality
35	HP:0002463	17	1	1.04957926452679	1	0.486327501803675	2.30254005896548	Language impairment
36	HP:0002977	6.99999999999999	1	1.00086609775509	1	0.363685143386836	2.39799693360243	Aplasia/Hypoplasia involving the central nervous system
37	HP:0003011	4.99999999999999	0.304782470424527	0.580397817882053	0.770237705595509	0.173873808170179	1.53807439971984	Abnormality of the musculature
38	HP:0003808	4.99999999999999	0.66069593189047	0.749049548058761	1	0.224331059658005	1.98544711931823	Abnormal muscle tone
39	HP:0007105	4.99999999999999	0.000126707813810329	12.0022061659096	0.00128517925436191	3.55427982153894	32.3176616725212	Infantile encephalopathy
40	HP:0007364	6.99999999999999	0.658469404087774	1.16125047001261	1	0.421907353078846	2.78265470061545	Aplasia/Hypoplasia of the cerebrum
41	HP:0009121	8.99999999999999	0.45774713972048	0.710311218082404	0.933482777799291	0.287612660443795	1.60712436279943	Abnormal axial skeleton morphology
42	HP:0010862	12	0.851565223435896	1.12688651637262	1	0.49827332958202	2.4482783825512	Delayed fine motor development
43	HP:0010864	4	0.151950543198677	2.06125817735602	0.490385843959368	0.522605149190343	5.94007350338794	Intellectual disability, severe
44	HP:0011097	4.99999999999999	0.00227031810344843	6.18820715224105	0.0146538713949853	1.84316392281852	16.5202760993922	Epileptic spasm
45	HP:0011146	5.99999999999999	0.00256766056747693	5.01161630733152	0.0151919916909052	1.67327373609572	12.5947549530417	Dialeptic seizure
46	HP:0011182	4.99999999999999	0.00468484704230371	5.18737576825916	0.02403369200434	1.54652404951464	13.8333409656314	Interictal epileptiform activity
47	HP:0011198	4	0.00634123770765288	6.04153172382619	0.0281392423277097	1.5244851608892	17.5252424057225	EEG with generalized epileptiform discharges
48	HP:0011442	4.99999999999999	0.798055090045343	1.12563943675984	1	0.337026022355312	2.98512853316643	Abnormal central motor function
49	HP:0011446	28	1	1.05669791576636	1	0.325540440409996	5.44075001930875	Abnormality of mental function
50	HP:0011729	4	0.52590579030946	1.45769226067969	0.933482777799291	0.369851167843042	4.19640309667712	Abnormality of joint mobility
51	HP:0011804	4.99999999999999	0.519691449729903	0.668954829434532	0.933482777799291	0.200372020826258	1.77300509215402	Abnormal muscle physiology
52	HP:0011842	12	0.474405037628716	0.748595314470908	0.933482777799291	0.330995858598079	1.62628792181425	Abnormal skeletal morphology
53	HP:0011843	4	0.542509651295251	1.34905665524275	0.9394679327308	0.342333521534274	3.88303310981066	Abnormal musculoskeletal physiology
54	HP:0012373	4	0.809565527112201	0.726723034703656	1	0.184552700094639	2.08952874998149	Abnormal eye physiology
55	HP:0012443	7.99999999999999	0.697333257662912	0.791843401022723	1	0.305837639900261	1.83615174448382	Abnormal brain morphology
56	HP:0012638	31	1	Inf	1	0.0393976165276827	Inf	Abnormal nervous system physiology
57	HP:0012639	8.99999999999999	0.704904566024854	0.787654061693981	1	0.31888764268359	1.7821719397341	Abnormal nervous system morphology
58	HP:0012758	21	0.188184110322442	0.584367898678213	0.580916166647539	0.262933824867694	1.39193093329014	Neurodevelopmental delay
59	HP:0012759	29	0.269152615769947	0.488478959290663	0.734993681525624	0.122704624531057	4.24233988674026	Neurodevelopmental abnormality
60	HP:0020219	8.99999999999999	4.22312685974435e-05	6.77661740470307	0.000599684014083698	2.7340513732875	15.391231297198	Motor seizure
61	HP:0025373	4.99999999999999	0.0047390378600107	5.17254019569206	0.02403369200434	1.54202240375619	13.7936519615248	Interictal EEG abnormality
62	HP:0030178	9.99999999999999	2.01401392329364e-06	8.91125068115939	3.96237583605041e-05	3.72602624344952	19.890920693163	Abnormality of central nervous system electrophysiology
63	HP:0032677	4	0.00590230475380722	6.1714929046576	0.0279375758346875	1.55698919449518	17.9063137830048	Generalized-onset motor seizure
64	HP:0033127	16	0.466562671766581	0.747520275525776	0.933482777799291	0.345679977603856	1.62519126315819	Abnormality of the musculoskeletal system
65	HP:0033259	5.99999999999999	0.00105575909238187	6.02344153531951	0.00749588955591128	2.00934702556419	15.1526570046589	Non-motor seizure
66	HP:0034430	4	0.52590579030946	1.45769226067969	0.933482777799291	0.369851167843042	4.19640309667712	Abnormal joint physiology
67	HP:0034434	17	1	1.01721389622469	1	0.471338540534913	2.23170333161179	Abnormal communication
68	HP:0040195	6.99999999999999	0.644076041381949	1.25689567696993	1	0.456639504979844	3.01234095512838	Decreased head circumference
69	HP:0100022	8.99999999999999	0.0921617540083089	1.98296813527617	0.327174226729497	0.80226325211189	4.48988111379722	Abnormality of movement
70	HP:0100547	7.99999999999999	1	0.991396182585898	1	0.382899235969548	2.29933229726542	Abnormal forebrain morphology
71	HP:5200241	4	0.355258431959592	1.50532980192916	0.788229645910345	0.381916315734219	4.3339550421955	Recurrent maladaptive behavior
